# Supplementary material for: Lactiplantibacillus plantarum AR113 Exhibit Accelerated Liver Regeneration by Regulating Gut Microbiota and Plasma Glycerophospholipid
Source: Front Microbiol. 2022 Jan 13;12:800470. doi: 10.3389/fmicb.2021.800470 (PMC8834300; doi:10.3389/fmicb.2021.800470)
Supplement: Supplementary file 2 [file Table_2.xls]

Supplemental Table 2 LEfSE analysis at 3 days after PHx among the control, Sham, PHx, AR113+PHx and PHx+AR113 groups
Biomarker	Logarithm value	Groups	LDA_value	p-value
Bacteria.Chloroflexi.Anaerolineae.SJA_15.uncultured_Chloroflexi_bacterium	1.178548476			-
Bacteria.Actinobacteria.Coriobacteriia.Coriobacteriales.uncultured.uncultured_bacterium	2.315982785			-
Bacteria.Acidobacteria.Acidobacteriia.Solibacterales.Solibacteraceae__Subgroup_3_.Paludibaculum	0.816018781			-
Bacteria.Firmicutes.Clostridia.Clostridiales.Ruminococcaceae.Ruminococcaceae_V9D2013_group	1.349679523			-
Bacteria.Firmicutes.Clostridia.Clostridiales.Clostridiales_vadinBB60_group.uncultured_prokaryote	1.529218219			-
Bacteria.Proteobacteria.Deltaproteobacteria.Myxococcales.Archangiaceae	2.177896504			-
Bacteria.Firmicutes.Clostridia.Clostridiales.Peptococcaceae.uncultured	2.771716336			-
Bacteria.Firmicutes.Clostridia.Clostridiales.Lachnospiraceae._Eubacterium__hallii_group	2.776018876			-
Bacteria.Firmicutes.Clostridia.Clostridiales.Lachnospiraceae.Anaerostipes	3.720865269	Group_JSH3	3.237654966	0.023761924
Bacteria.Actinobacteria.Thermoleophilia.Solirubrobacterales.67_14.metagenome	1.256737001			-
Bacteria.Actinobacteria.Actinobacteria.Micrococcales.Brevibacteriaceae	2.606690585	Group_CK3	2.379508166	0.006814232
Bacteria.Firmicutes.Bacilli.Lactobacillales.Streptococcaceae	3.833262638			-
Bacteria.Actinobacteria.Actinobacteria.Kineosporiales	1.407331357			-
Bacteria.Firmicutes.Clostridia.Clostridiales.Eubacteriaceae	2.447190443			-
Bacteria.Bacteroidetes.Ignavibacteria.Ignavibacteriales.Ignavibacteriaceae.Ignavibacterium	1.428976792	Group_SH3	2.505916831	0.024695411
Bacteria.Actinobacteria.Coriobacteriia.Coriobacteriales.Atopobiaceae.Coriobacteriaceae_UCG_002	3.457693634			-
Bacteria.Proteobacteria.Gammaproteobacteria.Enterobacteriales.Enterobacteriaceae.Escherichia_Shigella	4.172360572			-
Bacteria.Firmicutes.Negativicutes.Selenomonadales.Acidaminococcaceae.Phascolarctobacterium	2.391052624			-
Bacteria.Nitrospirae.Thermodesulfovibrionia.uncultured.uncultured_bacterium	2.287993618			-
Bacteria.Bacteroidetes.Bacteroidia.Bacteroidales.Bacteroidaceae.Bacteroides	4.726683323	Group_BH3	4.209286457	0.00318352
Bacteria.Bacteroidetes.Bacteroidia.Flavobacteriales.Flavobacteriaceae.uncultured	3.897450798			-
Bacteria.Firmicutes.Bacilli.Bacillales.Bacillaceae.Bacillus	1.608073268			-
Bacteria.Actinobacteria.Actinobacteria.Micrococcales.Micrococcaceae.Rothia	1.949614457			-
Bacteria.Bacteroidetes.Bacteroidia.Cytophagales.Spirosomaceae	0.944048595			-
Bacteria.Bacteroidetes	5.702078813			-
Bacteria.Proteobacteria.Gammaproteobacteria.Aeromonadales.Succinivibrionaceae.Anaerobiospirillum	0.844712558			-
Bacteria.Actinobacteria.Coriobacteriia.Coriobacteriales.Atopobiaceae.Olsenella	1.574567916			-
Bacteria.Proteobacteria.Alphaproteobacteria.Rhizobiales.Beijerinckiaceae.Roseiarcus	0.904530758			-
Bacteria.Firmicutes.Clostridia.Clostridiales.Ruminococcaceae.Papillibacter	2.473727037			-
Bacteria.Proteobacteria.Alphaproteobacteria.Rhizobiales.Xanthobacteraceae.Pseudolabrys	1.631308673			-
Bacteria.Actinobacteria.Coriobacteriia.Coriobacteriales.Coriobacteriales_Incertae_Sedis.uncultured	1.922058665			-
Bacteria.Bacteroidetes.Bacteroidia.Bacteroidales.Paludibacteraceae.Paludibacter	1.168949698			-
Bacteria.Bacteroidetes.Ignavibacteria.SJA_28	1.293938023			-
Bacteria.Firmicutes.Clostridia.Clostridiales.Lachnospiraceae.Coprococcus_2	4.323701009	Group_BH3	4.094154421	0.002687289
Bacteria.Firmicutes.Clostridia.Clostridiales.Lachnospiraceae.Coprococcus_3	2.716034215			-
Bacteria.Firmicutes.Clostridia.Clostridiales.Family_XIII.Anaerovorax	2.277674978	Group_JSH3	2.11115908	0.026464726
Bacteria.Firmicutes.Clostridia.Clostridiales.Lachnospiraceae.Coprococcus_1	1.567112843			-
Bacteria.Proteobacteria.Deltaproteobacteria.Desulfovibrionales.Desulfovibrionaceae.Mailhella	1.150924344			-
Bacteria.Fusobacteria.Fusobacteriia.Fusobacteriales.Fusobacteriaceae.Cetobacterium	2.366227321			-
Bacteria.Verrucomicrobia.Verrucomicrobiae.Verrucomicrobiales.Akkermansiaceae	1.257734228			-
Bacteria.Elusimicrobia.Lineage_IIa.uncultured_bacterium.uncultured_bacterium	0.904530758			-
Bacteria.Firmicutes.Clostridia.Clostridiales.Ruminococcaceae.Ruminococcus_1	4.381253949			-
Bacteria.Acidobacteria.Subgroup_22.uncultured_Acidobacterium_sp_.uncultured_Acidobacterium_sp_	0.932705914			-
Bacteria.Firmicutes.Clostridia.Clostridiales.Ruminococcaceae.Ruminococcus_2	3.164004508			-
Bacteria.Acidobacteria.Thermoanaerobaculia.Thermoanaerobaculales.Thermoanaerobaculaceae.Subgroup_10	0.855015041			-
Bacteria.Actinobacteria.Acidimicrobiia.Microtrichales	1.421169849			-
Bacteria.Lentisphaerae.Lentisphaeria	2.033947197	Group_JSH3	2.250490423	0.047699482
Bacteria.Bacteroidetes.Bacteroidia.Bacteroidales.Bacteroidetes_vadinHA17.Ambiguous_taxa	1.956798998			-
Bacteria.Firmicutes.Clostridia.Clostridiales.Lachnospiraceae._Eubacterium__oxidoreducens_group	1.767242853			-
Bacteria.Firmicutes.Clostridia.Clostridiales.Ruminococcaceae.uncultured	2.738978283	Group_CK3	2.335231982	0.021339553
Bacteria.Proteobacteria.Gammaproteobacteria.KF_JG30_C25	0.797893289			-
Bacteria.Gemmatimonadetes.S0134_terrestrial_group.Ambiguous_taxa	1.251526463			-
Bacteria.Firmicutes.Clostridia.Clostridiales.Ruminococcaceae.Butyricicoccus	3.415474876	Group_CK3	3.11445612	0.000405842
Bacteria.Tenericutes.Mollicutes.Mollicutes_RF39.uncultured_rumen_bacterium	0.904530758			-
Bacteria.Actinobacteria.Acidimicrobiia.IMCC26256.Ambiguous_taxa	1.267238304			-
Bacteria.Firmicutes.Clostridia.Clostridiales.Lachnospiraceae.Lachnospira	3.571098389			-
Bacteria.Actinobacteria.Actinobacteria.Micrococcales.Intrasporangiaceae.Ornithinicoccus	1.634623476			-
Bacteria.Proteobacteria.Gammaproteobacteria.Pasteurellales	2.915269376			-
Bacteria.Proteobacteria.Gammaproteobacteria.Enterobacteriales	4.180452536			-
Bacteria.Proteobacteria.Alphaproteobacteria.Elsterales	0.856285893			-
Bacteria.Proteobacteria.Deltaproteobacteria.MBNT15.Ambiguous_taxa.Ambiguous_taxa	1.23564077			-
Bacteria.Firmicutes.Erysipelotrichia.Erysipelotrichales.Erysipelotrichaceae.Faecalitalea	2.695670102			-
Bacteria.Bacteroidetes.Bacteroidia.Flavobacteriales.Flavobacteriaceae	3.897757366			-
Bacteria.Proteobacteria.Gammaproteobacteria.Pseudomonadales.Moraxellaceae.Acinetobacter	1.593731416			-
Bacteria.Proteobacteria.Deltaproteobacteria.Myxococcales.P3OB_42	0.919575558			-
Bacteria.Actinobacteria.Thermoleophilia.Solirubrobacterales.Solirubrobacteraceae	0.877246912			-
Bacteria.Proteobacteria.Alphaproteobacteria.uncultured.metagenome.metagenome	1.423772144			-
Bacteria.Firmicutes.Clostridia.Clostridiales.Ruminococcaceae.Oscillospira	3.19522502			-
Bacteria.Proteobacteria.Alphaproteobacteria.Rhizobiales	2.449262117			-
Bacteria.Firmicutes.Clostridia.Clostridiales.Ruminococcaceae.GCA_900066225	3.014754231	Group_JSH3	2.678886708	0.02211224
Bacteria.Firmicutes.Erysipelotrichia.Erysipelotrichales.Erysipelotrichaceae._Clostridium__innocuum_group	3.774436396	Group_JSH3	3.492846309	0.018427474
Bacteria.Actinobacteria.Actinobacteria.Micrococcales.Demequinaceae.Demequina	0.937865701			-
Bacteria.Proteobacteria.Gammaproteobacteria.Betaproteobacteriales.Burkholderiaceae.Rhizobacter	1.244953497			-
Bacteria.Proteobacteria.Alphaproteobacteria.Rhodospirillales.uncultured.uncultured_bacterium	3.399617797			-
Bacteria.Firmicutes.Clostridia.Clostridiales.Lachnospiraceae._Eubacterium__xylanophilum_group	4.107100688			-
Bacteria.Proteobacteria.Alphaproteobacteria.Micropepsales.Micropepsaceae.Rhizomicrobium	1.375748342			-
Bacteria.Proteobacteria.Gammaproteobacteria.Enterobacteriales.Enterobacteriaceae.Proteus	2.909860274			-
Bacteria.Firmicutes.Erysipelotrichia.Erysipelotrichales.Erysipelotrichaceae.Holdemanella	1.517473546			-
Bacteria.Proteobacteria.Deltaproteobacteria.Myxococcales.Polyangiaceae.uncultured	1.267238304			-
Bacteria.Firmicutes.Clostridia.Clostridiales.Ruminococcaceae.Anaerofilum	2.042012473			-
Bacteria.Patescibacteria.Parcubacteria.Candidatus_Yanofskybacteria	0.76700389			-
Bacteria.Firmicutes.Erysipelotrichia.Erysipelotrichales.Erysipelotrichaceae.Ambiguous_taxa	1.038217256			-
Bacteria.Proteobacteria.Deltaproteobacteria.Myxococcales.Sandaracinaceae	0.975493808			-
Bacteria.Bacteroidetes.Bacteroidia.Bacteroidales.Prolixibacteraceae.BSV13	1.192133053			-
Bacteria.Actinobacteria.Acidimicrobiia.Microtrichales.uncultured	1.421169849			-
Bacteria.Firmicutes.Bacilli.Lactobacillales.Aerococcaceae.Facklamia	2.887334765	Group_CK3	2.588239367	0.000965464
Bacteria.Firmicutes.Clostridia.Clostridiales.Lachnospiraceae._Eubacterium__ruminantium_group	3.066022103			-
Bacteria.Proteobacteria.Deltaproteobacteria.Ambiguous_taxa.uncultured_bacterium.uncultured_bacterium	1.333107561			-
Bacteria.Firmicutes.Clostridia.Clostridiales.Lachnospiraceae.Sellimonas	3.477059441			-
Bacteria.Chloroflexi.Anaerolineae.SJA_15	1.178548476			-
Bacteria.Firmicutes.Clostridia.Clostridiales.Ruminococcaceae.Ruminococcaceae_NK4A214_group	3.843712543			-
Bacteria.Chloroflexi.Anaerolineae.uncultured_Bellilinea_sp_	0.956850008			-
Bacteria.Actinobacteria.Coriobacteriia.Coriobacteriales.Eggerthellaceae	4.029928391			-
Bacteria.Firmicutes.Clostridia.Clostridiales.Clostridiaceae_1.Sarcina	1.470113154	Group_SH3	2.539913434	0.036513605
Bacteria.Deferribacteres.Deferribacteres.Deferribacterales.Deferribacteraceae	3.758459051	Group_JSH3	3.438114719	3.36E-05
Bacteria.Proteobacteria.Alphaproteobacteria.Rhizobiales.Methyloligellaceae.uncultured	1.506732248			-
Bacteria.Firmicutes.Erysipelotrichia.Erysipelotrichales.Erysipelotrichaceae.Turicibacter	4.173701777	Group_CK3	3.85124435	0.026218434
Bacteria.Nitrospirae.4_29_1.Ambiguous_taxa	2.117355078			-
Bacteria.Firmicutes.Bacilli.Lactobacillales.Aerococcaceae.Globicatella	1.389964727			-
Bacteria.Chloroflexi.Anaerolineae.uncultured_Bellilinea_sp_.uncultured_Bellilinea_sp_.uncultured_Bellilinea_sp_	0.956850008			-
Bacteria.Proteobacteria.Gammaproteobacteria.Betaproteobacteriales.Burkholderiaceae.Sphaerotilus	0.884852317			-
Bacteria.Firmicutes.Clostridia.Clostridiales.Clostridiales_vadinBB60_group.Ambiguous_taxa	3.232963909	Group_CK3	2.830707098	0.007354061
Bacteria.Firmicutes.Bacilli.Bacillales.Paenibacillaceae	0.944048595			-
Bacteria.Proteobacteria.Gammaproteobacteria.Methylococcales.Methylomonaceae.Methylomonas	0.944048595			-
Bacteria.Firmicutes.Erysipelotrichia.Erysipelotrichales.Erysipelotrichaceae	4.883822354			-
Bacteria.Spirochaetes.Spirochaetia.Spirochaetales.Spirochaetaceae.Treponema_2	4.756697715			-
Bacteria.Firmicutes.Clostridia.Clostridiales.Lachnospiraceae.Fusicatenibacter	2.494784894	Group_ZL3	2.190715348	0.032292191
Bacteria.Firmicutes.Clostridia.Clostridiales.Lachnospiraceae.Lachnospiraceae_ND3007_group	2.757914846			-
Bacteria.Bacteroidetes.Bacteroidia.Bacteroidales.Prevotellaceae.Prevotellaceae_UCG_003	1.874827119			-
Bacteria.Firmicutes.Clostridia.Clostridiales.Ruminococcaceae.Intestinimonas	3.669876631			-
Bacteria.Proteobacteria.Alphaproteobacteria.Sphingomonadales.Sphingomonadaceae.Sphingomonas	1.150924344			-
Bacteria.Firmicutes.Clostridia.Clostridiales.Ruminococcaceae.Oscillibacter	3.943442861			-
Bacteria.Fusobacteria.Fusobacteriia.Fusobacteriales.Fusobacteriaceae	2.684043547			-
Bacteria.Bacteroidetes.Ignavibacteria.Kryptoniales.BSV26.uncultured_bacterium	1.617932066			-
Bacteria.Actinobacteria.Actinobacteria.Streptomycetales.Streptomycetaceae.Streptomyces	1.610220831			-
Bacteria.Proteobacteria.Gammaproteobacteria.Pseudomonadales.Pseudomonadaceae	1.062714909			-
Bacteria.Proteobacteria.Deltaproteobacteria.Myxococcales.Polyangiaceae.Pajaroellobacter	1.692115133			-
Bacteria.Actinobacteria.Actinobacteria.Micrococcales.Micrococcaceae.Enteractinococcus	2.453652334	Group_CK3	2.166484018	0.000242076
Bacteria.Elusimicrobia.Lineage_IIa	0.904530758			-
Bacteria.Proteobacteria.Gammaproteobacteria.Pseudomonadales.Pseudomonadaceae.Pseudomonas	1.062714909			-
Bacteria.Tenericutes.Mollicutes.Mollicutes_RF39.Firmicutes_bacterium_CAG_822	1.587465536			-
Bacteria.Firmicutes.Erysipelotrichia.Erysipelotrichales.Erysipelotrichaceae.Candidatus_Stoquefichus	2.956925801			-
Bacteria.Firmicutes.Bacilli.Bacillales.Thermoactinomycetaceae.Planifilum	2.246449621			-
Bacteria.Proteobacteria.Gammaproteobacteria.Methylococcales	1.14795844			-
Bacteria.Patescibacteria.Parcubacteria.Candidatus_Jorgensenbacteria.Candidatus_Adlerbacteria_bacterium_GW2011_GWC1_50_9.Candidatus_Adlerbacteria_bacterium_GW2011_GWC1_50_9	1.260075455			-
Bacteria.Bacteroidetes.Bacteroidia.Bacteroidales.Muribaculaceae.mouse_gut_metagenome	1.748293967			-
Bacteria.Proteobacteria.Alphaproteobacteria.Rhizobiales.A0839	1.40287951			-
Bacteria.Bacteroidetes.Rhodothermia.Rhodothermales.Rhodothermaceae	1.120807305			-
Bacteria.Firmicutes.Clostridia.Clostridiales.Caldicoprobacteraceae.Caldicoprobacter	1.167286761			-
Bacteria.Actinobacteria.MB_A2_108	0.975493808			-
Bacteria.Proteobacteria.Deltaproteobacteria.Deltaproteobacteria_Incertae_Sedis.Syntrophorhabdaceae.Syntrophorhabdus	1.61485718			-
Bacteria.Firmicutes.Clostridia.Clostridiales.Clostridiaceae_1	3.99900006			-
Bacteria.Actinobacteria.Coriobacteriia.OPB41.Ambiguous_taxa	0.76700389			-
Bacteria.Proteobacteria.Deltaproteobacteria.Desulfarculales.Desulfarculaceae	1.350663338			-
Bacteria.Firmicutes.Bacilli.Bacillales.Bacillaceae.Oceanobacillus	0.934610774			-
Bacteria.Proteobacteria.Deltaproteobacteria.Deltaproteobacteria_Incertae_Sedis	1.61485718			-
Bacteria.Deferribacteres.Deferribacteres.Deferribacterales.Deferribacteraceae.Mucispirillum	3.758459051	Group_JSH3	3.438114719	3.36E-05
Bacteria.Firmicutes.Erysipelotrichia.Erysipelotrichales.Erysipelotrichaceae.Coprobacillus	1.858212667			-
Bacteria.Proteobacteria.Gammaproteobacteria.Methylococcales.Methylococcaceae	0.844712558			-
Bacteria.Actinobacteria.Actinobacteria.Bifidobacteriales.Bifidobacteriaceae	4.426742647	Group_JSH3	4.123817339	0.042543712
Bacteria.Zixibacteria.uncultured_bacterium.uncultured_bacterium.uncultured_bacterium	0.797893289			-
Bacteria.Actinobacteria.Coriobacteriia.Coriobacteriales.Eggerthellaceae.Parvibacter	2.477169093			-
Bacteria.Proteobacteria.Alphaproteobacteria.Rhizobiales.Xanthobacteraceae.Bradyrhizobium	1.967693998			-
Bacteria.Firmicutes.Bacilli.Lactobacillales.Streptococcaceae.Streptococcus	3.831482267			-
Bacteria.Verrucomicrobia.Verrucomicrobiae.Verrucomicrobiales.Akkermansiaceae.Akkermansia	1.257734228			-
Bacteria.Actinobacteria.Actinobacteria.Corynebacteriales.Dietziaceae	0.884852317			-
Bacteria.Chlamydiae.Chlamydiae.Chlamydiales	0.866256766			-
Bacteria.Acidobacteria.Acidobacteriia.Acidobacteriales.Koribacteraceae	1.611462075			-
Bacteria.Nitrospirae.Nitrospira.Nitrospirales.Nitrospiraceae.Nitrospira	1.959049395			-
Bacteria.Proteobacteria.Deltaproteobacteria.Syntrophobacterales	1.856495311			-
Bacteria.Proteobacteria.Alphaproteobacteria.Reyranellales.Reyranellaceae	1.667536737			-
Bacteria.Firmicutes.Clostridia.Clostridiales.Ruminococcaceae.Negativibacillus	3.348201285			-
Bacteria.Nitrospirae.4_29_1.Ambiguous_taxa.Ambiguous_taxa	2.117355078			-
Bacteria.Chloroflexi.Dehalococcoidia.FW22.uncultured_bacterium	0.904530758			-
Bacteria.Actinobacteria.Actinobacteria.Streptomycetales	1.610220831			-
Bacteria.Proteobacteria.Deltaproteobacteria.Ambiguous_taxa	1.333107561			-
Bacteria.Proteobacteria.Deltaproteobacteria.Sva0485.uncultured_Spirochaetales_bacterium	1.470113154			-
Bacteria.Spirochaetes.Spirochaetia.Spirochaetales.Spirochaetaceae.Spirochaeta_2	1.665933305			-
Bacteria.Proteobacteria.Gammaproteobacteria.Vibrionales.Vibrionaceae.Vibrio	0.746347052			-
Bacteria.Actinobacteria.Actinobacteria.Actinomycetales.Actinomycetaceae.Flaviflexus	0.927015255			-
Bacteria.Firmicutes.Limnochordia.Limnochordales.Limnochordaceae.Limnochorda	1.068033885			-
Bacteria.Bacteroidetes.Bacteroidia.Flavobacteriales.Flavobacteriaceae.Flavobacterium	0.904530758			-
Bacteria.Bacteroidetes.Bacteroidia.Bacteroidales.Rs_E47_termite_group	1.630976364	Group_JSH3	2.519641754	0.0276134
Bacteria.Chloroflexi.Dehalococcoidia.FW22	0.904530758			-
Bacteria.Tenericutes.Mollicutes.Mollicutes_RF39	2.207426745			-
Bacteria.Bacteroidetes.Bacteroidia.Bacteroidales.Muribaculaceae.uncultured_Bacteroidales_bacterium	3.067948666			-
Bacteria.Chlamydiae.Chlamydiae	0.866256766			-
Bacteria.Proteobacteria.Alphaproteobacteria.Caulobacterales.Hyphomonadaceae.Hirschia	0.867919702			-
Bacteria.Patescibacteria.Parcubacteria.Paceibacterales.Paceibacteraceae	0.748191501			-
Bacteria.Proteobacteria.Gammaproteobacteria.Pseudomonadales	1.677148065			-
Bacteria.Proteobacteria.Alphaproteobacteria.Rhizobiales.Xanthobacteraceae.uncultured	1.5682683			-
Bacteria.Spirochaetes.Spirochaetia.Spirochaetales.Spirochaetaceae	4.757203405			-
Bacteria.Bacteroidetes.Bacteroidia.Cytophagales.Microscillaceae.uncultured	1.351507272			-
Bacteria.Proteobacteria.Gammaproteobacteria.Betaproteobacteriales	4.337607898			-
Bacteria.Actinobacteria.Actinobacteria.Actinomycetales	0.927015255			-
Bacteria.Actinobacteria.Thermoleophilia.Gaiellales.Gaiellaceae.Gaiella	0.748191501			-
Bacteria.Actinobacteria.Coriobacteriia.Coriobacteriales.Eggerthellaceae.Adlercreutzia	3.863219974			-
Bacteria.Proteobacteria.Deltaproteobacteria.Syntrophobacterales.Syntrophobacteraceae.Syntrophobacter	1.156045037			-
Bacteria.Proteobacteria.Alphaproteobacteria.Rhizobiales.Xanthobacteraceae	2.237630865			-
Bacteria.Firmicutes.Clostridia.Clostridiales.Ruminococcaceae.Fournierella	1.912672219			-
Bacteria.Bacteroidetes.Ignavibacteria	1.902887994			-
Bacteria.Firmicutes.Clostridia.Clostridiales.Lachnospiraceae.Dorea	2.692346952			-
Bacteria.Proteobacteria.Gammaproteobacteria.Coxiellales.Coxiellaceae	0.927812622			-
Bacteria.Bacteroidetes.Bacteroidia.Bacteroidales.Prevotellaceae.uncultured	1.001483475			-
Bacteria.Firmicutes.Clostridia.Clostridiales.Defluviitaleaceae	2.453341943	Group_JSH3	2.236994687	0.030714444
Bacteria.Firmicutes.Clostridia.Clostridiales.Christensenellaceae	3.883339085			-
Bacteria.Proteobacteria.Gammaproteobacteria.KF_JG30_C25.uncultured_proteobacterium	0.797893289			-
Bacteria.Proteobacteria.Alphaproteobacteria.Caulobacterales.Hyphomonadaceae.SWB02	1.211473774			-
Bacteria.Patescibacteria.Parcubacteria.Candidatus_Yanofskybacteria.uncultured_bacterium.uncultured_bacterium	0.76700389			-
Bacteria.Proteobacteria.Gammaproteobacteria.Competibacterales	0.744269315			-
Bacteria.Actinobacteria.Thermoleophilia.Solirubrobacterales.67_14.uncultured_soil_bacterium	0.944048595			-
Bacteria.Spirochaetes	4.757203405			-
Bacteria.Elusimicrobia.Elusimicrobia	2.310654189			-
Bacteria.Firmicutes.Bacilli.Bacillales.Family_XI.Gemella	1.264598234			-
Bacteria.Firmicutes.Clostridia.Clostridiales.Lachnospiraceae._Eubacterium__ventriosum_group	2.494999389			-
Bacteria.Actinobacteria.Actinobacteria.Bifidobacteriales.Bifidobacteriaceae.Bifidobacterium	4.426742647	Group_JSH3	4.123817011	0.042543712
Bacteria.Firmicutes.Negativicutes.Selenomonadales.Veillonellaceae.Megamonas	2.463527034			-
Bacteria.Proteobacteria.Gammaproteobacteria.Vibrionales	0.746347052			-
Bacteria.Firmicutes.Erysipelotrichia.Erysipelotrichales.Erysipelotrichaceae.uncultured_bacterium	0.884852317			-
Bacteria.Actinobacteria.Actinobacteria.Streptosporangiales	2.103301221			-
Bacteria.Firmicutes.Clostridia.Clostridiales.Lachnospiraceae.Acetatifactor	3.311566183	Group_CK3	3.004861477	8.23E-05
Bacteria.Actinobacteria.MB_A2_108.Ambiguous_taxa.Ambiguous_taxa	0.975493808			-
Bacteria.Proteobacteria.Gammaproteobacteria.Aeromonadales.Succinivibrionaceae.Succinatimonas	1.76468466			-
Bacteria.Patescibacteria.Parcubacteria.Paceibacterales	0.748191501			-
Bacteria.Firmicutes.Clostridia.Clostridiales.Peptococcaceae.Peptococcus	2.745020872	Group_CK3	2.381824983	0.008329563
Bacteria.Proteobacteria.Gammaproteobacteria.B2M28.uncultured_gamma_proteobacterium	0.761351825			-
Bacteria.Firmicutes.Bacilli.Bacillales.Planococcaceae	2.068272849	Group_JSH3	2.225900823	0.0038257
Bacteria.Firmicutes.Bacilli.Bacillales.Planococcaceae.Solibacillus	0.760375235			-
Bacteria.Firmicutes.Clostridia.Clostridiales.Clostridiales_vadinBB60_group.uncultured_Thermoanaerobacterales_bacterium	2.207497787			-
Bacteria.Gemmatimonadetes.S0134_terrestrial_group.uncultured_Gemmatimonadetes_bacterium	1.365509169	Group_ZL3	2.776762994	0.039168315
Bacteria.Bacteroidetes.Bacteroidia.Bacteroidales.uncultured.uncultured_bacterium	0.744269315			-
Bacteria.Actinobacteria.Actinobacteria.Micrococcales.Micrococcaceae	2.80909927			-
Bacteria.Firmicutes.Clostridia.Clostridiales.Ruminococcaceae	5.016838956			-
Bacteria.Firmicutes.Clostridia.Clostridiales.Lachnospiraceae._Ruminococcus__gnavus_group	3.035104644			-
Bacteria.WOR_1	1.090574884			-
Bacteria.Proteobacteria.Gammaproteobacteria.Aeromonadales.Aeromonadaceae.Oceanisphaera	1.684596503	Group_CK3	2.805031033	0.036513605
Bacteria.Bacteroidetes.Bacteroidia.Bacteroidales.Prevotellaceae.Prevotella_7	1.191680973			-
Bacteria.Firmicutes.Clostridia.Clostridiales.Lachnospiraceae.Lachnospiraceae_FCS020_group	3.425506548	Group_CK3	3.033288284	0.003050271
Bacteria.Firmicutes.Bacilli.Lactobacillales.Lactobacillaceae.Lactobacillus	4.799710677			-
Bacteria.Nitrospirae.Nitrospira	1.959049395			-
Bacteria.Firmicutes.Clostridia.Clostridiales.Lachnospiraceae.ASF356	3.23348268	Group_CK3	2.947698054	0.001628405
Bacteria.Firmicutes.Clostridia.Clostridiales.Peptostreptococcaceae	4.223468487	Group_CK3	3.784087957	0.027664252
Bacteria.Proteobacteria.Gammaproteobacteria.Steroidobacterales	1.515605581			-
Bacteria.Firmicutes.Clostridia.Clostridiales.Lachnospiraceae.Hungatella	2.699907596			-
Bacteria.Verrucomicrobia	1.257734228			-
Bacteria.Actinobacteria.Actinobacteria.Corynebacteriales.Dietziaceae.Dietzia	0.884852317			-
Bacteria.Proteobacteria.Alphaproteobacteria.Rhizobiales.Beijerinckiaceae.Chelatococcus	1.091418836			-
Bacteria.Proteobacteria.Gammaproteobacteria.Betaproteobacteriales.Hydrogenophilaceae.Thiobacillus	0.877246912			-
Bacteria.Firmicutes.Erysipelotrichia.Erysipelotrichales.Erysipelotrichaceae.Faecalibaculum	3.799452986	Group_SH3	3.40377059	0.041007252
Bacteria.Bacteroidetes.Ignavibacteria.Kryptoniales.BSV26.uncultured_prokaryote	1.001483475			-
Bacteria.Gemmatimonadetes.Gemmatimonadetes.Gemmatimonadales.Gemmatimonadaceae.uncultured	2.199470077			-
Bacteria.Firmicutes.Clostridia.Clostridiales.Defluviitaleaceae.Defluviitaleaceae_UCG_011	2.453341943	Group_JSH3	2.234584225	0.030714444
Bacteria.Bacteroidetes.Bacteroidia.Bacteroidales.Paludibacteraceae	1.168949698			-
Bacteria.Proteobacteria.Alphaproteobacteria.uncultured.uncultured_Bradyrhizobiaceae_bacterium.uncultured_Bradyrhizobiaceae_bacterium	1.242490076			-
Bacteria.Gemmatimonadetes.S0134_terrestrial_group	1.536573861			-
Bacteria.Firmicutes.Clostridia.Clostridiales.Clostridiales_vadinBB60_group.uncultured_organism	0.919575558			-
Bacteria.Deferribacteres	3.758459051	Group_JSH3	3.438114719	3.36E-05
Bacteria.Firmicutes.Clostridia.Clostridiales.Clostridiales_vadinBB60_group.uncultured_rumen_bacterium	1.460711142			-
Bacteria.Firmicutes.Bacilli.Lactobacillales.Aerococcaceae	3.154050837			-
Bacteria.Fusobacteria.Fusobacteriia.Fusobacteriales	2.689027723			-
Bacteria.WOR_1.uncultured_bacterium.uncultured_bacterium	1.090574884			-
Bacteria.Tenericutes.Mollicutes.Anaeroplasmatales	2.59546577			-
Bacteria.Proteobacteria.Deltaproteobacteria.Syntrophobacterales.Syntrophobacteraceae	1.328729218			-
Bacteria.Bacteroidetes.Ignavibacteria.Kryptoniales	1.725182766			-
Bacteria.Firmicutes.Erysipelotrichia.Erysipelotrichales.Erysipelotrichaceae.Dielma	1.433971263			-
Bacteria.Firmicutes.Bacilli.Bacillales.Staphylococcaceae.Nosocomiicoccus	1.37851761			-
Bacteria.Bacteroidetes.Bacteroidia.Bacteroidales.Rikenellaceae.Rikenella	3.351928639			-
Bacteria.Proteobacteria	4.945471792			-
Bacteria.Proteobacteria.Gammaproteobacteria.Vibrionales.Vibrionaceae	0.746347052			-
Bacteria.Acidobacteria.Acidobacteriia.Solibacterales.Solibacteraceae__Subgroup_3_.AKIW659	1.179359456			-
Bacteria.Proteobacteria.Deltaproteobacteria.Desulfarculales.Desulfarculaceae.uncultured	1.350663338			-
Bacteria.Firmicutes.Erysipelotrichia.Erysipelotrichales.Erysipelotrichaceae.Erysipelatoclostridium	2.836482651	Group_ZL3	2.343781356	0.030937526
Bacteria.Actinobacteria.Actinobacteria.Frankiales	0.748191501			-
Bacteria.Proteobacteria.Alphaproteobacteria.Rhizobiales.Rhizobiaceae	1.568761948			-
Bacteria.Firmicutes.Clostridia.Clostridiales.Ruminococcaceae._Eubacterium__coprostanoligenes_group	3.937705093			-
Bacteria.Proteobacteria.Deltaproteobacteria.Desulfovibrionales.Desulfovibrionaceae.uncultured	4.718004719			-
Bacteria.Lentisphaerae.Lentisphaeria.Victivallales.vadinBE97.Ambiguous_taxa	1.700692353			-
Bacteria.Zixibacteria.uncultured_bacterium.uncultured_bacterium.uncultured_bacterium.uncultured_bacterium	0.797893289			-
Bacteria.Epsilonbacteraeota.Campylobacteria.Campylobacterales.Campylobacteraceae.Campylobacter	2.425791281			-
Bacteria.Proteobacteria.Gammaproteobacteria.CCD24.uncultured_bacterium	1.51709366			-
Bacteria.Proteobacteria.Gammaproteobacteria.Coxiellales	0.927812622			-
Bacteria.Acidobacteria.Acidobacteriia.Acidobacteriales	1.761831223			-
Bacteria.Firmicutes.Erysipelotrichia.Erysipelotrichales.Erysipelotrichaceae.Erysipelotrichaceae_UCG_003	3.10259536			-
Bacteria.Acidobacteria.Holophagae.Holophagales.Holophagaceae	1.715546299			-
Bacteria.Bacteroidetes.Bacteroidia.Bacteroidales.Bacteroidetes_vadinHA17.uncultured_bacterium	1.001483475			-
Bacteria.Firmicutes.Erysipelotrichia.Erysipelotrichales.Erysipelotrichaceae.Erysipelotrichaceae_UCG_004	2.749979118			-
Bacteria.Acidobacteria.Acidobacteriia.Solibacterales.Solibacteraceae__Subgroup_3_	1.835908505			-
Bacteria.Zixibacteria	0.797893289			-
Bacteria.Proteobacteria.Gammaproteobacteria.Pasteurellales.Pasteurellaceae.Gallibacterium	1.156045037			-
Bacteria.Proteobacteria.Alphaproteobacteria.Rhizobiales.Rhizobiaceae.Allorhizobium_Neorhizobium_Pararhizobium_Rhizobium	0.866256766			-
Bacteria.Proteobacteria.Gammaproteobacteria.Betaproteobacteriales.Gallionellaceae	1.332607269			-
Bacteria.Actinobacteria.Thermoleophilia.Gaiellales.uncultured.uncultured_bacterium	1.178548476			-
Bacteria.Firmicutes.Bacilli.Bacillales.Thermoactinomycetaceae.uncultured	0.932705914			-
Bacteria.Bacteroidetes.Bacteroidia.Bacteroidales.Bacteroidales_RF16_group.uncultured_bacterium	1.70035247			-
Bacteria.Firmicutes.Clostridia.Clostridiales.Lachnospiraceae.A2	3.338761501	Group_CK3	3.0154432	0.009169122
Bacteria.Chloroflexi.Dehalococcoidia	1.42372776	Group_SH3	2.991078513	0.003383237
Bacteria.Proteobacteria.Gammaproteobacteria.Pasteurellales.Pasteurellaceae.Haemophilus	1.549339348			-
Bacteria.Bacteroidetes.Bacteroidia.Cytophagales.Spirosomaceae.Persicitalea	0.944048595			-
Bacteria.Cyanobacteria.Melainabacteria.Gastranaerophilales.uncultured_rumen_bacterium.uncultured_rumen_bacterium	1.241338852			-
Bacteria.Actinobacteria.MB_A2_108.Ambiguous_taxa.Ambiguous_taxa.Ambiguous_taxa	0.975493808			-
Bacteria.Bacteroidetes.Bacteroidia.Sphingobacteriales	0.867919702			-
Bacteria.Actinobacteria.Coriobacteriia.Coriobacteriales.Eggerthellaceae.DNF00809	2.416220142	Group_CK3	2.225007998	0.019461483
Bacteria.Proteobacteria.Deltaproteobacteria.Myxococcales.Polyangiaceae.Polyangium	1.001483475			-
Bacteria.Tenericutes.Mollicutes.Izimaplasmatales.Ambiguous_taxa	3.269950891	Group_CK3	2.940956581	9.58E-05
Bacteria.Firmicutes.Negativicutes.Selenomonadales.Veillonellaceae.Quinella	1.696281958			-
Bacteria.Firmicutes.Clostridia.Clostridiales.Ruminococcaceae.UBA1819	2.704977251			-
Bacteria.Actinobacteria.Coriobacteriia.Coriobacteriales.Eggerthellaceae.Slackia	2.2295976	Group_SH3	2.25684692	0.003383237
Bacteria.Proteobacteria.Alphaproteobacteria.Reyranellales.Reyranellaceae.Reyranella	1.667536737			-
Bacteria.Firmicutes.Clostridia.Clostridiales.Peptostreptococcaceae.Romboutsia	4.21918734	Group_CK3	3.810809224	0.012486726
Bacteria.Chlamydiae.Chlamydiae.Chlamydiales.Parachlamydiaceae.Neochlamydia	0.866256766			-
Bacteria.Firmicutes.Clostridia.Clostridiales.Lachnospiraceae.GCA_900066575	3.134396195			-
Bacteria.Actinobacteria.Actinobacteria.Streptosporangiales.Streptosporangiaceae.Thermopolyspora	2.025363154	Group_BH3	2.401323851	0.041375265
Bacteria.Nitrospirae.4_29_1.Ambiguous_taxa.Ambiguous_taxa.Ambiguous_taxa	2.117355078			-
Bacteria.Patescibacteria.Parcubacteria.Paceibacterales.Paceibacteraceae.Candidatus_Paceibacter	0.748191501			-
Bacteria.Actinobacteria.Thermoleophilia.Solirubrobacterales.67_14.Ambiguous_taxa	1.392786253	Group_BH3	3.093085103	0.039168315
Bacteria.Gemmatimonadetes.S0134_terrestrial_group.uncultured_Gemmatimonadetes_bacterium.uncultured_Gemmatimonadetes_bacterium	1.365509169	Group_ZL3	2.842536848	0.039168315
Bacteria.Acidobacteria.Acidobacteriia.Subgroup_2	1.390630344			-
Bacteria.Proteobacteria.Gammaproteobacteria.Xanthomonadales	1.69440889			-
Bacteria.Firmicutes.Negativicutes.Selenomonadales.Acidaminococcaceae	2.391052624			-
Bacteria.Firmicutes.Clostridia.Clostridiales.Lachnospiraceae.Lachnospiraceae_NK4B4_group	2.674689101			-
Bacteria.Proteobacteria.Gammaproteobacteria.Enterobacteriales.Enterobacteriaceae.Morganella	2.577841497			-
Bacteria.Firmicutes.Clostridia.Clostridiales.Lachnospiraceae.Roseburia	4.465535051			-
Bacteria.Patescibacteria	1.582166223			-
Bacteria.Actinobacteria.Acidimicrobiia.IMCC26256.Ambiguous_taxa.Ambiguous_taxa	1.267238304			-
Bacteria.Lentisphaerae.Lentisphaeria.Victivallales.vadinBE97	1.943084115			-
Bacteria.Firmicutes.Erysipelotrichia.Erysipelotrichales.Erysipelotrichaceae.Ileibacterium	1.415697474			-
Bacteria.Firmicutes.Clostridia.Clostridiales.Ruminococcaceae.Hydrogenoanaerobacterium	1.967429436			-
Bacteria.Fusobacteria.Fusobacteriia.Fusobacteriales.Leptotrichiaceae	0.872558268			-
Bacteria.Cyanobacteria.Melainabacteria.Gastranaerophilales	2.239051105			-
Bacteria.Tenericutes.Mollicutes.Mollicutes_RF39.Firmicutes_bacterium_CAG_822.Firmicutes_bacterium_CAG_822	1.587465536			-
Bacteria.Firmicutes.Clostridia.Clostridiales.Lachnospiraceae.Acetitomaculum	2.376498585			-
Bacteria.Proteobacteria.Gammaproteobacteria.Competibacterales.Competibacteraceae.Candidatus_Competibacter	0.744269315			-
Bacteria.Proteobacteria.Alphaproteobacteria.Rhizobiales.Beijerinckiaceae	1.505070345			-
Bacteria.Proteobacteria.Alphaproteobacteria	3.966590038	Group_JSH3	3.468151214	0.008516575
Bacteria.Proteobacteria.Alphaproteobacteria.Rhodospirillales.Rhodospirillaceae	1.191680973			-
Bacteria.Proteobacteria.Alphaproteobacteria.Rhizobiales.Hyphomicrobiaceae.Hyphomicrobium	1.090574884			-
Bacteria.Firmicutes.Clostridia.Clostridiales.Family_XIII.Family_XIII_UCG_001	2.56849613	Group_CK3	2.271146595	0.01235717
Bacteria.Actinobacteria.Acidimicrobiia	1.957397498			-
Bacteria.Firmicutes.Clostridia.Clostridiales.Family_XIII.Mogibacterium	1.31440839	Group_ZL3	3.080833104	0.039168315
Bacteria.Proteobacteria.Gammaproteobacteria.211ds20	1.001483475			-
Bacteria.Proteobacteria.Alphaproteobacteria.Rhizobiales.uncultured	1.397311097			-
Bacteria.Firmicutes.Bacilli.Bacillales.Bacillaceae	1.872268044	Group_CK3	2.663206986	0.047388379
Bacteria.Chloroflexi.Anaerolineae.SJA_15.uncultured_Chloroflexi_bacterium.uncultured_Chloroflexi_bacterium	1.178548476			-
Bacteria.Nitrospirae.Thermodesulfovibrionia.uncultured	2.321495198			-
Bacteria.Bacteroidetes.Bacteroidia.Bacteroidales.Prevotellaceae.Prevotella_2	1.215929644	Group_CK3	2.837808147	0.036513605
Bacteria.Bacteroidetes.Bacteroidia.Bacteroidales.Prevotellaceae.Prevotella_1	4.243614578			-
Bacteria.Proteobacteria.Gammaproteobacteria.Betaproteobacteriales.SC_I_84	1.40423183			-
Bacteria.Proteobacteria.Deltaproteobacteria.Myxococcales.Sandaracinaceae.uncultured	0.975493808			-
Bacteria.Spirochaetes.Spirochaetia	4.757203405			-
Bacteria.Elusimicrobia.Lineage_IIa.uncultured_bacterium	0.904530758			-
Bacteria.Bacteroidetes.Bacteroidia.Bacteroidales.Prevotellaceae.Prevotella_9	5.328044787	Group_SH3	4.874397249	0.009666635
Bacteria.Proteobacteria.Gammaproteobacteria.Pasteurellales.Pasteurellaceae.Rodentibacter	2.896154267			-
Bacteria.Bacteroidetes.Ignavibacteria.SJA_28.uncultured_bacterium.uncultured_bacterium	1.293938023			-
Bacteria.Elusimicrobia.Elusimicrobia.Elusimicrobiales.Elusimicrobiaceae	2.310654189			-
Bacteria.Firmicutes	5.60612638			-
Bacteria.Actinobacteria.Actinobacteria.Corynebacteriales	3.452287516	Group_CK3	3.120988455	0.008607324
Bacteria.Firmicutes.Clostridia.Clostridiales.Lachnospiraceae.Butyrivibrio	1.915218901			-
Bacteria.Firmicutes.Clostridia.Clostridiales.Lachnospiraceae.Moryella	1.962623488			-
Bacteria.Proteobacteria.Alphaproteobacteria.Caulobacterales.Caulobacteraceae	1.323312326			-
Bacteria.Bacteroidetes.Bacteroidia.Bacteroidales.Rikenellaceae.Alistipes	4.169075338			-
Bacteria.Patescibacteria.Saccharimonadia.Saccharimonadales.Saccharimonadaceae	1.427503158			-
Bacteria.Patescibacteria.Parcubacteria.Candidatus_Jorgensenbacteria.Candidatus_Adlerbacteria_bacterium_GW2011_GWC1_50_9	1.260075455			-
Bacteria.Proteobacteria.Gammaproteobacteria.Acidiferrobacterales.Acidiferrobacteraceae	1.513376404			-
Bacteria.Bacteroidetes.Bacteroidia.Bacteroidales.Paludibacteraceae.uncultured	0.823503588			-
Bacteria.Bacteroidetes.Bacteroidia.Bacteroidales.Prevotellaceae.Alloprevotella	4.670769417	Group_CK3	4.22669547	0.005889256
Bacteria.Latescibacteria	0.944048595			-
Bacteria.Actinobacteria.Thermoleophilia.Gaiellales.Gaiellaceae	0.748191501			-
Bacteria.Actinobacteria.Actinobacteria.Streptosporangiales.Nocardiopsaceae	1.407095422			-
Bacteria.Actinobacteria.Coriobacteriia.Coriobacteriales.Coriobacteriales_Incertae_Sedis.Raoultibacter	0.759800325			-
Bacteria.Proteobacteria.Deltaproteobacteria.Desulfobacterales.Desulfobacteraceae.Sva0081_sediment_group	1.259071024			-
Bacteria.Acidobacteria.Acidobacteriia.Acidobacteriales.Acidobacteriaceae__Subgroup_1_	1.073914468			-
Bacteria.Bacteroidetes.Bacteroidia.Bacteroidales.Prevotellaceae.Prevotellaceae_NK3B31_group	4.079528938	Group_CK3	3.744764146	0.013222314
Bacteria.Firmicutes.Clostridia.Clostridiales.Lachnospiraceae.Blautia	4.065856301			-
Bacteria.Actinobacteria.Actinobacteria.Streptosporangiales.Nocardiopsaceae.Thermobifida	1.407095422			-
Bacteria.Bacteroidetes.Bacteroidia.Bacteroidales.Bacteroidetes_vadinHA17	1.956798998			-
Bacteria.Actinobacteria.Thermoleophilia.Solirubrobacterales.Solirubrobacteraceae.Solirubrobacter	0.877246912			-
Bacteria.Spirochaetes.Spirochaetia.Spirochaetales.Spirochaetaceae.uncultured	1.613065658			-
Bacteria.Bacteroidetes.Ignavibacteria.Kryptoniales.BSV26	1.725182766			-
Bacteria.Firmicutes.Negativicutes.Selenomonadales.Veillonellaceae.Dialister	2.154212384			-
Bacteria.Firmicutes.Clostridia.Clostridiales.Clostridiaceae_1.Candidatus_Arthromitus	3.05488901	Group_BH3	2.782723305	0.006611785
Bacteria.Proteobacteria.Deltaproteobacteria.MBNT15	1.23564077			-
Bacteria.Proteobacteria.Alphaproteobacteria.Acetobacterales.Acetobacteraceae.uncultured	1.243603949			-
Bacteria.Proteobacteria.Alphaproteobacteria.Caulobacterales	1.636978024			-
Bacteria.Acidobacteria.Subgroup_22.uncultured_Acidobacterium_sp_	0.932705914			-
Bacteria.Proteobacteria.Gammaproteobacteria.Betaproteobacteriales.Leeiaceae.Leeia	0.919575558			-
Bacteria.Actinobacteria.Coriobacteriia.Coriobacteriales.Eggerthellaceae.uncultured	0.975493808			-
Bacteria.Actinobacteria.Acidimicrobiia.Actinomarinales.uncultured	1.755819568			-
Bacteria.Proteobacteria.Deltaproteobacteria.NB1_j.uncultured_soil_bacterium.uncultured_soil_bacterium	0.919575558			-
Bacteria.Proteobacteria.Gammaproteobacteria.211ds20.uncultured_bacterium.uncultured_bacterium	1.001483475			-
Bacteria.Firmicutes.Clostridia.Clostridiales.Lachnospiraceae	5.270888535			-
Bacteria.Proteobacteria.Gammaproteobacteria.Betaproteobacteriales.Burkholderiaceae.Parasutterella	4.331305558			-
Bacteria.Bacteroidetes.Bacteroidia.Bacteroidales.Muribaculaceae.Muribaculum	2.481462282			-
Bacteria.Zixibacteria.uncultured_bacterium.uncultured_bacterium	0.797893289			-
Bacteria.Firmicutes.Negativicutes	2.757035851			-
Bacteria.Proteobacteria.Gammaproteobacteria.Betaproteobacteriales.Rhodocyclaceae.Dechloromonas	1.206645688			-
Bacteria.Proteobacteria.Gammaproteobacteria.Betaproteobacteriales.Burkholderiaceae.Hydrogenophaga	1.168185549			-
Bacteria.Firmicutes.Bacilli.Lactobacillales.Carnobacteriaceae	2.466123183	Group_CK3	2.210928747	0.002379123
Bacteria.Proteobacteria.Deltaproteobacteria.Sva0485.uncultured_delta_proteobacterium	1.359203768			-
Bacteria.Elusimicrobia.Elusimicrobia.Elusimicrobiales	2.310654189			-
Bacteria.Epsilonbacteraeota.Campylobacteria.Campylobacterales.Helicobacteraceae.Helicobacter	4.959402721	Group_JSH3	4.626366105	3.16E-05
Bacteria.Actinobacteria.Acidimicrobiia.Actinomarinales	1.755819568			-
Bacteria.Proteobacteria.Deltaproteobacteria.Syntrophobacterales.Syntrophaceae.Desulfobacca	0.927812622			-
Bacteria.Firmicutes.Clostridia.Clostridiales.Ruminococcaceae.Ruminococcaceae_UCG_013	3.080586787			-
Bacteria.Lentisphaerae.Lentisphaeria.Victivallales.Victivallaceae.Victivallis	1.556863952	Group_JSH3	2.784853925	0.040614258
Bacteria.Firmicutes.Clostridia.Clostridiales.Ruminococcaceae.Ruminococcaceae_UCG_011	1.230172651	Group_SH3	2.835469747	0.036513605
Bacteria.Chloroflexi.Anaerolineae.uncultured_Bellilinea_sp_.uncultured_Bellilinea_sp_	0.956850008			-
Bacteria.Firmicutes.Clostridia.Clostridiales.Ruminococcaceae.Ruminococcaceae_UCG_014	4.032669077			-
Bacteria.Proteobacteria.Alphaproteobacteria.Micropepsales.Micropepsaceae	1.599174885			-
Bacteria.Actinobacteria.Acidimicrobiia.Actinomarinales.uncultured.uncultured_compost_bacterium	1.755819568			-
Bacteria.Calditrichaeota.Calditrichia	0.927015255			-
Bacteria.Proteobacteria.Gammaproteobacteria.Enterobacteriales.Enterobacteriaceae	4.180452536			-
Bacteria.Firmicutes.Bacilli.Bacillales.Staphylococcaceae.Staphylococcus	3.662293583			-
Bacteria.Deferribacteres.Deferribacteres	3.758459051	Group_JSH3	3.438114719	3.36E-05
Bacteria.Lentisphaerae.Lentisphaeria.Victivallales	2.033947197	Group_JSH3	2.255930955	0.047699482
Bacteria.Proteobacteria.Gammaproteobacteria.Betaproteobacteriales.SC_I_84.uncultured_bacterium	1.34393304			-
Bacteria.Firmicutes.Bacilli.Lactobacillales.Carnobacteriaceae.Lacticigenium	1.760562488	Group_CK3	2.175732823	0.001462631
Bacteria.Actinobacteria.Actinobacteria.Streptosporangiales.Thermomonosporaceae.Thermomonospora	0.944048595			-
Bacteria.Proteobacteria.Alphaproteobacteria.Rhizobiales.Rhizobiales_Incertae_Sedis	1.078835821			-
Bacteria.Acidobacteria.Acidobacteriia.Subgroup_2.uncultured_forest_soil_bacterium.uncultured_forest_soil_bacterium	0.823503588			-
Bacteria.Firmicutes.Clostridia.Clostridiales.Lachnospiraceae.Tyzzerella	3.314678013			-
Bacteria.Actinobacteria.Coriobacteriia	4.077984965			-
Bacteria.Proteobacteria.Alphaproteobacteria.Reyranellales	1.667536737			-
Bacteria.Actinobacteria.Actinobacteria.Frankiales.Cryptosporangiaceae.Fodinicola	0.748191501			-
Bacteria.Epsilonbacteraeota.Campylobacteria.Campylobacterales.Helicobacteraceae	4.959402721	Group_JSH3	4.626366105	3.16E-05
Bacteria.Proteobacteria.Deltaproteobacteria.Desulfovibrionales.Desulfovibrionaceae.Desulfovibrio	3.742060742			-
Bacteria.Firmicutes.Negativicutes.Selenomonadales.Veillonellaceae	2.636527874			-
Bacteria.Verrucomicrobia.Verrucomicrobiae.Verrucomicrobiales	1.257734228			-
Bacteria.Actinobacteria.Actinobacteria.Bifidobacteriales.Bifidobacteriaceae.Gardnerella	1.252674515			-
Bacteria.Firmicutes.Clostridia.Clostridiales.Ruminococcaceae.Flavonifractor	3.450140863			-
Bacteria.Acidobacteria.Acidobacteriia.Acidobacteriales.uncultured.Ambiguous_taxa	0.919575558			-
Bacteria.Firmicutes.Clostridia.Clostridiales.Eubacteriaceae.Eubacterium	1.302513471			-
Bacteria.Gemmatimonadetes	2.269922933			-
Bacteria.Calditrichaeota.Calditrichia.Calditrichales.Calditrichaceae.JdFR_76	0.927015255			-
Bacteria.Actinobacteria.MB_A2_108.Ambiguous_taxa	0.975493808			-
Bacteria.Proteobacteria.Deltaproteobacteria.NB1_j.Ambiguous_taxa	0.919575558			-
Bacteria.Proteobacteria.Deltaproteobacteria	4.761466432			-
Bacteria.Proteobacteria.Gammaproteobacteria.Betaproteobacteriales.Burkholderiaceae.Sutterella	2.454794414			-
Bacteria.Firmicutes.Clostridia.Clostridiales.Family_XIII	3.673252755			-
Bacteria.Proteobacteria.Deltaproteobacteria.Myxococcales.uncultured	0.934610774			-
Bacteria.Actinobacteria.Thermoleophilia.Gaiellales.uncultured	1.178548476			-
Bacteria.Firmicutes.Clostridia.Clostridiales.Christensenellaceae.uncultured	2.991736351			-
Bacteria.Calditrichaeota	0.927015255			-
Bacteria.Proteobacteria.Deltaproteobacteria.Syntrophobacterales.Syntrophaceae	1.703671208			-
Bacteria.Firmicutes.Clostridia.Clostridiales.Lachnospiraceae._Ruminococcus__torques_group	4.810558703	Group_BH3	4.489072662	0.000853356
Bacteria.Actinobacteria.Actinobacteria.Micromonosporales.Micromonosporaceae.Longispora	0.888495532			-
Bacteria.Nitrospirae.Nitrospira.Nitrospirales.Nitrospiraceae	1.959049395			-
Bacteria.Bacteroidetes.Bacteroidia.Sphingobacteriales.KD3_93	0.867919702			-
Bacteria.Verrucomicrobia.Verrucomicrobiae	1.257734228			-
Bacteria.Proteobacteria.Alphaproteobacteria.Rhizobiales.Xanthobacteraceae.Rhodoplanes	1.078835821			-
Bacteria.Proteobacteria.Deltaproteobacteria.NB1_j	1.544687897			-
Bacteria.Patescibacteria.Saccharimonadia.Saccharimonadales	1.427503158			-
Bacteria.Bacteroidetes.Bacteroidia.Bacteroidales.Marinifilaceae.Butyricimonas	4.35013365			-
Bacteria.WOR_1.uncultured_bacterium	1.090574884			-
Bacteria.Proteobacteria.Gammaproteobacteria.Steroidobacterales.Steroidobacteraceae.uncultured	1.515605581			-
Bacteria.Firmicutes.Limnochordia.Limnochordales	1.858059677			-
Bacteria.Proteobacteria.Gammaproteobacteria.Betaproteobacteriales.Burkholderiaceae.Bordetella	0.944048595			-
Bacteria.Proteobacteria.Gammaproteobacteria.Betaproteobacteriales.Burkholderiaceae.uncultured	1.381933613			-
Bacteria.Gemmatimonadetes.S0134_terrestrial_group.Ambiguous_taxa.Ambiguous_taxa.Ambiguous_taxa	1.251526463			-
Bacteria.Gemmatimonadetes.S0134_terrestrial_group.uncultured_Gemmatimonadetes_bacterium.uncultured_Gemmatimonadetes_bacterium.uncultured_Gemmatimonadetes_bacterium	1.365509169	Group_ZL3	2.905331392	0.039168315
Bacteria.Firmicutes.Bacilli.Bacillales.Staphylococcaceae	3.800721606	Group_CK3	3.445015879	0.040895554
Bacteria.Proteobacteria.Gammaproteobacteria.Alteromonadales.Idiomarinaceae	1.075539796			-
Bacteria.Firmicutes.Clostridia.Clostridiales.Clostridiaceae_1.Clostridium_sensu_stricto_10	1.001483475			-
Bacteria.Proteobacteria.Deltaproteobacteria.Myxococcales.uncultured.Ambiguous_taxa	0.934610774			-
Bacteria.Proteobacteria.Gammaproteobacteria.Coxiellales.Coxiellaceae.Coxiella	0.927812622			-
Bacteria.Firmicutes.Erysipelotrichia.Erysipelotrichales.Erysipelotrichaceae.Holdemania	2.689690975			-
Bacteria.Firmicutes.Clostridia.DTU014.Ambiguous_taxa.Ambiguous_taxa	1.485502233			-
Bacteria.Bacteroidetes.Bacteroidia.Bacteroidales.Rs_E47_termite_group.uncultured_bacterium	1.630976364	Group_JSH3	2.515249177	0.0276134
Bacteria.Proteobacteria.Alphaproteobacteria.Rhodospirillales.uncultured.Azospirillum_sp__47_25	2.324838359			-
Bacteria.Firmicutes.Clostridia.Clostridiales.Ruminococcaceae.Harryflintia	3.095092683			-
Bacteria.Proteobacteria.Deltaproteobacteria.Desulfuromonadales.Geobacteraceae.Geobacter	1.923020569			-
Bacteria.Firmicutes.Clostridia.Clostridiales.Ruminococcaceae.Candidatus_Soleaferrea	2.304488274			-
Bacteria.Bacteroidetes.Bacteroidia.Bacteroidales.Barnesiellaceae	3.004910336			-
Bacteria.Firmicutes.Clostridia.Clostridiales.Lachnospiraceae.Eisenbergiella	2.288400795			-
Bacteria.Firmicutes.Limnochordia.Limnochordales.Limnochordaceae.uncultured_bacterium	0.820448209			-
Bacteria.Proteobacteria.Deltaproteobacteria.NB1_j.uncultured_bacterium.uncultured_bacterium	1.439524529			-
Bacteria.Proteobacteria.Gammaproteobacteria	4.536646712			-
Bacteria.Actinobacteria.Actinobacteria	4.453574618			-
Bacteria.Firmicutes.Clostridia.Clostridiales.Christensenellaceae.Ambiguous_taxa	2.410427958			-
Bacteria.Firmicutes.Clostridia.Clostridiales.Lachnospiraceae.Lachnospiraceae_UCG_010	2.197216012			-
Bacteria.Proteobacteria.Gammaproteobacteria.Alteromonadales	1.075539796			-
Bacteria.Bacteroidetes.Ignavibacteria.Ignavibacteriales	1.428976792	Group_SH3	2.608932634	0.024695411
Bacteria.Acidobacteria.Acidobacteriia.Solibacterales	1.835908505			-
Bacteria.Proteobacteria.Gammaproteobacteria.B2M28	0.761351825			-
Bacteria.Proteobacteria.Gammaproteobacteria.Salinisphaerales.Solimonadaceae	0.956850008			-
Bacteria.Firmicutes.Limnochordia	1.858059677			-
Bacteria.Firmicutes.Bacilli.Bacillales.Bacillaceae.Caldalkalibacillus	0.746347052			-
Bacteria.Acidobacteria.Acidobacteriia.Acidobacteriales.uncultured.uncultured_bacterium	1.15750112			-
Bacteria.Chloroflexi.Dehalococcoidia.661239.uncultured_bacterium	1.267238304	Group_SH3	2.932883812	0.036513605
Bacteria.Firmicutes.Clostridia.Clostridiales.Lachnospiraceae.Cuneatibacter	1.94871555			-
Bacteria.Bacteroidetes.Bacteroidia.Bacteroidales.SB_5.uncultured_bacterium	0.820448209			-
Bacteria.Proteobacteria.Deltaproteobacteria.Desulfovibrionales	4.756996721			-
Bacteria.Acidobacteria.Acidobacteriia.Acidobacteriales.Acidobacteriaceae__Subgroup_1_.uncultured	1.073914468			-
Bacteria.Firmicutes.Bacilli.Lactobacillales.Enterococcaceae.Vagococcus	1.866256766			-
Bacteria.Bacteroidetes.Bacteroidia.Bacteroidales.Muribaculaceae.metagenome	1.33655797	Group_JSH3	2.569811707	0.0330131
Bacteria.Calditrichaeota.Calditrichia.Calditrichales	0.927015255			-
Bacteria.Proteobacteria.Gammaproteobacteria.Methylococcales.Methylococcaceae.Candidatus_Methylospira	0.844712558			-
Bacteria.Nitrospirae.4_29_1	2.117355078			-
Bacteria.Firmicutes.Clostridia.Clostridiales.Family_XIII._Eubacterium__brachy_group	2.530874178	Group_CK3	2.375085215	0.000132237
Bacteria.Bacteroidetes.Bacteroidia.Bacteroidales.Muribaculaceae.uncultured_organism	3.94328499			-
Bacteria.Actinobacteria.Actinobacteria.Micrococcales.Intrasporangiaceae	1.634623476			-
Bacteria.Gemmatimonadetes.S0134_terrestrial_group.Ambiguous_taxa.Ambiguous_taxa	1.251526463			-
Bacteria.Proteobacteria.Alphaproteobacteria.Rhizobiales.Rhizobiaceae.Mesorhizobium	0.927812622			-
Bacteria.Bacteroidetes.Bacteroidia.Bacteroidales.Muribaculaceae.Ambiguous_taxa	3.221042375			-
Bacteria.Firmicutes.Clostridia.DTU014.Ambiguous_taxa	1.485502233			-
Bacteria.Firmicutes.Clostridia.Clostridiales.Lachnospiraceae.Lachnospiraceae_NC2004_group	1.892798723			-
Bacteria.Bacteroidetes.Ignavibacteria.Kryptoniales.BSV26.Ambiguous_taxa	0.849133082			-
Bacteria.Acidobacteria.Thermoanaerobaculia.Thermoanaerobaculales.Thermoanaerobaculaceae	0.855015041			-
Bacteria.Proteobacteria.Alphaproteobacteria.Rhizobiales.A0839.uncultured_bacterium	1.40287951			-
Bacteria.Actinobacteria.Actinobacteria.Micromonosporales.Micromonosporaceae.Actinoplanes	0.867919702			-
Bacteria.Epsilonbacteraeota	4.960293754	Group_JSH3	4.626100002	3.79E-05
Bacteria.Firmicutes.Limnochordia.Limnochordales.Limnochordaceae	1.858059677			-
Bacteria.Bacteroidetes.Bacteroidia.Flavobacteriales	3.897757366			-
Bacteria.Fusobacteria.Fusobacteriia	2.689027723			-
Bacteria.Acidobacteria.Acidobacteriia.Acidobacteriales.Koribacteraceae.Candidatus_Koribacter	1.611462075			-
Bacteria.Actinobacteria.Actinobacteria.Micrococcales.Brevibacteriaceae.Brevibacterium	2.606690585	Group_CK3	2.379053558	0.006814232
Bacteria.Elusimicrobia.Lineage_IIa.uncultured_bacterium.uncultured_bacterium.uncultured_bacterium	0.904530758			-
Bacteria.Acidobacteria.Thermoanaerobaculia.Thermoanaerobaculales	0.855015041			-
Bacteria.Actinobacteria.Actinobacteria.Streptosporangiales.Thermomonosporaceae.Thermobispora	1.094848206			-
Bacteria.Actinobacteria.Actinobacteria.Micrococcales.Dermabacteraceae	2.555494638	Group_CK3	2.288717071	0.002067189
Bacteria.Firmicutes.Bacilli.Lactobacillales.Carnobacteriaceae.Atopostipes	2.285645831	Group_CK3	2.102280531	0.002573908
Bacteria.Actinobacteria.Actinobacteria.Micromonosporales.Micromonosporaceae	1.179359456			-
Bacteria.Proteobacteria.Gammaproteobacteria.Acidiferrobacterales.Acidiferrobacteraceae.Sulfurifustis	1.513376404			-
Bacteria.Proteobacteria.Gammaproteobacteria.CCD24	1.51709366			-
Bacteria.Proteobacteria.Deltaproteobacteria.Deltaproteobacteria_Incertae_Sedis.Syntrophorhabdaceae	1.61485718			-
Bacteria.Tenericutes.Mollicutes.Mycoplasmatales.Mycoplasmataceae.Mycoplasma	3.249322339			-
Bacteria.Actinobacteria.Coriobacteriia.Coriobacteriales.uncultured	2.315982785			-
Bacteria.Firmicutes.Clostridia.Clostridiales.Ruminococcaceae.Fastidiosipila	1.123008581			-
Bacteria.Actinobacteria.Coriobacteriia.Coriobacteriales.Eggerthellaceae.Senegalimassilia	1.099649257			-
Bacteria.Proteobacteria.Deltaproteobacteria.MBNT15.Ambiguous_taxa	1.23564077			-
Bacteria.Actinobacteria.Coriobacteriia.Coriobacteriales.Coriobacteriaceae	3.200725888			-
Bacteria.Actinobacteria.Actinobacteria.Pseudonocardiales.Pseudonocardiaceae	1.86897983	Group_BH3	2.180137545	0.035884895
Bacteria.Proteobacteria.Alphaproteobacteria.uncultured.uncultured_Bradyrhizobiaceae_bacterium	1.242490076			-
Bacteria.Actinobacteria.Actinobacteria.Pseudonocardiales.Pseudonocardiaceae.Thermotunica	1.377795808			-
Bacteria.Proteobacteria.Deltaproteobacteria.Sva0485	1.568877553			-
Bacteria.Proteobacteria.Alphaproteobacteria.Acetobacterales	1.243603949			-
Bacteria.Proteobacteria.Alphaproteobacteria.Rhizobiales.Hyphomicrobiaceae.Filomicrobium	0.797893289			-
Bacteria.Tenericutes.Mollicutes.Anaeroplasmatales.Anaeroplasmataceae	2.59546577			-
Bacteria.Tenericutes.Mollicutes	3.43137238			-
Bacteria.Proteobacteria.Deltaproteobacteria.NB1_j.uncultured_Desulfuromonadales_bacterium.uncultured_Desulfuromonadales_bacterium	0.919575558			-
Bacteria.Actinobacteria.Actinobacteria.Micrococcales.Microbacteriaceae.Leucobacter	1.617873794			-
Bacteria.Proteobacteria.Deltaproteobacteria.Ambiguous_taxa.uncultured_bacterium	1.333107561			-
Bacteria.Cyanobacteria	2.239051105			-
Bacteria.Lentisphaerae.Lentisphaeria.Victivallales.vadinBE97.uncultured_rumen_bacterium	1.574244116			-
Bacteria.Proteobacteria.Deltaproteobacteria.Myxococcales.Haliangiaceae	2.155222503			-
Bacteria.Proteobacteria.Gammaproteobacteria.Pseudomonadales.Moraxellaceae	1.593731416			-
Bacteria.Firmicutes.Clostridia.Clostridiales.Lachnospiraceae.Lachnoclostridium	3.899849638			-
Bacteria.Calditrichaeota.Calditrichia.Calditrichales.Calditrichaceae	0.927015255			-
Bacteria.Actinobacteria.Actinobacteria.Kineosporiales.Kineosporiaceae	1.407331357			-
Bacteria.Proteobacteria.Alphaproteobacteria.Dongiales.Dongiaceae.Dongia	1.630124492			-
Bacteria.Proteobacteria.Deltaproteobacteria.Desulfarculales.Desulfarculaceae.Desulfatiglans	0.927812622			-
Bacteria.Proteobacteria.Gammaproteobacteria.Betaproteobacteriales.Leeiaceae	0.919575558			-
Bacteria.Firmicutes.Bacilli.Bacillales.Bacillaceae.Pseudogracilibacillus	1.40413651			-
Bacteria.Proteobacteria.Alphaproteobacteria.Dongiales	1.630124492			-
Bacteria.Firmicutes.Clostridia.Clostridiales.Ruminococcaceae.Ruminococcaceae_UCG_010	4.048413036			-
Bacteria.Firmicutes.Clostridia.Clostridiales.Ruminococcaceae.Faecalibacterium	3.243418713	Group_ZL3	2.558431061	0.030829253
Bacteria.Epsilonbacteraeota.Campylobacteria.Campylobacterales.Campylobacteraceae	2.425791281			-
Bacteria.Actinobacteria.Coriobacteriia.OPB41.Ambiguous_taxa.Ambiguous_taxa	0.76700389			-
Bacteria.Bacteroidetes.Bacteroidia.Bacteroidales.SB_5	0.820448209			-
Bacteria.Bacteroidetes.Bacteroidia.Cytophagales.Microscillaceae	1.351507272			-
Bacteria.Tenericutes.Mollicutes.Mollicutes_RF39.uncultured_bacterium	1.940791851			-
Bacteria.Proteobacteria.Alphaproteobacteria.Rhodospirillales.uncultured.Ambiguous_taxa	3.912169965	Group_JSH3	3.470965396	0.002747803
Bacteria.Actinobacteria.Coriobacteriia.Coriobacteriales.Atopobiaceae	3.463340818			-
Bacteria.Actinobacteria.Actinobacteria.Micromonosporales	1.179359456			-
Bacteria.Tenericutes.Mollicutes.Mollicutes_RF39.uncultured_bacterium.uncultured_bacterium	1.940791851			-
Bacteria.Proteobacteria.Alphaproteobacteria.Micropepsales.Micropepsaceae.uncultured	1.452615063			-
Bacteria.Firmicutes.Clostridia.Clostridiales.Ruminococcaceae.Pygmaiobacter	2.799921104			-
Bacteria.Firmicutes.Clostridia.Clostridiales.Ruminococcaceae.Ruminococcaceae_UCG_005	4.149630034	Group_JSH3	3.882393774	0.003417036
Bacteria.Firmicutes.Clostridia.Clostridiales.Ruminococcaceae.Ruminococcaceae_UCG_004	3.538794989	Group_BH3	3.201318094	0.010794483
Bacteria.Proteobacteria.Gammaproteobacteria.Salinisphaerales	0.956850008			-
Bacteria.Acidobacteria.Holophagae.Holophagales.Holophagaceae.Geothrix	1.649019508			-
Bacteria.Bacteroidetes.Bacteroidia.Bacteroidales	5.698527339			-
Bacteria.Elusimicrobia	2.327375616			-
Bacteria.Firmicutes.Clostridia.Clostridiales.Ruminococcaceae.Ruminococcaceae_UCG_003	1.409672815			-
Bacteria.Firmicutes.Clostridia.Clostridiales.Ruminococcaceae.Ruminococcaceae_UCG_002	2.622012889	Group_ZL3	2.284898281	0.024903727
Bacteria.Chlamydiae	0.866256766			-
Bacteria.Firmicutes.Clostridia.Clostridiales.Ruminococcaceae.Ruminococcaceae_UCG_009	3.205627399	Group_ZL3	2.5328609	0.043317762
Bacteria.Firmicutes.Clostridia.Clostridiales.Ruminococcaceae.Ruminococcaceae_UCG_008	3.25038804	Group_ZL3	2.840292087	0.032264853
Bacteria.Actinobacteria.Actinobacteria.Corynebacteriales.Corynebacteriaceae	3.446191367	Group_CK3	3.119838892	0.002951335
Bacteria.Firmicutes.Bacilli.Lactobacillales.Leuconostocaceae	1.123008581			-
Bacteria.Proteobacteria.Gammaproteobacteria.Betaproteobacteriales.Nitrosomonadaceae.GOUTA6	1.46303007			-
Bacteria.Actinobacteria.Coriobacteriia.Coriobacteriales.Eggerthellaceae.Eggerthella	1.786760832			-
Bacteria.Proteobacteria.Deltaproteobacteria.Desulfarculales	1.350663338			-
Bacteria.Proteobacteria.Alphaproteobacteria.Sphingomonadales.Sphingomonadaceae	1.150924344			-
Bacteria.Actinobacteria.Actinobacteria.Actinomycetales.Actinomycetaceae	0.927015255			-
Bacteria.Proteobacteria.Deltaproteobacteria.Myxococcales.Polyangiaceae	1.759868044			-
Bacteria.Firmicutes.Clostridia.Clostridiales.Ruminococcaceae.Ruminiclostridium	3.706167658	Group_CK3	3.33988707	0.00187314
Bacteria.Bacteroidetes.Bacteroidia.Bacteroidales.Marinifilaceae	4.410393165			-
Bacteria.Proteobacteria.Gammaproteobacteria.Pasteurellales.Pasteurellaceae	2.915269376			-
Bacteria.Proteobacteria.Gammaproteobacteria.Betaproteobacteriales.SC_I_84.Ambiguous_taxa	1.090574884			-
Bacteria.Actinobacteria.Actinobacteria.Micrococcales.Demequinaceae	0.937865701			-
Bacteria.Firmicutes.Clostridia.Clostridiales.Ruminococcaceae.Caproiciproducens	1.099649257			-
Bacteria.Chloroflexi.Dehalococcoidia.FW22.uncultured_bacterium.uncultured_bacterium	0.904530758			-
Bacteria.Proteobacteria.Deltaproteobacteria.Myxococcales.P3OB_42.uncultured_soil_bacterium	0.919575558			-
Bacteria.Firmicutes.Clostridia.Clostridiales.Peptococcaceae	3.059603684	Group_CK3	2.61674769	0.008228543
Bacteria.WOR_1.uncultured_bacterium.uncultured_bacterium.uncultured_bacterium.uncultured_bacterium	1.090574884			-
Bacteria.Firmicutes.Bacilli.Lactobacillales.Enterococcaceae	3.363338989	Group_BH3	2.940824215	0.043314345
Bacteria.Proteobacteria.Gammaproteobacteria.Steroidobacterales.Steroidobacteraceae	1.515605581			-
Bacteria.Actinobacteria.Actinobacteria.Bifidobacteriales	4.426742647	Group_JSH3	4.123817339	0.042543712
Bacteria.Actinobacteria.Actinobacteria.Streptosporangiales.Thermomonosporaceae.Actinomadura	1.083753155			-
Bacteria.Proteobacteria.Gammaproteobacteria.Competibacterales.Competibacteraceae	0.744269315			-
Bacteria.Actinobacteria.Actinobacteria.Micrococcales	3.106770543	Group_CK3	2.775909823	0.022914849
Bacteria.Proteobacteria.Alphaproteobacteria.Caulobacterales.Caulobacteraceae.Phenylobacterium	1.145742553			-
Bacteria.Actinobacteria.Actinobacteria.Pseudonocardiales.Pseudonocardiaceae.Thermocrispum	1.650669013			-
Bacteria.Proteobacteria.Alphaproteobacteria.Rhizobiales.Rhizobiaceae.Chelativorans	1.210467883			-
Bacteria.Proteobacteria.Gammaproteobacteria.Betaproteobacteriales.Nitrosomonadaceae	2.260594347			-
Bacteria.Actinobacteria.Coriobacteriia.Coriobacteriales.Coriobacteriaceae.Collinsella	3.200725888			-
Bacteria.Elusimicrobia.Elusimicrobia.Elusimicrobiales.Elusimicrobiaceae.Elusimicrobium	2.310654189			-
Bacteria.Bacteroidetes.Bacteroidia.Bacteroidales.Barnesiellaceae.Coprobacter	1.521313215			-
Bacteria.Proteobacteria.Alphaproteobacteria.uncultured	1.643552009			-
Bacteria.Proteobacteria.Alphaproteobacteria.Dongiales.Dongiaceae	1.630124492			-
Bacteria.Proteobacteria.Gammaproteobacteria.Methylococcales.Methylomonaceae	0.944048595			-
Bacteria.Proteobacteria.Gammaproteobacteria.Acidiferrobacterales	1.513376404			-
Bacteria.Proteobacteria.Deltaproteobacteria.Myxococcales.Haliangiaceae.Haliangium	2.155222503			-
Bacteria.Latescibacteria.uncultured_bacterium_mle1_16	0.944048595			-
Bacteria.Acidobacteria.Acidobacteriia.Solibacterales.Solibacteraceae__Subgroup_3_.Bryobacter	1.707249241			-
Bacteria.Actinobacteria.Acidimicrobiia.Microtrichales.Ilumatobacteraceae	1.161702272			-
Bacteria.Actinobacteria.Acidimicrobiia.IMCC26256.uncultured_Acidimicrobiales_bacterium.uncultured_Acidimicrobiales_bacterium	0.788345599			-
Bacteria.Firmicutes.Bacilli	4.847249468	Group_CK3	4.280267433	0.049323302
Bacteria.Firmicutes.Bacilli.Bacillales.Staphylococcaceae.Jeotgalicoccus	3.230723192	Group_CK3	2.896389406	0.016851625
Bacteria.Bacteroidetes.Bacteroidia.Bacteroidales.Tannerellaceae.Parabacteroides	4.455758014	Group_ZL3	4.019149348	0.00086289
Bacteria.Proteobacteria.Alphaproteobacteria.Rhizobiales.Beijerinckiaceae.Methylocystis	1.38981639			-
Bacteria.Proteobacteria.Deltaproteobacteria.Desulfuromonadales	1.923020569			-
Bacteria.Actinobacteria.Actinobacteria.Frankiales.Cryptosporangiaceae	0.748191501			-
Bacteria.Latescibacteria.uncultured_bacterium_mle1_16.uncultured_bacterium_mle1_16.uncultured_bacterium_mle1_16.uncultured_bacterium_mle1_16	0.944048595			-
Bacteria.Proteobacteria.Gammaproteobacteria.Betaproteobacteriales.Burkholderiaceae.Curvibacter	1.029797128			-
Bacteria.Proteobacteria.Gammaproteobacteria.Xanthomonadales.Xanthomonadaceae	1.230463658			-
Bacteria.Proteobacteria.Alphaproteobacteria.Sphingomonadales	1.150924344			-
Bacteria.Bacteroidetes.Bacteroidia.Bacteroidales.Prevotellaceae	5.429012356			-
Bacteria.Tenericutes	3.43137238			-
Bacteria.Firmicutes.Bacilli.Bacillales.Paenibacillaceae.Ammoniibacillus	0.944048595			-
Bacteria.Firmicutes.Clostridia.Clostridiales.Ruminococcaceae.Ruminiclostridium_9	3.930324809	Group_BH3	3.44138608	0.008618431
Bacteria.Proteobacteria.Deltaproteobacteria.Myxococcales	2.531232213			-
Bacteria.Tenericutes.Mollicutes.Izimaplasmatales.Ambiguous_taxa.Ambiguous_taxa	3.269950891	Group_CK3	2.941012682	9.58E-05
Bacteria.Firmicutes.Clostridia.Clostridiales.Ruminococcaceae.Ruminiclostridium_6	3.75025587			-
Bacteria.Firmicutes.Clostridia.Clostridiales.Ruminococcaceae.Ruminiclostridium_5	3.399610588	Group_CK3	2.949217466	0.015853736
Bacteria.Cyanobacteria.Melainabacteria.Gastranaerophilales.uncultured_bacterium	2.193038675			-
Bacteria.Actinobacteria.Actinobacteria.Kineosporiales.Kineosporiaceae.Kineosporia	1.407331357			-
Bacteria.Firmicutes.Clostridia.Clostridiales.Ruminococcaceae.Ruminiclostridium_1	2.129228949			-
Bacteria.Bacteroidetes.Bacteroidia.Chitinophagales.Chitinophagaceae.Flavisolibacter	0.888495532			-
Bacteria.Chloroflexi.Dehalococcoidia.661239.uncultured_bacterium.uncultured_bacterium	1.267238304	Group_SH3	2.805852176	0.036513605
Bacteria.WOR_1.uncultured_bacterium.uncultured_bacterium.uncultured_bacterium	1.090574884			-
Bacteria.Actinobacteria.Thermoleophilia	1.681050528			-
Bacteria.Proteobacteria.Alphaproteobacteria.Rhodospirillales.Rhodopirillaceae.Defluviicoccus	2.000701022			-
Bacteria.Proteobacteria.Deltaproteobacteria.Desulfobacterales.Desulfobacteraceae	1.259071024			-
Bacteria.Acidobacteria.Acidobacteriia.Acidobacteriales.uncultured	1.228188223			-
Bacteria.Firmicutes.Erysipelotrichia.Erysipelotrichales	4.883822354			-
Bacteria.Proteobacteria.Alphaproteobacteria.Elsterales.uncultured	0.856285893			-
Bacteria.Firmicutes.Clostridia.Clostridiales	5.465163228			-
Bacteria.Firmicutes.Clostridia.DTU014	1.485502233			-
Bacteria.Firmicutes.Clostridia.Clostridiales.Lachnospiraceae._Bacteroides__pectinophilus_group	3.462543333			-
Bacteria.Gemmatimonadetes.Gemmatimonadetes.Gemmatimonadales.Gemmatimonadaceae.Gemmatimonas	1.079218958			-
Bacteria.Actinobacteria.Actinobacteria.Streptomycetales.Streptomycetaceae	1.610220831			-
Bacteria.Proteobacteria.Gammaproteobacteria.Betaproteobacteriales.Burkholderiaceae.Aquabacterium	1.280769871			-
Bacteria.Proteobacteria.Deltaproteobacteria.NB1_j.Ambiguous_taxa.Ambiguous_taxa	0.919575558			-
Bacteria.Proteobacteria.Gammaproteobacteria.211ds20.uncultured_bacterium	1.001483475			-
Bacteria.Firmicutes.Clostridia.Clostridiales.Christensenellaceae.Christensenellaceae_R_7_group	3.806578722			-
Bacteria.Actinobacteria.Coriobacteriia.Coriobacteriales	4.077984965			-
Bacteria.Gemmatimonadetes.Gemmatimonadetes.Gemmatimonadales.Gemmatimonadaceae	2.22616221			-
Bacteria.Actinobacteria.Actinobacteria.Micrococcales.Dermabacteraceae.Brachybacterium	2.555494638	Group_CK3	2.289431149	0.002067189
Bacteria.Firmicutes.Erysipelotrichia.Erysipelotrichales.Erysipelotrichaceae.uncultured	3.935081862			-
Bacteria.Firmicutes.Bacilli.Lactobacillales.Streptococcaceae.Lactococcus	1.954879587			-
Bacteria.Proteobacteria.Alphaproteobacteria.Acetobacterales.Acetobacteraceae.Roseomonas	0.888495532			-
Bacteria.Proteobacteria.Gammaproteobacteria.Xanthomonadales.Rhodanobacteraceae	1.69440889	Group_CK3	2.413004628	0.038171933
Bacteria.Actinobacteria.Actinobacteria.Micrococcales.Micrococcaceae.Glutamicibacter	2.761524692			-
Bacteria.Gemmatimonadetes.Gemmatimonadetes.Gemmatimonadales	2.22616221			-
Bacteria.Firmicutes.Clostridia.Clostridiales.Caldicoprobacteraceae	1.167286761			-
Bacteria.Proteobacteria.Gammaproteobacteria.Salinisphaerales.Solimonadaceae.Nevskia	0.956850008			-
Bacteria.Bacteroidetes.Bacteroidia.Chitinophagales.Chitinophagaceae.UTBCD1	0.904530758			-
Bacteria.Firmicutes.Bacilli.Bacillales.Thermoactinomycetaceae.Novibacillus	0.877246912			-
Bacteria.Actinobacteria.Coriobacteriia.Coriobacteriales.Atopobiaceae.Atopobium	1.246272996	Group_ZL3	3.002894337	0.039168315
Bacteria.Firmicutes.Clostridia.Clostridiales.Ruminococcaceae.Angelakisella	2.862172179			-
Bacteria.Firmicutes.Clostridia.Clostridiales.Family_XIII.Family_XIII_AD3011_group	2.871334991			-
Bacteria.Actinobacteria.Actinobacteria.Micrococcales.uncultured.uncultured_bacterium	0.927812622			-
Bacteria.Latescibacteria.uncultured_bacterium_mle1_16.uncultured_bacterium_mle1_16.uncultured_bacterium_mle1_16	0.944048595			-
Bacteria.Acidobacteria.Acidobacteriia.Subgroup_2.uncultured_forest_soil_bacterium	0.823503588			-
Bacteria.Firmicutes.Negativicutes.Selenomonadales	2.757035851			-
Bacteria.Bacteroidetes.Bacteroidia.Cytophagales	1.368485141			-
Bacteria.Proteobacteria.Gammaproteobacteria.Gammaproteobacteria_Incertae_Sedis	1.412254827			-
Bacteria.Actinobacteria.Coriobacteriia.Coriobacteriales.Eggerthellaceae.Gordonibacter	2.079568078			-
Bacteria.Proteobacteria.Deltaproteobacteria.NB1_j.uncultured_Desulfuromonadales_bacterium	0.919575558			-
Bacteria.Tenericutes.Mollicutes.Anaeroplasmatales.Anaeroplasmataceae.Anaeroplasma	2.59546577			-
Bacteria.Proteobacteria.Alphaproteobacteria.Rhizobiales.Beijerinckiaceae.Microvirga	0.888495532			-
Bacteria.Firmicutes.Negativicutes.Selenomonadales.Veillonellaceae.Megasphaera	1.574567916			-
Bacteria.Actinobacteria.Acidimicrobiia.Microtrichales.Ilumatobacteraceae.uncultured	1.161702272			-
Bacteria.Proteobacteria.Gammaproteobacteria.Betaproteobacteriales.Rhodocyclaceae	1.392350189			-
Bacteria.Acidobacteria.Acidobacteriia.Solibacterales.Solibacteraceae__Subgroup_3_.Candidatus_Solibacter	1.618273521			-
Bacteria.Actinobacteria.Coriobacteriia.Coriobacteriales.Eggerthellaceae.CHKCI002	0.975493808			-
Bacteria.Proteobacteria.Deltaproteobacteria.Desulfobacterales	1.259071024			-
Bacteria.Bacteroidetes.Bacteroidia.Bacteroidales.Tannerellaceae	4.455758014	Group_ZL3	4.019149348	0.00086289
Bacteria.Proteobacteria.Alphaproteobacteria.Caulobacterales.Caulobacteraceae.Brevundimonas	0.849133082			-
Bacteria.Bacteroidetes.Bacteroidia.Bacteroidales.Bacteroidaceae	4.726683323	Group_BH3	4.209286457	0.00318352
Bacteria.Bacteroidetes.Bacteroidia.Bacteroidales.Prevotellaceae.Prevotellaceae_UCG_001	4.359656684			-
Bacteria.Chloroflexi.Dehalococcoidia.661239	1.267238304	Group_SH3	2.989059381	0.036513605
Bacteria.Fusobacteria.Fusobacteriia.Fusobacteriales.Leptotrichiaceae.Sneathia	0.872558268			-
Bacteria.Proteobacteria.Gammaproteobacteria.Xanthomonadales.Xanthomonadaceae.Stenotrophomonas	1.230463658			-
Bacteria.Actinobacteria.Coriobacteriia.Coriobacteriales.Coriobacteriales_Incertae_Sedis	1.922058665			-
Bacteria.Firmicutes.Limnochordia.Limnochordales.Limnochordaceae.Ambiguous_taxa	1.737704445			-
Bacteria.Proteobacteria.Gammaproteobacteria.Betaproteobacteriales.Nitrosomonadaceae.Ellin6067	1.652830228			-
Bacteria.Firmicutes.Erysipelotrichia	4.883822354			-
Bacteria.Proteobacteria.Alphaproteobacteria.Rhodospirillales	3.949915667	Group_JSH3	3.474967344	0.00418692
Bacteria.Firmicutes.Clostridia.Clostridiales.Ruminococcaceae.DTU089	1.587465536			-
Bacteria.Acidobacteria.Holophagae.Holophagales	1.715546299			-
Bacteria.Proteobacteria.Alphaproteobacteria.Micropepsales	1.599174885			-
Bacteria.Chlamydiae.Chlamydiae.Chlamydiales.Parachlamydiaceae	0.866256766			-
Bacteria.Actinobacteria.Acidimicrobiia.IMCC26256.metagenome	1.188791321			-
Bacteria.Cyanobacteria.Melainabacteria	2.239051105			-
Bacteria.Actinobacteria.Thermoleophilia.Solirubrobacterales.67_14	1.486501054			-
Bacteria.Firmicutes.Erysipelotrichia.Erysipelotrichales.Erysipelotrichaceae.Asteroleplasma	1.448629305	Group_SH3	2.675908138	0.036513605
Bacteria.Lentisphaerae	2.033947197	Group_JSH3	2.249995973	0.047699482
Bacteria.Proteobacteria.Deltaproteobacteria.Syntrophobacterales.Syntrophobacteraceae.uncultured	1.257880004			-
Bacteria.Bacteroidetes.Bacteroidia.Flavobacteriales.Flavobacteriaceae.Myroides	2.102975321			0.016375872
Bacteria.Actinobacteria.Actinobacteria.Propionibacteriales.Nocardioidaceae	1.340639015			-
Bacteria.Firmicutes.Clostridia.Clostridiales.Lachnospiraceae.uncultured	3.847915403			-
Bacteria.Firmicutes.Bacilli.Lactobacillales.Leuconostocaceae.Weissella	1.123008581			-
Bacteria.Bacteroidetes.Bacteroidia.Bacteroidales.uncultured.Ambiguous_taxa	1.238895697			-
Bacteria.Firmicutes.Erysipelotrichia.Erysipelotrichales.Erysipelotrichaceae.Allobaculum	4.434082605			-
Bacteria.Proteobacteria.Deltaproteobacteria.Myxococcales.Archangiaceae.Anaeromyxobacter	2.177896504			-
Bacteria.Firmicutes.Clostridia.Clostridiales.Lachnospiraceae._Eubacterium__fissicatena_group	1.871774824			-
Bacteria.Firmicutes.Bacilli.Bacillales	3.815195275			-
Bacteria.Bacteroidetes.Bacteroidia.Bacteroidales.Rikenellaceae.Rikenellaceae_RC9_gut_group	3.306933276			-
Bacteria.Proteobacteria.Gammaproteobacteria.KF_JG30_C25.uncultured_proteobacterium.uncultured_proteobacterium	0.797893289			-
Bacteria.Firmicutes.Bacilli.Lactobacillales.Aerococcaceae.Aerococcus	2.799155387			-
Bacteria.Firmicutes.Clostridia.Clostridiales.Lachnospiraceae.Lachnospiraceae_NK4A136_group	4.668223141			-
Bacteria.Proteobacteria.Deltaproteobacteria.Desulfovibrionales.Desulfovibrionaceae.Bilophila	3.401862473			-
Bacteria.Proteobacteria.Gammaproteobacteria.Betaproteobacteriales.Nitrosomonadaceae.mle1_7	1.794606408			-
Bacteria.Bacteroidetes.Rhodothermia.Rhodothermales.Rhodothermaceae.Rhodothermus	1.120807305			-
Bacteria.Actinobacteria.Thermoleophilia.Gaiellales	1.238646807			-
Bacteria.Proteobacteria.Deltaproteobacteria.Syntrophobacterales.Syntrophaceae.uncultured	1.635146918	Group_JSH3	2.489252637	0.037120624
Bacteria.Actinobacteria.Actinobacteria.Corynebacteriales.Corynebacteriaceae.Corynebacterium_1	3.446191367	Group_CK3	3.119838892	0.002951335
Bacteria.Nitrospirae.Nitrospira.Nitrospirales	1.959049395			-
Bacteria.Bacteroidetes.Ignavibacteria.Kryptoniales.BSV26.uncultured_soil_bacterium	1.244822594			-
Bacteria.Actinobacteria.Actinobacteria.Micrococcales.uncultured	0.927812622			-
Bacteria.Proteobacteria.Alphaproteobacteria.Rhizobiales.Methyloligellaceae	1.506732248			-
Bacteria.Actinobacteria.Acidimicrobiia.IMCC26256.uncultured_Acidothermaceae_bacterium	0.884852317			-
Bacteria.Actinobacteria.Coriobacteriia.Coriobacteriales.Eggerthellaceae.Enterorhabdus	3.441492209			-
Bacteria.Proteobacteria.Gammaproteobacteria.Betaproteobacteriales.Burkholderiaceae.Oligella	1.901430008	Group_CK3	2.713047389	0.003383237
Bacteria.Proteobacteria.Deltaproteobacteria.Sva0485.uncultured_Spirochaetales_bacterium.uncultured_Spirochaetales_bacterium	1.470113154			-
Bacteria.Nitrospirae.Thermodesulfovibrionia	2.321495198			-
Bacteria.Bacteroidetes.Ignavibacteria.Ignavibacteriales.Ignavibacteriaceae	1.428976792	Group_SH3	2.28896977	0.024695411
Bacteria.Cyanobacteria.Melainabacteria.Gastranaerophilales.gut_metagenome	1.053426928			-
Bacteria.Bacteroidetes.Bacteroidia.Bacteroidales.Rikenellaceae	4.27520158			-
Bacteria.Firmicutes.Clostridia.Clostridiales.Ruminococcaceae.Anaerotruncus	3.65019936			-
Bacteria.Bacteroidetes.Bacteroidia	5.702042056			-
Bacteria.Bacteroidetes.Bacteroidia.Bacteroidales.Muribaculaceae	5.26718178			-
Bacteria.Actinobacteria.Actinobacteria.Micrococcales.Microbacteriaceae	1.617873794			-
Bacteria.Firmicutes.Clostridia.Clostridiales.Lachnospiraceae._Eubacterium__eligens_group	1.885064639			-
Bacteria.Bacteroidetes.Rhodothermia	1.120807305			-
Bacteria.Firmicutes.Bacilli.Bacillales.Thermoactinomycetaceae	2.260454118			-
Bacteria.Proteobacteria.Gammaproteobacteria.Betaproteobacteriales.Nitrosomonadaceae.MND1	1.864090553			-
Bacteria.Actinobacteria.Actinobacteria.Pseudonocardiales.Pseudonocardiaceae.Saccharomonospora	0.7745098			-
Bacteria.Bacteroidetes.Bacteroidia.Bacteroidales.Prevotellaceae.Prevotella	1.114170495			-
Bacteria.Proteobacteria.Alphaproteobacteria.Rhodospirillales.Rhodopirillaceae	2.000701022			-
Bacteria.Bacteroidetes.Bacteroidia.Bacteroidales.Muribaculaceae.uncultured_bacterium	5.239701957	Group_CK3	4.540356409	0.04588529
Bacteria.Firmicutes.Clostridia.Clostridiales.Eubacteriaceae.Anaerofustis	2.43609194			-
Bacteria.Firmicutes.Clostridia.Clostridiales.Ruminococcaceae.Subdoligranulum	2.457936388			-
Bacteria.Tenericutes.Mollicutes.Izimaplasmatales.uncultured_organism.uncultured_organism	0.855015041			-
Bacteria.Actinobacteria.Thermoleophilia.Solirubrobacterales	1.536430275			-
Bacteria.Lentisphaerae.Lentisphaeria.Victivallales.Victivallaceae	1.556863952	Group_JSH3	2.934552815	0.040614258
Bacteria.Tenericutes.Mollicutes.Izimaplasmatales	3.269950891	Group_CK3	2.940870362	9.58E-05
Bacteria.Fusobacteria.Fusobacteriia.Fusobacteriales.Fusobacteriaceae.Fusobacterium	2.399175038			-
Bacteria.Zixibacteria.uncultured_bacterium	0.797893289			-
Bacteria.Cyanobacteria.Melainabacteria.Gastranaerophilales.gut_metagenome.gut_metagenome	1.053426928			-
Bacteria.Patescibacteria.Parcubacteria.Candidatus_Jorgensenbacteria	1.260075455			-
Bacteria.Proteobacteria.Gammaproteobacteria.Betaproteobacteriales.Burkholderiaceae	4.333328974			-
Bacteria.Proteobacteria.Alphaproteobacteria.Rhizobiales.Hyphomicrobiaceae	1.090574884			-
Bacteria.Tenericutes.Mollicutes.Mollicutes_RF39.uncultured_rumen_bacterium.uncultured_rumen_bacterium	0.904530758			-
Bacteria.Firmicutes.Bacilli.Lactobacillales	4.825389382			-
Bacteria.Acidobacteria.Subgroup_22	0.932705914			-
Bacteria.Acidobacteria.Holophagae.Holophagales.Holophagaceae.uncultured_bacterium	0.919575558			-
Bacteria.Actinobacteria.Actinobacteria.Streptosporangiales.Streptosporangiaceae	2.025363154	Group_BH3	2.384120178	0.041375265
Bacteria.Bacteroidetes.Bacteroidia.Bacteroidales.Marinifilaceae.Odoribacter	3.558669586			-
Bacteria.Proteobacteria.Deltaproteobacteria.Syntrophobacterales.Syntrophaceae.Syntrophus	0.904530758			-
Bacteria.Proteobacteria.Gammaproteobacteria.Gammaproteobacteria_Incertae_Sedis.Unknown_Family	1.412254827			-
Bacteria.Proteobacteria.Alphaproteobacteria.Rhodospirillales.Rhodospirillaceae.uncultured	1.191680973			-
Bacteria.Gemmatimonadetes.Gemmatimonadetes	2.22616221			-
Bacteria.Firmicutes.Erysipelotrichia.Erysipelotrichales.Erysipelotrichaceae.Dubosiella	4.342933111			-
Bacteria.Firmicutes.Clostridia.Clostridiales.Clostridiaceae_1.Clostridium_sensu_stricto_1	3.992185918			-
Bacteria.Bacteroidetes.Bacteroidia.Bacteroidales.Prolixibacteraceae	1.192133053			-
Bacteria.Bacteroidetes.Bacteroidia.Bacteroidales.Barnesiellaceae.uncultured	1.547832929			-
Bacteria.Proteobacteria.Deltaproteobacteria.NB1_j.uncultured_bacterium	1.439524529			-
Bacteria.Tenericutes.Mollicutes.Izimaplasmatales.uncultured_organism	0.855015041			-
Bacteria.Acidobacteria.Holophagae	1.715546299			-
Bacteria.Actinobacteria.Coriobacteriia.OPB41	0.76700389			-
Bacteria.Proteobacteria.Gammaproteobacteria.B2M28.uncultured_gamma_proteobacterium.uncultured_gamma_proteobacterium	0.761351825			-
Bacteria.Firmicutes.Clostridia.Clostridiales.Lachnospiraceae.Lachnospiraceae_UCG_006	3.276550048			-
Bacteria.Firmicutes.Clostridia.Clostridiales.Lachnospiraceae.Lachnospiraceae_UCG_001	3.925244567			-
Bacteria.Firmicutes.Bacilli.Lactobacillales.Lactobacillaceae	4.799710677			-
Bacteria.Proteobacteria.Deltaproteobacteria.Desulfovibrionales.Desulfovibrionaceae	4.756996721			-
Bacteria.Chloroflexi	1.551250112			-
Bacteria.Proteobacteria.Alphaproteobacteria.Elsterales.uncultured.Ambiguous_taxa	0.856285893			-
Bacteria.Proteobacteria.Alphaproteobacteria.Acetobacterales.Acetobacteraceae	1.243603949			-
Bacteria.Firmicutes.Clostridia.Clostridiales.Family_XIII._Eubacterium__nodatum_group	3.540420607			-
Bacteria.Nitrospirae.Thermodesulfovibrionia.uncultured.Ambiguous_taxa.Ambiguous_taxa	1.192133053			-
Bacteria.Proteobacteria.Gammaproteobacteria.Betaproteobacteriales.Burkholderiaceae.Alcaligenes	0.746347052			-
Bacteria.Epsilonbacteraeota.Campylobacteria	4.960293754	Group_JSH3	4.626100002	3.79E-05
Bacteria.Tenericutes.Mollicutes.Mollicutes_RF39.Ambiguous_taxa.Ambiguous_taxa	1.852327637			-
Bacteria.Firmicutes.Clostridia.Clostridiales.Peptostreptococcaceae.Clostridioides	3.074711491			-
Bacteria.Latescibacteria.uncultured_bacterium_mle1_16.uncultured_bacterium_mle1_16	0.944048595			-
Bacteria.Firmicutes.Limnochordia.Limnochordales.Limnochordaceae.uncultured_compost_bacterium	1.237036472			-
Bacteria.Proteobacteria.Alphaproteobacteria.Caulobacterales.Hyphomonadaceae	1.348226468			-
Bacteria.Fusobacteria	2.689027723			-
Bacteria.Actinobacteria.Acidimicrobiia.IMCC26256.uncultured_Acidothermaceae_bacterium.uncultured_Acidothermaceae_bacterium	0.884852317			-
Bacteria.Firmicutes.Clostridia	5.465176028			-
Bacteria.Actinobacteria.Acidimicrobiia.IMCC26256	1.605818161			-
Bacteria.Firmicutes.Negativicutes.Selenomonadales.Veillonellaceae.Veillonella	1.04529931			-
Bacteria.Proteobacteria.Gammaproteobacteria.Betaproteobacteriales.Gallionellaceae.Sideroxydans	1.332607269			-
Bacteria.Proteobacteria.Gammaproteobacteria.Aeromonadales.Succinivibrionaceae	2.222878335	Group_CK3	2.009736814	0.014693893
Bacteria.Tenericutes.Mollicutes.Mycoplasmatales	3.249322339			-
Bacteria.Bacteroidetes.Bacteroidia.Bacteroidales.Prevotellaceae.Prevotellaceae_Ga6A1_group	4.546793924	Group_ZL3	4.086919015	0.018412883
Bacteria.Patescibacteria.Parcubacteria	1.260075455			-
Bacteria.Proteobacteria.Gammaproteobacteria.Betaproteobacteriales.Rhodocyclaceae.uncultured	1.228045251			-
Bacteria.Firmicutes.Bacilli.Lactobacillales.Carnobacteriaceae.Alkalibacterium	1.621594535	Group_CK3	2.826950107	0.036513605
Bacteria.Acidobacteria.Acidobacteriia.Subgroup_2.Ambiguous_taxa	1.390630344			-
Bacteria.Bacteroidetes.Bacteroidia.Bacteroidales.uncultured	1.238895697			-
Bacteria.Firmicutes.Bacilli.Bacillales.Planococcaceae.Sporosarcina	2.068272849	Group_JSH3	2.203866633	0.002057887
Bacteria.Actinobacteria.Acidimicrobiia.IMCC26256.metagenome.metagenome	1.188791321			-
Bacteria.Nitrospirae	2.560701556			-
Bacteria.Actinobacteria.Actinobacteria.Corynebacteriales.Mycobacteriaceae	1.5641432			-
Bacteria.Acidobacteria	2.218840214			-
Bacteria.Bacteroidetes.Bacteroidia.Bacteroidales.Barnesiellaceae.Barnesiella	2.981144253			-
Bacteria.Tenericutes.Mollicutes.Mycoplasmatales.Mycoplasmataceae	3.249322339			-
Bacteria.Actinobacteria.Thermoleophilia.Gaiellales.uncultured.Ambiguous_taxa	0.744269315			-
Bacteria.Firmicutes.Clostridia.Clostridiales.Lachnospiraceae.Tyzzerella_3	2.71631664	Group_CK3	2.452941947	0.007165046
Bacteria.Acidobacteria.Thermoanaerobaculia	0.855015041			-
Bacteria.Proteobacteria.Gammaproteobacteria.Aeromonadales	2.333315308	Group_CK3	2.140427858	0.000862013
Bacteria.Proteobacteria.Deltaproteobacteria.Desulfuromonadales.Geobacteraceae	1.923020569			-
Bacteria.Firmicutes.Bacilli.Lactobacillales.Enterococcaceae.Enterococcus	3.356718695	Group_BH3	2.955331862	0.039129013
Bacteria.Proteobacteria.Gammaproteobacteria.Gammaproteobacteria_Incertae_Sedis.Unknown_Family.Acidibacter	1.412254827			-
Bacteria.Bacteroidetes.Bacteroidia.Bacteroidales.Bacteroidales_RF16_group	1.70035247			-
Bacteria.Proteobacteria.Alphaproteobacteria.Rhodospirillales.uncultured	3.948130302	Group_JSH3	3.481336592	0.003523964
Bacteria.Firmicutes.Clostridia.Clostridiales.Ruminococcaceae.Phocea	1.831427575			-
Bacteria.Proteobacteria.Alphaproteobacteria.Rhizobiales.Rhizobiales_Incertae_Sedis.Bauldia	0.934610774			-
Bacteria.Proteobacteria.Deltaproteobacteria.NB1_j.uncultured_soil_bacterium	0.919575558			-
Bacteria.Spirochaetes.Spirochaetia.Spirochaetales	4.757203405			-
Bacteria.Proteobacteria.Gammaproteobacteria.Betaproteobacteriales.Burkholderiaceae.Burkholderia_Caballeronia_Paraburkholderia	0.760450279			-
Bacteria.Proteobacteria.Alphaproteobacteria.Rhizobiales.Rhodomicrobiaceae	1.583204558			-
Bacteria.Firmicutes.Clostridia.Clostridiales.Clostridiales_vadinBB60_group.uncultured_bacterium	4.292853039			-
Bacteria.Nitrospirae.Thermodesulfovibrionia.uncultured.uncultured_bacterium.uncultured_bacterium	2.287993618			-
Bacteria.Patescibacteria.Parcubacteria.Candidatus_Yanofskybacteria.uncultured_bacterium	0.76700389			-
Bacteria.Actinobacteria.Actinobacteria.Propionibacteriales.Nocardioidaceae.Nocardioides	1.340639015			-
Bacteria.Actinobacteria.Actinobacteria.Streptosporangiales.Thermomonosporaceae	1.094848206			-
Bacteria.Proteobacteria.Gammaproteobacteria.Betaproteobacteriales.Burkholderiaceae.Leptothrix	1.261085735			-
Bacteria.Proteobacteria.Deltaproteobacteria.Sva0485.uncultured_delta_proteobacterium.uncultured_delta_proteobacterium	1.359203768			-
Bacteria.Proteobacteria.Gammaproteobacteria.Alteromonadales.Idiomarinaceae.Idiomarina	1.075539796			-
Bacteria.Actinobacteria.Actinobacteria.Pseudonocardiales.Pseudonocardiaceae.Pseudonocardia	1.242780424			-
Bacteria.Proteobacteria.Alphaproteobacteria.Rhizobiales.Rhodomicrobiaceae.Rhodomicrobium	1.583204558			-
Bacteria.Firmicutes.Bacilli.Bacillales.Family_XI	1.264598234			-
Bacteria.Proteobacteria.Deltaproteobacteria.Syntrophobacterales.Syntrophaceae.Desulfomonile	0.867919702			-
Bacteria.Proteobacteria.Gammaproteobacteria.Xanthomonadales.Rhodanobacteraceae.Rhodanobacter	1.69440889	Group_CK3	2.375126134	0.038171933
Bacteria.Acidobacteria.Acidobacteriia.Subgroup_2.Ambiguous_taxa.Ambiguous_taxa	1.390630344			-
Bacteria.Bacteroidetes.Ignavibacteria.SJA_28.uncultured_bacterium	1.293938023			-
Bacteria.Tenericutes.Mollicutes.Mollicutes_RF39.Ambiguous_taxa	1.852327637			-
Bacteria.Bacteroidetes.Bacteroidia.Chitinophagales.Chitinophagaceae	1.173719245			-
Bacteria.Proteobacteria.Gammaproteobacteria.Aeromonadales.Aeromonadaceae	1.684596503	Group_CK3	2.773347078	0.036513605
Bacteria.Actinobacteria.Actinobacteria.Pseudonocardiales	1.86897983	Group_BH3	2.240972008	0.035884895
Bacteria.Proteobacteria.Alphaproteobacteria.Rhizobiales.Rhizobiaceae.Phyllobacterium	0.888495532			-
Bacteria.Firmicutes.Erysipelotrichia.Erysipelotrichales.Erysipelotrichaceae.Catenibacterium	2.446509566	Group_ZL3	2.263990506	0.000269358
Bacteria.Actinobacteria.Acidimicrobiia.Microtrichales.uncultured.uncultured_compost_bacterium	1.421169849			-
Bacteria.Proteobacteria.Alphaproteobacteria.Rhizobiales.uncultured.uncultured_Hyphomicrobiaceae_bacterium	1.397311097			-
Bacteria.Cyanobacteria.Melainabacteria.Gastranaerophilales.uncultured_rumen_bacterium	1.241338852			-
Bacteria.Proteobacteria.Alphaproteobacteria.Rhizobiales.Rhizobiales_Incertae_Sedis.uncultured	0.975493808			-
Bacteria.Patescibacteria.Saccharimonadia.Saccharimonadales.Saccharimonadaceae.Candidatus_Saccharimonas	1.427503158			-
Bacteria.Proteobacteria.Gammaproteobacteria.CCD24.uncultured_bacterium.uncultured_bacterium	1.51709366			-
Bacteria.Nitrospirae.Thermodesulfovibrionia.uncultured.Ambiguous_taxa	1.192133053			-
Bacteria.Firmicutes.Clostridia.Clostridiales.Lachnospiraceae.Anaerosporobacter	1.644408016			-
Bacteria.Acidobacteria.Subgroup_22.uncultured_Acidobacterium_sp_.uncultured_Acidobacterium_sp_.uncultured_Acidobacterium_sp_	0.932705914			-
Bacteria.Epsilonbacteraeota.Campylobacteria.Campylobacterales	4.960293754	Group_JSH3	4.626100002	3.79E-05
Bacteria.Proteobacteria.Gammaproteobacteria.Aeromonadales.Succinivibrionaceae.Succinivibrio	2.068109697	Group_ZL3	2.000337198	0.000560997
Bacteria.Proteobacteria.Gammaproteobacteria.Betaproteobacteriales.Hydrogenophilaceae	0.877246912			-
Bacteria.Patescibacteria.Saccharimonadia	1.427503158			-
Bacteria.Proteobacteria.Alphaproteobacteria.Rhodospirillales.uncultured.uncultured_rumen_bacterium	1.632178479			-
Bacteria.Bacteroidetes.Rhodothermia.Rhodothermales	1.120807305			-
Bacteria.Deferribacteres.Deferribacteres.Deferribacterales	3.758459051	Group_JSH3	3.438114719	3.36E-05
Bacteria.Firmicutes.Clostridia.Clostridiales.Lachnospiraceae.Marvinbryantia	3.206070031			-
Bacteria.Bacteroidetes.Bacteroidia.Bacteroidales.Prevotellaceae.Paraprevotella	1.965397572			-
Bacteria.Bacteroidetes.Bacteroidia.Sphingobacteriales.KD3_93.Ambiguous_taxa	0.867919702			-
Bacteria.Acidobacteria.Acidobacteriia	2.146050664			-
Bacteria.Actinobacteria.Actinobacteria.Propionibacteriales	1.340639015			-
Bacteria.Actinobacteria.Acidimicrobiia.IMCC26256.uncultured_Acidimicrobiales_bacterium	0.788345599			-
Bacteria.Proteobacteria.Gammaproteobacteria.Betaproteobacteriales.Burkholderiaceae.Paenalcaligenes	2.17993984	Group_CK3	2.004244442	0.003383237
Bacteria.Cyanobacteria.Melainabacteria.Gastranaerophilales.uncultured_bacterium.uncultured_bacterium	2.193038675			-
Bacteria.Actinobacteria.Actinobacteria.Corynebacteriales.Mycobacteriaceae.Mycobacterium	1.5641432			-
Bacteria.Chloroflexi.Anaerolineae	1.178548476			-
Bacteria.Proteobacteria.Alphaproteobacteria.uncultured.metagenome	1.423772144			-
Bacteria.Bacteroidetes.Bacteroidia.Chitinophagales	1.173719245			-
Bacteria.Firmicutes.Clostridia.Clostridiales.Clostridiales_vadinBB60_group	4.30342794			-
Bacteria	6			-
Bacteria.Actinobacteria	4.578527167			-
