# Supplementary material for: Lactiplantibacillus plantarum AR113 Exhibit Accelerated Liver Regeneration by Regulating Gut Microbiota and Plasma Glycerophospholipid
Source: Front Microbiol. 2022 Jan 13;12:800470. doi: 10.3389/fmicb.2021.800470 (PMC8834300; doi:10.3389/fmicb.2021.800470)
Supplement: Supplementary file 3 [file Table_3.xls]

Supplemental Table 3 LEfSE analysis at 7 days after PHx among the control, Sham, PHx, AR113+PHx and PHx+AR113 groups
Biomarker	Logarithm value	Groups	LDA_value	p-value
Bacteria.Chloroflexi.Anaerolineae.SJA_15.uncultured_Chloroflexi_bacterium	1.360974547			-
Bacteria.Actinobacteria.Coriobacteriia.Coriobacteriales.uncultured.uncultured_bacterium	2.782721702			-
Bacteria.Acidobacteria.Acidobacteriia.Solibacterales.Solibacteraceae__Subgroup_3_.Paludibaculum	1.330303075			-
Bacteria.Firmicutes.Clostridia.Clostridiales.Ruminococcaceae.Ruminococcaceae_V9D2013_group	1.343552258			-
Bacteria.Firmicutes.Clostridia.Clostridiales.Clostridiales_vadinBB60_group.uncultured_prokaryote	2.165785463			-
Bacteria.Firmicutes.Bacilli.Bacillales.Bacillaceae.Ureibacillus	1.720333056			-
Bacteria.Proteobacteria.Deltaproteobacteria.Myxococcales.Archangiaceae	2.409630223			-
Bacteria.Firmicutes.Clostridia.Clostridiales.Peptococcaceae.uncultured	3.249917202			-
Bacteria.Proteobacteria.Gammaproteobacteria.Betaproteobacteriales.Burkholderiaceae.Comamonas	1.439134321			-
Bacteria.Firmicutes.Clostridia.Clostridiales.Lachnospiraceae._Eubacterium__hallii_group	2.771370559			-
Bacteria.Firmicutes.Clostridia.Clostridiales.Lachnospiraceae.Cuneatibacter	2.371136751			-
Bacteria.Firmicutes.Clostridia.Clostridiales.Lachnospiraceae.Anaerostipes	3.669907425			-
Bacteria.Actinobacteria.Thermoleophilia.Solirubrobacterales.67_14.metagenome	1.731657069			-
Bacteria.Actinobacteria.Actinobacteria.Micrococcales.Brevibacteriaceae	3.033652327			-
Bacteria.Firmicutes.Bacilli.Lactobacillales.Streptococcaceae	3.224044656	Group_ZL7	2.838465244	0.036254899
Bacteria.Chloroflexi.Dehalococcoidia	1.316808014			-
Bacteria.Actinobacteria.Actinobacteria.Kineosporiales	1.603142627			-
Bacteria.Firmicutes.Clostridia.Clostridiales.Eubacteriaceae	2.561112489			-
Bacteria.Bacteroidetes.Ignavibacteria.Ignavibacteriales.Ignavibacteriaceae.Ignavibacterium	1.146917684			-
Bacteria.Actinobacteria.Coriobacteriia.Coriobacteriales.Atopobiaceae.Coriobacteriaceae_UCG_002	2.991046488			-
Bacteria.Proteobacteria.Gammaproteobacteria.Enterobacteriales.Enterobacteriaceae.Escherichia_Shigella	4.284479231			-
Bacteria.Firmicutes.Negativicutes.Selenomonadales.Acidaminococcaceae.Phascolarctobacterium	2.346459889			-
Bacteria.Nitrospirae.Thermodesulfovibrionia.uncultured.uncultured_bacterium	2.581283223			-
Bacteria.Bacteroidetes.Bacteroidia.Bacteroidales.Bacteroidaceae.Bacteroides	4.705815021			-
Bacteria.Bacteroidetes.Bacteroidia.Flavobacteriales.Flavobacteriaceae.uncultured	4.153173928			-
Bacteria.Firmicutes.Bacilli.Bacillales.Bacillaceae.Bacillus	2.536555522			-
Bacteria.Actinobacteria.Actinobacteria.Micrococcales.Micrococcaceae.Rothia	2.409756304	Group_ZL7	2.24413421	0.0102469
Bacteria.Bacteroidetes.Bacteroidia.Cytophagales.Spirosomaceae	0.817243069			-
Bacteria.Bacteroidetes	5.637726616			-
Bacteria.Actinobacteria.Acidimicrobiia.Microtrichales.Microtrichaceae	1.595394319			-
Bacteria.Proteobacteria.Gammaproteobacteria.Aeromonadales.Succinivibrionaceae.Anaerobiospirillum	0.836695475			-
Bacteria.Actinobacteria.Coriobacteriia.Coriobacteriales.Atopobiaceae.Olsenella	2.134650411	Group_CK7	2.732061445	0.005807237
Bacteria.Proteobacteria.Alphaproteobacteria.Rhizobiales.Beijerinckiaceae.Roseiarcus	1.287735232	Group_ZL7	3.227361848	0.023496313
Bacteria.Firmicutes.Clostridia.Clostridiales.Ruminococcaceae.Papillibacter	2.576933844			-
Bacteria.Firmicutes.Bacilli.Bacillales.Planococcaceae	2.657478403			-
Bacteria.Actinobacteria.Coriobacteriia.Coriobacteriales.Coriobacteriales_Incertae_Sedis.uncultured	1.710905746			-
Bacteria.Gemmatimonadetes.S0134_terrestrial_group.uncultured_Gemmatimonadetes_bacterium	2.309246051			-
Bacteria.Bacteroidetes.Ignavibacteria.SJA_28	1.436932862			-
Bacteria.Firmicutes.Clostridia.Clostridiales.Lachnospiraceae.Coprococcus_2	3.999352902	Group_CK7	3.616660052	0.020593939
Bacteria.Acidobacteria.Thermoanaerobaculia.Thermoanaerobaculales.Thermoanaerobaculaceae	1.141212611			-
Bacteria.Firmicutes.Clostridia.Clostridiales.Family_XIII.Anaerovorax	2.413494427			-
Bacteria.Firmicutes.Clostridia.Clostridiales.Lachnospiraceae.Coprococcus_1	1.588733881			-
Bacteria.Proteobacteria.Deltaproteobacteria.Desulfovibrionales.Desulfovibrionaceae.Mailhella	1.31913529			-
Bacteria.Fusobacteria.Fusobacteriia.Fusobacteriales.Fusobacteriaceae.Cetobacterium	2.342029647			-
Bacteria.Verrucomicrobia.Verrucomicrobiae.Verrucomicrobiales.Akkermansiaceae	2.009069645			-
Bacteria.Elusimicrobia.Lineage_IIa.uncultured_bacterium.uncultured_bacterium	0.988319622			-
Bacteria.Firmicutes.Clostridia.Clostridiales.Ruminococcaceae.Ruminococcus_1	4.531868482			-
Bacteria.Acidobacteria.Subgroup_22.uncultured_Acidobacterium_sp_.uncultured_Acidobacterium_sp_	1.139401727			-
Bacteria.Firmicutes.Clostridia.Clostridiales.Ruminococcaceae.Ruminococcus_2	3.537983896			-
Bacteria.Acidobacteria.Thermoanaerobaculia.Thermoanaerobaculales.Thermoanaerobaculaceae.Subgroup_10	1.141212611			-
Bacteria.Actinobacteria.Acidimicrobiia.Microtrichales	3.058384358			-
Bacteria.Lentisphaerae.Lentisphaeria	2.585385388			-
Bacteria.Bacteroidetes.Bacteroidia.Bacteroidales.Bacteroidetes_vadinHA17.Ambiguous_taxa	1.873928558			-
Bacteria.Firmicutes.Clostridia.Clostridiales.Lachnospiraceae._Eubacterium__oxidoreducens_group	2.616365511			-
Bacteria.Firmicutes.Clostridia.Clostridiales.Ruminococcaceae.uncultured	2.881756619			-
Bacteria.Nitrospirae.4_29_1.Ambiguous_taxa.Ambiguous_taxa	2.449782689			-
Bacteria.Gemmatimonadetes.S0134_terrestrial_group.Ambiguous_taxa	2.668501418			-
Bacteria.Firmicutes.Clostridia.Clostridiales.Ruminococcaceae.Butyricicoccus	3.026114895	Group_SH7	2.658085914	0.030701052
Bacteria.Tenericutes.Mollicutes.Mollicutes_RF39.uncultured_rumen_bacterium	2.812609929			-
Bacteria.Actinobacteria.Acidimicrobiia.IMCC26256.Ambiguous_taxa	1.118273065			-
Bacteria.Chloroflexi.Ktedonobacteria.Ktedonobacterales.Ktedonobacteraceae	0.817243069			-
Bacteria.Firmicutes.Clostridia.Clostridiales.Lachnospiraceae.Lachnospira	3.358449773	Group_SH7	2.957444528	0.037421888
Bacteria.Actinobacteria.Actinobacteria.Micrococcales.Intrasporangiaceae.Ornithinicoccus	2.374311765			-
Bacteria.Proteobacteria.Gammaproteobacteria.Pasteurellales	2.378224658			-
Bacteria.Proteobacteria.Gammaproteobacteria.Enterobacteriales	4.321620114			-
Bacteria.Bacteroidetes.Bacteroidia.Chitinophagales.Chitinophagaceae.uncultured	1.41930306			-
Bacteria.Proteobacteria.Deltaproteobacteria.MBNT15.Ambiguous_taxa.Ambiguous_taxa	1.337009701			-
Bacteria.Cyanobacteria.Melainabacteria.Gastranaerophilales.Candidatus_Gastranaerophilales_bacterium_Zag_111.Candidatus_Gastranaerophilales_bacterium_Zag_111	1.178172164			-
Bacteria.Firmicutes.Erysipelotrichia.Erysipelotrichales.Erysipelotrichaceae.Faecalitalea	3.046180633			-
Bacteria.Bacteroidetes.Bacteroidia.Flavobacteriales.Flavobacteriaceae	4.154091198			-
Bacteria.Proteobacteria.Gammaproteobacteria.Pseudomonadales.Moraxellaceae.Acinetobacter	2.219192439			-
Bacteria.Proteobacteria.Alphaproteobacteria.Azospirillales	0.85466683			-
Bacteria.Proteobacteria.Deltaproteobacteria.Myxococcales.P3OB_42	1.131157927			-
Bacteria.Actinobacteria.Thermoleophilia.Solirubrobacterales.Solirubrobacteraceae	1.898718857			-
Bacteria.Proteobacteria.Alphaproteobacteria.uncultured.metagenome.metagenome	1.327618019			-
Bacteria.Cyanobacteria.Melainabacteria.Gastranaerophilales.Candidatus_Gastranaerophilales_bacterium_Zag_111	1.178172164			-
Bacteria.Firmicutes.Clostridia.Clostridiales.Ruminococcaceae.Oscillospira	3.058075611	Group_ZL7	2.709443458	0.005915589
Bacteria.Bacteroidetes.Bacteroidia.Bacteroidales.Barnesiellaceae.Barnesiella	3.279136746			-
Bacteria.Proteobacteria.Alphaproteobacteria.Rhizobiales	3.112788055			-
Bacteria.Firmicutes.Clostridia.Clostridiales.Ruminococcaceae.GCA_900066225	2.80406461			-
Bacteria.Firmicutes.Erysipelotrichia.Erysipelotrichales.Erysipelotrichaceae._Clostridium__innocuum_group	3.80520057			-
Bacteria.Proteobacteria.Gammaproteobacteria.Betaproteobacteriales.Burkholderiaceae.Rhizobacter	1.777683187			-
Bacteria.Proteobacteria.Alphaproteobacteria.Rhodospirillales.uncultured.uncultured_bacterium	3.171971979	Group_BH7	2.721429204	0.012319904
Bacteria.Firmicutes.Clostridia.Clostridiales.Lachnospiraceae._Eubacterium__xylanophilum_group	4.122838775	Group_ZL7	3.681714009	0.012221328
Bacteria.Proteobacteria.Alphaproteobacteria.Micropepsales.Micropepsaceae.Rhizomicrobium	1.128199628			-
Bacteria.Proteobacteria.Gammaproteobacteria.Enterobacteriales.Enterobacteriaceae.Proteus	3.466855095	Group_CK7	3.135071258	0.001499335
Bacteria.Firmicutes.Erysipelotrichia.Erysipelotrichales.Erysipelotrichaceae.Holdemanella	1.142810215			-
Bacteria.Proteobacteria.Deltaproteobacteria.Myxococcales.Polyangiaceae.uncultured	0.83410309			-
Bacteria.Firmicutes.Clostridia.Clostridiales.Ruminococcaceae.Anaerofilum	2.097191297			-
Bacteria.Patescibacteria.Parcubacteria.Candidatus_Yanofskybacteria	1.12810817			-
Bacteria.Firmicutes.Erysipelotrichia.Erysipelotrichales.Erysipelotrichaceae.Ambiguous_taxa	1.147496976			-
Bacteria.Proteobacteria.Deltaproteobacteria.Myxococcales.Sandaracinaceae	1.34982771			-
Bacteria.Proteobacteria.Deltaproteobacteria.Myxococcales.Vulgatibacteraceae.Vulgatibacter	1.817243069			-
Bacteria.Bacteroidetes.Bacteroidia.Bacteroidales.Prolixibacteraceae.BSV13	0.841909027			-
Bacteria.Actinobacteria.Acidimicrobiia.Microtrichales.uncultured	3.035067355			-
Bacteria.Firmicutes.Bacilli.Lactobacillales.Aerococcaceae.Facklamia	2.438547866			-
Bacteria.Firmicutes.Clostridia.Clostridiales.Lachnospiraceae._Eubacterium__ruminantium_group	3.084473432			-
Bacteria.Proteobacteria.Deltaproteobacteria.Ambiguous_taxa.uncultured_bacterium.uncultured_bacterium	1.26936713			-
Bacteria.Firmicutes.Clostridia.Clostridiales.Lachnospiraceae.Sellimonas	3.391074286			-
Bacteria.Elusimicrobia.Elusimicrobia.FCPU453	0.842168637			-
Bacteria.Firmicutes.Clostridia.Clostridiales.Ruminococcaceae.Ruminococcaceae_NK4A214_group	3.992707617			-
Bacteria.Chloroflexi.Anaerolineae.uncultured_Bellilinea_sp_	1.313349081			-
Bacteria.Actinobacteria.Coriobacteriia.Coriobacteriales.Eggerthellaceae	4.186222733			-
Bacteria.Proteobacteria.Gammaproteobacteria.PLTA13.Ambiguous_taxa	1.306398935	Group_SH7	3.241147086	0.032310873
Bacteria.Deferribacteres.Deferribacteres.Deferribacterales.Deferribacteraceae	3.758498127	Group_CK7	3.360185294	0.03787042
Bacteria.Proteobacteria.Alphaproteobacteria.Rhizobiales.Methyloligellaceae.uncultured	1.823605208			-
Bacteria.Firmicutes.Erysipelotrichia.Erysipelotrichales.Erysipelotrichaceae.Turicibacter	3.453309449			-
Bacteria.Nitrospirae.4_29_1.Ambiguous_taxa	2.449782689			-
Bacteria.Firmicutes.Bacilli.Lactobacillales.Aerococcaceae.Globicatella	1.67805794			-
Bacteria.Chloroflexi.Anaerolineae.uncultured_Bellilinea_sp_.uncultured_Bellilinea_sp_.uncultured_Bellilinea_sp_	1.313349081			-
Bacteria.Proteobacteria.Gammaproteobacteria.Betaproteobacteriales.Burkholderiaceae.Sphaerotilus	1.319143091			-
Bacteria.Latescibacteria.uncultured_bacterium_mle1_16.uncultured_bacterium_mle1_16.uncultured_bacterium_mle1_16.uncultured_bacterium_mle1_16	0.988319622			-
Bacteria.Firmicutes.Bacilli.Bacillales.Paenibacillaceae	2.557605758			-
Bacteria.Spirochaetes.Leptospirae.Leptospirales	1.079459284			-
Bacteria.Proteobacteria.Gammaproteobacteria.Methylococcales.Methylomonaceae.Methylomonas	1.463287026			-
Bacteria.Firmicutes.Erysipelotrichia.Erysipelotrichales.Erysipelotrichaceae	4.587363251			-
Bacteria.Spirochaetes.Spirochaetia.Spirochaetales.Spirochaetaceae.Treponema_2	4.221012355			-
Bacteria.Firmicutes.Clostridia.Clostridiales.Lachnospiraceae.Fusicatenibacter	2.433407976			-
Bacteria.Firmicutes.Clostridia.Clostridiales.Lachnospiraceae.Lachnospiraceae_ND3007_group	3.026499925			-
Bacteria.Firmicutes.Clostridia.Clostridiales.Ruminococcaceae.Intestinimonas	3.754187304			-
Bacteria.Proteobacteria.Alphaproteobacteria.Sphingomonadales.Sphingomonadaceae.Sphingomonas	1.817243069			-
Bacteria.Firmicutes.Clostridia.Clostridiales.Ruminococcaceae.Oscillibacter	4.376438146	Group_SH7	3.904435623	0.046818852
Bacteria.Fusobacteria.Fusobacteriia.Fusobacteriales.Fusobacteriaceae	2.6142512			-
Bacteria.Bacteroidetes.Ignavibacteria.Kryptoniales.BSV26.uncultured_bacterium	1.68453426	Group_CK7	2.796964111	0.005036639
Bacteria.Actinobacteria.Actinobacteria.Streptomycetales.Streptomycetaceae.Streptomyces	1.848190756	Group_ZL7	2.651129805	0.011891494
Bacteria.Bacteroidetes.Bacteroidia.Bacteroidales.Prolixibacteraceae	0.841909027			-
Bacteria.Proteobacteria.Gammaproteobacteria.Pseudomonadales.Pseudomonadaceae	0.841909027			-
Bacteria.Proteobacteria.Deltaproteobacteria.Myxococcales.Polyangiaceae.Pajaroellobacter	1.821203878			-
Bacteria.Actinobacteria.Actinobacteria.Micrococcales.Micrococcaceae.Enteractinococcus	2.536845528			-
Bacteria.Elusimicrobia.Lineage_IIa	0.988319622			-
Bacteria.Proteobacteria.Gammaproteobacteria.Pseudomonadales.Pseudomonadaceae.Pseudomonas	0.841909027			-
Bacteria.Tenericutes.Mollicutes.Mollicutes_RF39.Firmicutes_bacterium_CAG_822	0.85466683			-
Bacteria.Spirochaetes.Leptospirae	1.079459284			-
Bacteria.Firmicutes.Bacilli.uncultured.uncultured_compost_bacterium.uncultured_compost_bacterium	1.662341109			-
Bacteria.Firmicutes.Erysipelotrichia.Erysipelotrichales.Erysipelotrichaceae.Candidatus_Stoquefichus	3.098022699			-
Bacteria.Acidobacteria.Acidobacteriia.Subgroup_2.uncultured_Acidobacteriaceae_bacterium.uncultured_Acidobacteriaceae_bacterium	1.771485578			-
Bacteria.Firmicutes.Bacilli.Bacillales.Thermoactinomycetaceae.Planifilum	4.3020805			-
Bacteria.Proteobacteria.Gammaproteobacteria.Methylococcales	1.463287026			-
Bacteria.Bacteroidetes.Bacteroidia.Bacteroidales.Muribaculaceae.mouse_gut_metagenome	1.883984517			-
Bacteria.Actinobacteria.Acidimicrobiia.IMCC26256.Ambiguous_taxa.Ambiguous_taxa	1.118273065			-
Bacteria.Bacteroidetes.Rhodothermia.Rhodothermales.Rhodothermaceae	2.71487016			-
Bacteria.Firmicutes.Clostridia.Clostridiales.Caldicoprobacteraceae.Caldicoprobacter	1.76501347			-
Bacteria.Actinobacteria.MB_A2_108	1.294364324			-
Bacteria.Proteobacteria.Deltaproteobacteria.Deltaproteobacteria_Incertae_Sedis.Syntrophorhabdaceae.Syntrophorhabdus	1.867786641			-
Bacteria.Firmicutes.Clostridia.Clostridiales.Clostridiaceae_1	3.95766025			-
Bacteria.Actinobacteria.Coriobacteriia.OPB41.Ambiguous_taxa	1.301686213			-
Bacteria.Proteobacteria.Deltaproteobacteria.Desulfarculales.Desulfarculaceae	1.86727361			-
Bacteria.Firmicutes.Bacilli.Bacillales.Bacillaceae.Oceanobacillus	2.52745581	Group_CK7	2.525950869	0.046705231
Bacteria.Proteobacteria.Deltaproteobacteria.Deltaproteobacteria_Incertae_Sedis	1.867786641			-
Bacteria.Deferribacteres.Deferribacteres.Deferribacterales.Deferribacteraceae.Mucispirillum	3.758498127	Group_CK7	3.360185294	0.03787042
Bacteria.Firmicutes.Erysipelotrichia.Erysipelotrichales.Erysipelotrichaceae.Coprobacillus	2.060325901			-
Bacteria.Bacteroidetes.Bacteroidia.Bacteroidales.p_2534_18B5_gut_group	1.931186421			-
Bacteria.Actinobacteria.Actinobacteria.Bifidobacteriales.Bifidobacteriaceae	4.364619834			-
Bacteria.Actinobacteria.Nitriliruptoria.Euzebyales.Euzebyaceae.uncultured	2.048860689			-
Bacteria.Elusimicrobia.Elusimicrobia.Lineage_IV.uncultured_bacterium	1.132588868			-
Bacteria.Actinobacteria.Coriobacteriia.Coriobacteriales.Eggerthellaceae.Parvibacter	2.722022405			-
Bacteria.Proteobacteria.Alphaproteobacteria.Rhizobiales.Xanthobacteraceae.Bradyrhizobium	2.237830877			-
Bacteria.Firmicutes.Bacilli.Lactobacillales.Streptococcaceae.Streptococcus	3.175945075	Group_ZL7	2.830928061	0.009220265
Bacteria.Verrucomicrobia.Verrucomicrobiae.Verrucomicrobiales.Akkermansiaceae.Akkermansia	2.009069645			-
Bacteria.Actinobacteria.Actinobacteria.Corynebacteriales.Dietziaceae	1.927823656			-
Bacteria.Chlamydiae.Chlamydiae.Chlamydiales	0.8348388			-
Bacteria.Bacteroidetes.Ignavibacteria.Ignavibacteriales	1.146917684			-
Bacteria.Cyanobacteria.Melainabacteria.Gastranaerophilales.gut_metagenome	1.29394325			-
Bacteria.Acidobacteria.Acidobacteriia.Acidobacteriales.Koribacteraceae	1.785455843			-
Bacteria.Nitrospirae.Nitrospira.Nitrospirales.Nitrospiraceae.Nitrospira	2.167320039			-
Bacteria.Proteobacteria.Deltaproteobacteria.Syntrophobacterales	2.099356779			-
Bacteria.Proteobacteria.Alphaproteobacteria.Reyranellales.Reyranellaceae	1.532944039			-
Bacteria.Firmicutes.Clostridia.Clostridiales.Ruminococcaceae.Negativibacillus	3.468552343			-
Bacteria.Proteobacteria.Gammaproteobacteria.KF_JG30_C25	2.573117925			-
Bacteria.Chloroflexi.Dehalococcoidia.FW22.uncultured_bacterium	0.861785749			-
Bacteria.Actinobacteria.Actinobacteria.Streptomycetales	1.848190756	Group_ZL7	2.655203038	0.011891494
Bacteria.Proteobacteria.Deltaproteobacteria.Ambiguous_taxa	1.26936713			-
Bacteria.Actinobacteria.Actinobacteria.Micrococcales.Bogoriellaceae.Georgenia	1.720333056			-
Bacteria.Proteobacteria.Deltaproteobacteria.Sva0485.uncultured_Spirochaetales_bacterium	1.740379087			-
Bacteria.Bacteroidetes.Bacteroidia.Chitinophagales.Chitinophagaceae	1.599971344			-
Bacteria.Spirochaetes.Spirochaetia.Spirochaetales.Spirochaetaceae.Spirochaeta_2	1.978581342			-
Bacteria.Proteobacteria.Gammaproteobacteria.Vibrionales.Vibrionaceae.Vibrio	0.85466683			-
Bacteria.Bacteroidetes.Bacteroidia.Flavobacteriales.Weeksellaceae.Weeksella	1.677560552			-
Bacteria.Actinobacteria.Actinobacteria.Actinomycetales.Actinomycetaceae.Flaviflexus	1.325763664			-
Bacteria.Proteobacteria.Gammaproteobacteria.B2M28	1.331028996			-
Bacteria.Firmicutes.Limnochordia.Limnochordales.Limnochordaceae.Limnochorda	3.120605462			-
Bacteria.Bacteroidetes.Bacteroidia.Flavobacteriales.Flavobacteriaceae.Flavobacterium	1.599649197			-
Bacteria.Bacteroidetes.Bacteroidia.Bacteroidales.Rs_E47_termite_group	2.295690137			-
Bacteria.Chloroflexi.Dehalococcoidia.FW22	0.861785749			-
Bacteria.Tenericutes.Mollicutes.Mollicutes_RF39	2.981869892			-
Bacteria.Bacteroidetes.Bacteroidia.Bacteroidales.Muribaculaceae.uncultured_Bacteroidales_bacterium	2.83510637			-
Bacteria.Acidobacteria.Holophagae	1.62621548			-
Bacteria.Firmicutes.Clostridia.Clostridiales.Lachnospiraceae.Cellulosilyticum	1.118273065			-
Bacteria.Proteobacteria.Alphaproteobacteria.Caulobacterales.Hyphomonadaceae.Hirschia	1.118273065			-
Bacteria.Proteobacteria.Gammaproteobacteria.Pseudomonadales	2.219192439			-
Bacteria.Firmicutes.Bacilli.Bacillales.Bacillaceae.Sinibacillus	1.41930306			-
Bacteria.Proteobacteria.Alphaproteobacteria.Rhizobiales.Xanthobacteraceae.uncultured	1.609184698			-
Bacteria.Proteobacteria.Gammaproteobacteria.Alteromonadales.Marinobacteraceae	1.294364324			-
Bacteria.Spirochaetes.Spirochaetia.Spirochaetales.Spirochaetaceae	4.223779506			-
Bacteria.Bacteroidetes.Bacteroidia.Cytophagales.Microscillaceae.uncultured	1.151734393			-
Bacteria.Proteobacteria.Gammaproteobacteria.Betaproteobacteriales	4.246232206			-
Bacteria.Actinobacteria.Actinobacteria.Actinomycetales	1.325763664			-
Bacteria.Actinobacteria.Thermoleophilia.Gaiellales.Gaiellaceae.Gaiella	1.139401727			-
Bacteria.Actinobacteria.Coriobacteriia.Coriobacteriales.Eggerthellaceae.Adlercreutzia	4.038290723			-
Bacteria.Proteobacteria.Deltaproteobacteria.Syntrophobacterales.Syntrophobacteraceae.Syntrophobacter	0.8348388			-
Bacteria.Latescibacteria.uncultured_bacterium.uncultured_bacterium.uncultured_bacterium	1.144213058			-
Bacteria.Firmicutes.Clostridia.Clostridiales.Ruminococcaceae.Fournierella	1.625445413			-
Bacteria.Firmicutes.Clostridia.Clostridiales.Lachnospiraceae.Dorea	3.080730379	Group_JSH7	2.623041875	0.044147256
Bacteria.Proteobacteria.Gammaproteobacteria.Coxiellales.Coxiellaceae	0.872713743			-
Bacteria.Bacteroidetes.Bacteroidia.Bacteroidales.Prevotellaceae.uncultured	1.143228362			-
Bacteria.Firmicutes.Clostridia.Clostridiales.Defluviitaleaceae	2.84564492			-
Bacteria.Nitrospirae	2.911997547			-
Bacteria.Acidobacteria.Acidobacteriia.Subgroup_13.uncultured_Acidobacterium_sp_	0.8348388			-
Bacteria.Proteobacteria.Gammaproteobacteria.KF_JG30_C25.uncultured_proteobacterium	2.573117925			-
Bacteria.Proteobacteria.Alphaproteobacteria.Caulobacterales.Hyphomonadaceae.SWB02	1.449915003			-
Bacteria.Firmicutes.Negativicutes.Selenomonadales.Veillonellaceae.Quinella	1.900694753			-
Bacteria.Proteobacteria.Gammaproteobacteria.Competibacterales	1.146405462			-
Bacteria.Actinobacteria.Thermoleophilia.Solirubrobacterales.67_14.uncultured_soil_bacterium	0.826907013			-
Bacteria.Spirochaetes	4.224090899			-
Bacteria.Elusimicrobia.Elusimicrobia	2.730231752			-
Bacteria.Firmicutes.Bacilli.Bacillales.Family_XI.Gemella	1.427951688			-
Bacteria.Proteobacteria.Gammaproteobacteria.B2M28.uncultured_gamma_proteobacterium.uncultured_gamma_proteobacterium	1.331028996			-
Bacteria.Firmicutes.Clostridia.Clostridiales.Lachnospiraceae._Eubacterium__ventriosum_group	2.480986209			-
Bacteria.Chloroflexi.Anaerolineae.SJA_15.uncultured_Chloroflexi_bacterium.uncultured_Chloroflexi_bacterium	1.360974547			-
Bacteria.Firmicutes.Negativicutes.Selenomonadales.Veillonellaceae.Megamonas	1.907302335			-
Bacteria.Proteobacteria.Gammaproteobacteria.Vibrionales	0.85466683			-
Bacteria.Bacteroidetes.Bacteroidia.Bacteroidales.Prevotellaceae.Prevotellaceae_NK3B31_group	3.667352117			-
Bacteria.Proteobacteria.Gammaproteobacteria.PLTA13.Ambiguous_taxa.Ambiguous_taxa	1.306398935	Group_SH7	3.193242523	0.032310873
Bacteria.Actinobacteria.Actinobacteria.Streptosporangiales	3.896926653			-
Bacteria.Firmicutes.Clostridia.Clostridiales.Lachnospiraceae.Acetatifactor	2.840600341			-
Bacteria.Actinobacteria.MB_A2_108.Ambiguous_taxa.Ambiguous_taxa	1.294364324			-
Bacteria.Proteobacteria.Gammaproteobacteria.Pseudomonadales.Moraxellaceae.uncultured	1.316835844			-
Bacteria.Proteobacteria.Alphaproteobacteria.Puniceispirillales	1.294364324			-
Bacteria.Proteobacteria.Gammaproteobacteria.Aeromonadales.Succinivibrionaceae.Succinatimonas	1.871672324	Group_SH7	2.765253899	0.037857722
Bacteria.Firmicutes.Clostridia.Clostridiales.Peptococcaceae.Peptococcus	2.851385832			-
Bacteria.Proteobacteria.Gammaproteobacteria.B2M28.uncultured_gamma_proteobacterium	1.331028996			-
Bacteria.Proteobacteria.Alphaproteobacteria.uncultured.uncultured_bacterium	1.314768979			-
Bacteria.Firmicutes.Bacilli.Bacillales.Planococcaceae.Solibacillus	0.848642409			-
Bacteria.Proteobacteria.Gammaproteobacteria.Aeromonadales	2.325243261			-
Bacteria.Firmicutes.Clostridia.Clostridiales.Clostridiales_vadinBB60_group.uncultured_Thermoanaerobacterales_bacterium	2.333619039			-
Bacteria.Bacteroidetes.Bacteroidia.Bacteroidales.uncultured.uncultured_bacterium	1.133272842			-
Bacteria.Actinobacteria.Actinobacteria.Micrococcales.Micrococcaceae	3.538113326	Group_SH7	3.266326041	0.030102075
Bacteria.Firmicutes.Clostridia.Clostridiales.Ruminococcaceae	5.208542151			-
Bacteria.Firmicutes.Clostridia.Clostridiales.Lachnospiraceae._Ruminococcus__gnavus_group	3.459298273			-
Bacteria.WOR_1	0.833463324			-
Bacteria.Firmicutes.Clostridia.Clostridiales.Lachnospiraceae.Coprococcus_3	2.878644839			-
Bacteria.Deferribacteres.Deferribacteres.Deferribacterales	3.758498127	Group_CK7	3.360185294	0.03787042
Bacteria.Proteobacteria.Gammaproteobacteria.Betaproteobacteriales.SC_I_84	1.677093136			-
Bacteria.Firmicutes.Clostridia.Clostridiales.Lachnospiraceae.Lachnospiraceae_FCS020_group	3.291627645			-
Bacteria.Firmicutes.Bacilli.Lactobacillales.Lactobacillaceae.Lactobacillus	4.665450083			-
Bacteria.Nitrospirae.Nitrospira	2.167320039			-
Bacteria.Firmicutes.Clostridia.Clostridiales.Lachnospiraceae.ASF356	3.076990388	Group_SH7	2.648620527	0.028138334
Bacteria.Firmicutes.Clostridia.Clostridiales.Peptostreptococcaceae	4.191345463			-
Bacteria.Proteobacteria.Gammaproteobacteria.Steroidobacterales	2.387497917			-
Bacteria.Firmicutes.Clostridia.Clostridiales.Lachnospiraceae.Hungatella	1.817243069			-
Bacteria.Verrucomicrobia	2.009069645			-
Bacteria.Actinobacteria.Actinobacteria.Corynebacteriales.Dietziaceae.Dietzia	1.927823656			-
Bacteria.Proteobacteria.Alphaproteobacteria.Rhizobiales.Beijerinckiaceae.Chelatococcus	1.595394319			-
Bacteria.Proteobacteria.Gammaproteobacteria.Betaproteobacteriales.Hydrogenophilaceae.Thiobacillus	1.611808152			-
Bacteria.Firmicutes.Erysipelotrichia.Erysipelotrichales.Erysipelotrichaceae.Faecalibaculum	3.639475883	Group_CK7	3.239885507	0.038089056
Bacteria.Bacteroidetes.Ignavibacteria.Kryptoniales.BSV26.uncultured_prokaryote	1.433595645			-
Bacteria.Gemmatimonadetes.Gemmatimonadetes.Gemmatimonadales.Gemmatimonadaceae.uncultured	2.563311641			-
Bacteria.Firmicutes.Clostridia.Clostridiales.Defluviitaleaceae.Defluviitaleaceae_UCG_011	2.84564492			-
Bacteria.Firmicutes.Bacilli.uncultured.uncultured_compost_bacterium	1.662341109			-
Bacteria.Proteobacteria.Alphaproteobacteria.uncultured.uncultured_Bradyrhizobiaceae_bacterium.uncultured_Bradyrhizobiaceae_bacterium	1.438846408			-
Bacteria.Gemmatimonadetes.S0134_terrestrial_group	3.109600632			-
Bacteria.Firmicutes.Clostridia.Clostridiales.Clostridiales_vadinBB60_group.uncultured_organism	0.872195708			-
Bacteria.Deferribacteres	3.758498127	Group_CK7	3.360185294	0.03787042
Bacteria.Firmicutes.Clostridia.Clostridiales.Clostridiales_vadinBB60_group.uncultured_rumen_bacterium	2.021334976			-
Bacteria.Firmicutes.Bacilli.Lactobacillales.Aerococcaceae	3.249179688			-
Bacteria.Fusobacteria.Fusobacteriia.Fusobacteriales	2.6142512			-
Bacteria.WOR_1.uncultured_bacterium.uncultured_bacterium	0.833463324			-
Bacteria.Tenericutes.Mollicutes.Anaeroplasmatales	2.405674811			-
Bacteria.Proteobacteria.Deltaproteobacteria.Syntrophobacterales.Syntrophobacteraceae	1.24842069			-
Bacteria.Bacteroidetes.Ignavibacteria.Kryptoniales	1.911811876			-
Bacteria.Proteobacteria.Alphaproteobacteria.Azospirillales.Azospirillaceae	0.85466683			-
Bacteria.Firmicutes.Erysipelotrichia.Erysipelotrichales.Erysipelotrichaceae.Dielma	1.34982771			-
Bacteria.Firmicutes.Bacilli.Bacillales.Staphylococcaceae.Nosocomiicoccus	2.804562967			-
Bacteria.Latescibacteria.uncultured_bacterium_mle1_16.uncultured_bacterium_mle1_16.uncultured_bacterium_mle1_16	0.988319622			-
Bacteria.Proteobacteria	5.008283401			-
Bacteria.Proteobacteria.Gammaproteobacteria.Vibrionales.Vibrionaceae	0.85466683			-
Bacteria.Acidobacteria.Acidobacteriia.Solibacterales.Solibacteraceae__Subgroup_3_.AKIW659	1.322521824			-
Bacteria.Proteobacteria.Deltaproteobacteria.Desulfarculales.Desulfarculaceae.uncultured	1.779856931			-
Bacteria.Firmicutes.Erysipelotrichia.Erysipelotrichales.Erysipelotrichaceae.Erysipelatoclostridium	2.967660453			-
Bacteria.Proteobacteria.Alphaproteobacteria.Paracaedibacterales.Paracaedibacteraceae	0.84400846			-
Bacteria.Latescibacteria.uncultured_bacterium.uncultured_bacterium.uncultured_bacterium.uncultured_bacterium	1.144213058			-
Bacteria.Actinobacteria.Actinobacteria.Frankiales	1.598697497			-
Bacteria.Firmicutes.Clostridia.Clostridiales.Lachnospiraceae.Lachnospiraceae_FE2018_group	1.015805849			-
Bacteria.Proteobacteria.Alphaproteobacteria.Rhizobiales.Rhizobiaceae	2.662909155			-
Bacteria.Firmicutes.Clostridia.Clostridiales.Ruminococcaceae._Eubacterium__coprostanoligenes_group	4.161186525			-
Bacteria.Proteobacteria.Deltaproteobacteria.Desulfovibrionales.Desulfovibrionaceae.uncultured	4.737339681			-
Bacteria.Lentisphaerae.Lentisphaeria.Victivallales.vadinBE97.Ambiguous_taxa	2.382267254	Group_ZL7	2.626979197	0.024976799
Bacteria.Zixibacteria.uncultured_bacterium.uncultured_bacterium.uncultured_bacterium.uncultured_bacterium	0.85275664			-
Bacteria.Epsilonbacteraeota.Campylobacteria.Campylobacterales.Campylobacteraceae.Campylobacter	2.599769298			-
Bacteria.Proteobacteria.Gammaproteobacteria.Coxiellales	0.872713743			-
Bacteria.Acidobacteria.Acidobacteriia.Acidobacteriales	2.285623247			-
Bacteria.Firmicutes.Erysipelotrichia.Erysipelotrichales.Erysipelotrichaceae.Erysipelotrichaceae_UCG_003	3.048258922	Group_SH7	2.663436814	0.026332284
Bacteria.Acidobacteria.Holophagae.Holophagales.Holophagaceae	1.521699743			-
Bacteria.Bacteroidetes.Bacteroidia.Bacteroidales.Bacteroidetes_vadinHA17.uncultured_bacterium	1.440165008			-
Bacteria.Proteobacteria.Gammaproteobacteria.Betaproteobacteriales.Burkholderiaceae.Limnobacter	1.41930306			-
Bacteria.Firmicutes.Erysipelotrichia.Erysipelotrichales.Erysipelotrichaceae.Erysipelotrichaceae_UCG_004	2.886909568			-
Bacteria.Acidobacteria.Acidobacteriia.Solibacterales.Solibacteraceae__Subgroup_3_	2.165962526			-
Bacteria.Zixibacteria	0.85275664			-
Bacteria.Proteobacteria.Gammaproteobacteria.Pasteurellales.Pasteurellaceae.Gallibacterium	1.118273065			-
Bacteria.Proteobacteria.Alphaproteobacteria.Rhizobiales.Rhizobiaceae.Allorhizobium_Neorhizobium_Pararhizobium_Rhizobium	1.294364324			-
Bacteria.Proteobacteria.Alphaproteobacteria.Puniceispirillales.Puniceispirillales_Incertae_Sedis	1.294364324			-
Bacteria.Elusimicrobia.Elusimicrobia.Lineage_IV.uncultured_bacterium.uncultured_bacterium	1.132588868			-
Bacteria.Actinobacteria.Thermoleophilia.Gaiellales.uncultured.uncultured_bacterium	1.776666446			-
Bacteria.Firmicutes.Bacilli.Bacillales.Thermoactinomycetaceae.uncultured	2.178970905			-
Bacteria.Bacteroidetes.Bacteroidia.Bacteroidales.Bacteroidales_RF16_group.uncultured_bacterium	0.833463324			-
Bacteria.Firmicutes.Clostridia.Clostridiales.Lachnospiraceae.A2	3.239469191			-
Bacteria.Tenericutes.Mollicutes.Mycoplasmatales.Mycoplasmataceae	2.985655246	Group_SH7	2.657023818	0.019744072
Bacteria.Proteobacteria.Alphaproteobacteria.Rhizobiales.Rhodomicrobiaceae.Rhodomicrobium	1.821492761			-
Bacteria.Proteobacteria.Gammaproteobacteria.Pasteurellales.Pasteurellaceae.Haemophilus	2.232216417			-
Bacteria.Bacteroidetes.Bacteroidia.Cytophagales.Spirosomaceae.Persicitalea	0.817243069			-
Bacteria.Cyanobacteria.Melainabacteria.Gastranaerophilales.uncultured_rumen_bacterium.uncultured_rumen_bacterium	1.812981785			-
Bacteria.Actinobacteria.MB_A2_108.Ambiguous_taxa.Ambiguous_taxa.Ambiguous_taxa	1.294364324			-
Bacteria.Proteobacteria.Alphaproteobacteria.Rhodovibrionales	2.322393047			-
Bacteria.Bacteroidetes.Bacteroidia.Sphingobacteriales	1.317902054			-
Bacteria.Actinobacteria.Coriobacteriia.Coriobacteriales.Eggerthellaceae.DNF00809	2.35122324			-
Bacteria.Proteobacteria.Deltaproteobacteria.Myxococcales.Polyangiaceae.Polyangium	0.840866114			-
Bacteria.Proteobacteria.Alphaproteobacteria.Puniceispirillales.Puniceispirillales_Incertae_Sedis.Constrictibacter	1.294364324			-
Bacteria.Tenericutes.Mollicutes.Izimaplasmatales.Ambiguous_taxa	3.477530279	Group_JSH7	3.128661807	0.021634795
Bacteria.Actinobacteria.Nitriliruptoria.Euzebyales.Euzebyaceae	2.048860689			-
Bacteria.Patescibacteria.Parcubacteria.Candidatus_Yanofskybacteria.uncultured_bacterium.uncultured_bacterium	1.12810817			-
Bacteria.Firmicutes.Clostridia.Clostridiales.Ruminococcaceae.UBA1819	2.56510182			-
Bacteria.Actinobacteria.Coriobacteriia.Coriobacteriales.Eggerthellaceae.Slackia	2.125733002			-
Bacteria.Firmicutes.Clostridia.Clostridiales.Family_XI	0.85275664			-
Bacteria.Proteobacteria.Alphaproteobacteria.Reyranellales.Reyranellaceae.Reyranella	1.532944039			-
Bacteria.Firmicutes.Clostridia.Clostridiales.Peptostreptococcaceae.Romboutsia	4.186815724			-
Bacteria.Acidobacteria.Acidobacteriia.Subgroup_13.uncultured_Acidobacterium_sp_.uncultured_Acidobacterium_sp_	0.8348388			-
Bacteria.Chlamydiae.Chlamydiae.Chlamydiales.Parachlamydiaceae.Neochlamydia	0.8348388			-
Bacteria.Firmicutes.Clostridia.Clostridiales.Lachnospiraceae.GCA_900066575	3.62051342			-
Bacteria.Actinobacteria.Actinobacteria.Streptosporangiales.Streptosporangiaceae.Thermopolyspora	3.707263666			-
Bacteria.Nitrospirae.4_29_1.Ambiguous_taxa.Ambiguous_taxa.Ambiguous_taxa	2.449782689			-
Bacteria.Firmicutes.Bacilli.uncultured.Ambiguous_taxa.Ambiguous_taxa	1.41930306			-
Bacteria.Proteobacteria.Gammaproteobacteria.Alteromonadales.Marinobacteraceae.Marinobacter	1.294364324			-
Bacteria.Actinobacteria.Thermoleophilia.Solirubrobacterales.67_14.Ambiguous_taxa	0.817243069			-
Bacteria.Chloroflexi.Anaerolineae.SJA_15	1.360974547			-
Bacteria.Acidobacteria.Acidobacteriia.Subgroup_2	2.41930306			-
Bacteria.Proteobacteria.Gammaproteobacteria.Xanthomonadales	2.142295194			-
Bacteria.Firmicutes.Negativicutes.Selenomonadales.Acidaminococcaceae	2.346459889			-
Bacteria.Firmicutes.Clostridia.Clostridiales.Lachnospiraceae.Lachnospiraceae_NK4B4_group	2.570947795			-
Bacteria.Proteobacteria.Gammaproteobacteria.Enterobacteriales.Enterobacteriaceae.Morganella	2.786412013			-
Bacteria.Firmicutes.Clostridia.Clostridiales.Lachnospiraceae.Roseburia	4.347977409	Group_SH7	3.95873706	0.003498349
Bacteria.Proteobacteria.Deltaproteobacteria.MBNT15.Ambiguous_taxa	1.337009701			-
Bacteria.Patescibacteria	1.565140694			-
Bacteria.Actinobacteria.Thermoleophilia.Solirubrobacterales	2.145110753			-
Bacteria.Lentisphaerae.Lentisphaeria.Victivallales.vadinBE97	2.497470385	Group_ZL7	2.503042337	0.032023305
Bacteria.Firmicutes.Erysipelotrichia.Erysipelotrichales.Erysipelotrichaceae.Ileibacterium	1.527305866			-
Bacteria.Firmicutes.Clostridia.Clostridiales.Ruminococcaceae.Hydrogenoanaerobacterium	1.877228992			-
Bacteria.Fusobacteria.Fusobacteriia.Fusobacteriales.Leptotrichiaceae	0.803713251			-
Bacteria.Cyanobacteria.Melainabacteria.Gastranaerophilales	2.644829985			-
Bacteria.Tenericutes.Mollicutes.Mollicutes_RF39.Firmicutes_bacterium_CAG_822.Firmicutes_bacterium_CAG_822	0.85466683			-
Bacteria.Firmicutes.Clostridia.Clostridiales.Lachnospiraceae.Acetitomaculum	2.373814776			-
Bacteria.Acidobacteria.Acidobacteriia.Subgroup_2.uncultured_Acidobacteriaceae_bacterium	1.771485578			-
Bacteria.Proteobacteria.Gammaproteobacteria.Competibacterales.Competibacteraceae.Candidatus_Competibacter	1.146405462			-
Bacteria.Proteobacteria.Alphaproteobacteria.Rhizobiales.Beijerinckiaceae	2.050565017			-
Bacteria.Proteobacteria.Alphaproteobacteria	3.850711644			-
Bacteria.Proteobacteria.Alphaproteobacteria.Rhodospirillales.Rhodospirillaceae	1.294364324			-
Bacteria.Proteobacteria.Alphaproteobacteria.Rhizobiales.Hyphomicrobiaceae.Hyphomicrobium	1.467180528			-
Bacteria.Firmicutes.Clostridia.Clostridiales.Family_XIII.Family_XIII_UCG_001	2.198560236			-
Bacteria.Actinobacteria.Acidimicrobiia	3.789645085			-
Bacteria.Firmicutes.Clostridia.Clostridiales.Family_XIII.Mogibacterium	1.326997182			-
Bacteria.Proteobacteria.Gammaproteobacteria.211ds20	0.866307838			-
Bacteria.Proteobacteria.Alphaproteobacteria.Rhizobiales.uncultured	1.521699743			-
Bacteria.Acidobacteria.Acidobacteriia.Acidobacteriales.Acidobacteriaceae__Subgroup_1_.Ambiguous_taxa	1.662341109			-
Bacteria.Firmicutes.Bacilli.Bacillales.Bacillaceae	3.147824702			-
Bacteria.Actinobacteria.Actinobacteria.Bifidobacteriales.Bifidobacteriaceae.Bifidobacterium	4.364106218			-
Bacteria.Bacteroidetes.Bacteroidia.Bacteroidales.Prevotellaceae.Prevotella_2	1.665990693			-
Bacteria.Bacteroidetes.Bacteroidia.Bacteroidales.Prevotellaceae.Prevotella_1	4.524088437	Group_BH7	4.157659195	0.003997188
Bacteria.Bacteroidetes.Bacteroidia.Bacteroidales.Prevotellaceae.Prevotella_7	1.444499512			-
Bacteria.Patescibacteria.Parcubacteria.Candidatus_Jorgensenbacteria.Candidatus_Jorgensenbacteria_bacterium_GW2011_GWA1_48_11.Candidatus_Jorgensenbacteria_bacterium_GW2011_GWA1_48_11	0.841909027			-
Bacteria.Proteobacteria.Deltaproteobacteria.Myxococcales.Sandaracinaceae.uncultured	1.151888284			-
Bacteria.Spirochaetes.Spirochaetia	4.223779506			-
Bacteria.Elusimicrobia.Lineage_IIa.uncultured_bacterium	0.988319622			-
Bacteria.Bacteroidetes.Bacteroidia.Bacteroidales.Prevotellaceae.Prevotella_9	4.799061857			-
Bacteria.Proteobacteria.Gammaproteobacteria.Pasteurellales.Pasteurellaceae.Rodentibacter	2.141149366			-
Bacteria.Bacteroidetes.Ignavibacteria.SJA_28.uncultured_bacterium.uncultured_bacterium	1.436932862			-
Bacteria.Elusimicrobia.Elusimicrobia.Elusimicrobiales.Elusimicrobiaceae	2.730231752	Group_ZL7	2.358734965	0.031592973
Bacteria.Actinobacteria.Coriobacteriia.Coriobacteriales.Coriobacteriales_Incertae_Sedis.Raoultibacter	0.840866114			-
Bacteria.Actinobacteria.Actinobacteria.Corynebacteriales	3.415325288			-
Bacteria.Firmicutes.Clostridia.Clostridiales.Lachnospiraceae.Butyrivibrio	3.774826614			-
Bacteria.Proteobacteria.Gammaproteobacteria.CCD24.uncultured_bacterium	1.734579591			-
Bacteria.Proteobacteria.Alphaproteobacteria.Caulobacterales.Caulobacteraceae	1.964997406			-
Bacteria.Bacteroidetes.Bacteroidia.Bacteroidales.Rikenellaceae.Alistipes	4.213588359			-
Bacteria.Patescibacteria.Saccharimonadia.Saccharimonadales.Saccharimonadaceae	1.565140694			-
Bacteria.Proteobacteria.Gammaproteobacteria.Acidiferrobacterales.Acidiferrobacteraceae	1.78483565			-
Bacteria.Bacteroidetes.Bacteroidia.Bacteroidales.Paludibacteraceae.uncultured	1.724508673			-
Bacteria.Bacteroidetes.Bacteroidia.Bacteroidales.Prevotellaceae.Alloprevotella	4.595251757			-
Bacteria.Latescibacteria	1.311828646			-
Bacteria.Actinobacteria.Thermoleophilia.Gaiellales.Gaiellaceae	1.139401727			-
Bacteria.Actinobacteria.Actinobacteria.Streptosporangiales.Nocardiopsaceae	3.39828758			-
Bacteria.Acidobacteria.Thermoanaerobaculia.Thermoanaerobaculales.Thermoanaerobaculaceae.Thermoanaerobaculum	0.984958956			-
Bacteria.Proteobacteria.Deltaproteobacteria.Desulfobacterales.Desulfobacteraceae.Sva0081_sediment_group	1.76369308			-
Bacteria.Acidobacteria.Acidobacteriia.Acidobacteriales.Acidobacteriaceae__Subgroup_1_	1.931186421			-
Bacteria.Firmicutes.Clostridia.Clostridiales.Lachnospiraceae.Blautia	4.670953377	Group_JSH7	4.334087242	0.031507867
Bacteria.Actinobacteria.Actinobacteria.Streptosporangiales.Nocardiopsaceae.Thermobifida	3.39828758			-
Bacteria.Bacteroidetes.Bacteroidia.Bacteroidales.Bacteroidetes_vadinHA17	1.909386961			-
Bacteria.Actinobacteria.Thermoleophilia.Solirubrobacterales.Solirubrobacteraceae.Solirubrobacter	1.118273065			-
Bacteria.Spirochaetes.Spirochaetia.Spirochaetales.Spirochaetaceae.uncultured	1.832787698			-
Bacteria.Bacteroidetes.Ignavibacteria.Kryptoniales.BSV26	1.911811876			-
Bacteria.Firmicutes.Negativicutes.Selenomonadales.Veillonellaceae.Dialister	2.09391654			-
Bacteria.Firmicutes.Clostridia.Clostridiales.Clostridiaceae_1.Candidatus_Arthromitus	2.866693132	Group_SH7	2.643243639	0.026393389
Bacteria.Proteobacteria.Deltaproteobacteria.MBNT15	1.722812792			-
Bacteria.Proteobacteria.Alphaproteobacteria.Acetobacterales.Acetobacteraceae.uncultured	1.63758578			-
Bacteria.Proteobacteria.Alphaproteobacteria.Caulobacterales	2.049031739			-
Bacteria.Acidobacteria.Subgroup_22.uncultured_Acidobacterium_sp_	1.139401727			-
Bacteria.Proteobacteria.Gammaproteobacteria.Betaproteobacteriales.Leeiaceae.Leeia	0.83707433			-
Bacteria.Spirochaetes.Leptospirae.Leptospirales.Leptospiraceae	1.079459284			-
Bacteria.Actinobacteria.Coriobacteriia.Coriobacteriales.Eggerthellaceae.uncultured	1.61888528			-
Bacteria.Actinobacteria.Acidimicrobiia.Actinomarinales.uncultured	3.698130574			-
Bacteria.Proteobacteria.Deltaproteobacteria.NB1_j.uncultured_soil_bacterium.uncultured_soil_bacterium	1.424968668			-
Bacteria.Proteobacteria.Gammaproteobacteria.211ds20.uncultured_bacterium.uncultured_bacterium	0.866307838			-
Bacteria.Proteobacteria.Alphaproteobacteria.uncultured.uncultured_bacterium.uncultured_bacterium	1.314768979			-
Bacteria.Proteobacteria.Gammaproteobacteria.Betaproteobacteriales.Burkholderiaceae.Parasutterella	4.237007987			-
Bacteria.Bacteroidetes.Bacteroidia.Bacteroidales.Muribaculaceae.Muribaculum	2.139977629			-
Bacteria.Zixibacteria.uncultured_bacterium.uncultured_bacterium	0.85275664			-
Bacteria.Firmicutes.Negativicutes	2.640062075	Group_SH7	2.242809291	0.042189615
Bacteria.Proteobacteria.Gammaproteobacteria.Betaproteobacteriales.Rhodocyclaceae.Dechloromonas	1.431353472			-
Bacteria.Proteobacteria.Gammaproteobacteria.Betaproteobacteriales.Burkholderiaceae.Hydrogenophaga	1.306667884			-
Bacteria.Firmicutes.Bacilli.Lactobacillales.Carnobacteriaceae	2.803307259			-
Bacteria.Proteobacteria.Deltaproteobacteria.Sva0485.uncultured_delta_proteobacterium	1.447719566			-
Bacteria.Firmicutes.Bacilli.uncultured.Ambiguous_taxa	1.41930306			-
Bacteria.Elusimicrobia.Elusimicrobia.Elusimicrobiales	2.730231752	Group_ZL7	2.356039687	0.031592973
Bacteria.Epsilonbacteraeota.Campylobacteria.Campylobacterales.Helicobacteraceae.Helicobacter	5.102645666	Group_CK7	4.663483499	0.020450862
Bacteria.Actinobacteria.Acidimicrobiia.Actinomarinales	3.698130574			-
Bacteria.Proteobacteria.Deltaproteobacteria.Syntrophobacterales.Syntrophaceae.Desulfobacca	1.433595645			-
Bacteria.Actinobacteria.Actinobacteria.Streptosporangiales.Thermomonosporaceae.Thermobispora	2.09599667			-
Bacteria.Firmicutes.Clostridia.Clostridiales.Ruminococcaceae.Ruminococcaceae_UCG_010	4.069946177			-
Bacteria.Firmicutes.Clostridia.Clostridiales.Ruminococcaceae.Ruminococcaceae_UCG_011	1.138104325			-
Bacteria.Chloroflexi.Anaerolineae.uncultured_Bellilinea_sp_.uncultured_Bellilinea_sp_	1.313349081			-
Bacteria.Firmicutes.Clostridia.Clostridiales.Ruminococcaceae.Ruminococcaceae_UCG_014	4.130707473			-
Bacteria.Proteobacteria.Alphaproteobacteria.Elsterales	1.771485578			-
Bacteria.Actinobacteria.Acidimicrobiia.Actinomarinales.uncultured.uncultured_compost_bacterium	3.698130574			-
Bacteria.Elusimicrobia.Elusimicrobia.FCPU453.uncultured_bacterium.uncultured_bacterium	0.842168637			-
Bacteria.Calditrichaeota.Calditrichia	0.819117494			-
Bacteria.Proteobacteria.Deltaproteobacteria.Myxococcales.Polyangiaceae	1.862237979			-
Bacteria.Firmicutes.Bacilli.Bacillales.Staphylococcaceae.Staphylococcus	4.389450207			-
Bacteria.Deferribacteres.Deferribacteres	3.758498127	Group_CK7	3.360185294	0.03787042
Bacteria.Lentisphaerae.Lentisphaeria.Victivallales	2.585385388			-
Bacteria.Proteobacteria.Gammaproteobacteria.Betaproteobacteriales.SC_I_84.uncultured_bacterium	1.604976333			-
Bacteria.Firmicutes.Bacilli.Lactobacillales.Carnobacteriaceae.Lacticigenium	1.682715062			-
Bacteria.Actinobacteria.Actinobacteria.Streptosporangiales.Thermomonosporaceae.Thermomonospora	1.817243069			-
Bacteria.Proteobacteria.Alphaproteobacteria.Rhizobiales.Rhizobiales_Incertae_Sedis	1.305015842			-
Bacteria.Acidobacteria.Acidobacteriia.Subgroup_2.uncultured_forest_soil_bacterium.uncultured_forest_soil_bacterium	2.232216417			-
Bacteria.Firmicutes.Clostridia.Clostridiales.Lachnospiraceae.Tyzzerella	3.418129708			-
Bacteria.Actinobacteria.Coriobacteriia	4.242593722			-
Bacteria.Proteobacteria.Alphaproteobacteria.Reyranellales	1.532944039			-
Bacteria.Bacteroidetes.Bacteroidia.Cytophagales.Microscillaceae.Chryseolinea	1.118273065			-
Bacteria.Actinobacteria.Thermoleophilia.Solirubrobacterales.Solirubrobacteraceae.Conexibacter	1.819995068			-
Bacteria.Epsilonbacteraeota.Campylobacteria.Campylobacterales.Helicobacteraceae	5.102645666	Group_CK7	4.663483499	0.020450862
Bacteria.Proteobacteria.Deltaproteobacteria.Desulfovibrionales.Desulfovibrionaceae.Desulfovibrio	4.001521077			-
Bacteria.Firmicutes.Negativicutes.Selenomonadales.Veillonellaceae	2.48190991	Group_ZL7	2.260921019	0.038081248
Bacteria.Verrucomicrobia.Verrucomicrobiae.Verrucomicrobiales	2.009069645			-
Bacteria.Firmicutes	5.666834065			-
Bacteria.Actinobacteria.Actinobacteria.Bifidobacteriales.Bifidobacteriaceae.Gardnerella	1.437217623	Group_CK7	3.19504325	0.002145
Bacteria.Firmicutes.Clostridia.Clostridiales.Ruminococcaceae.Flavonifractor	3.411475832			-
Bacteria.Acidobacteria.Acidobacteriia.Acidobacteriales.uncultured.Ambiguous_taxa	1.516213073			-
Bacteria.Firmicutes.Clostridia.Clostridiales.Eubacteriaceae.Eubacterium	0.827432094			-
Bacteria.Gemmatimonadetes	3.220159595			-
Bacteria.Calditrichaeota.Calditrichia.Calditrichales.Calditrichaceae.JdFR_76	0.819117494			-
Bacteria.Proteobacteria.Alphaproteobacteria.Rhizobiales.Xanthobacteraceae	2.521706188			-
Bacteria.Actinobacteria.MB_A2_108.Ambiguous_taxa	1.294364324			-
Bacteria.Proteobacteria.Deltaproteobacteria.NB1_j.Ambiguous_taxa	1.12547847			-
Bacteria.Proteobacteria.Deltaproteobacteria	4.78620626			-
Bacteria.Proteobacteria.Gammaproteobacteria.Betaproteobacteriales.Burkholderiaceae.Sutterella	3.282156081	Group_CK7	3.015474303	0.000733628
Bacteria.Firmicutes.Clostridia.Clostridiales.Family_XIII	3.580791425			-
Bacteria.Actinobacteria.Actinobacteria.Micromonosporales.Micromonosporaceae.Salinispora	1.896424315			-
Bacteria.Actinobacteria.Thermoleophilia.Gaiellales.uncultured	1.934779748			-
Bacteria.Firmicutes.Clostridia.Clostridiales.Christensenellaceae.uncultured	3.071707577			-
Bacteria.Calditrichaeota	0.819117494			-
Bacteria.Proteobacteria.Deltaproteobacteria.Syntrophobacterales.Syntrophaceae	2.051445703			-
Bacteria.Firmicutes.Clostridia.Clostridiales.Lachnospiraceae._Ruminococcus__torques_group	4.637735698			-
Bacteria.Actinobacteria.Actinobacteria.Micromonosporales.Micromonosporaceae.Longispora	2.686887075	Group_CK7	3.511292668	0.015602154
Bacteria.Nitrospirae.Nitrospira.Nitrospirales.Nitrospiraceae	2.167320039			-
Bacteria.Bacteroidetes.Bacteroidia.Sphingobacteriales.KD3_93	1.153117942			-
Bacteria.Verrucomicrobia.Verrucomicrobiae	2.009069645			-
Bacteria.Proteobacteria.Alphaproteobacteria.Rhizobiales.Xanthobacteraceae.Rhodoplanes	1.460780087			-
Bacteria.Firmicutes.Bacilli.Bacillales.Planococcaceae.Sporosarcina	2.651158578			-
Bacteria.Proteobacteria.Deltaproteobacteria.NB1_j	1.774334786			-
Bacteria.Patescibacteria.Saccharimonadia.Saccharimonadales	1.565140694			-
Bacteria.Bacteroidetes.Bacteroidia.Bacteroidales.Marinifilaceae.Butyricimonas	4.387071287	Group_SH7	3.885797896	0.004437119
Bacteria.WOR_1.uncultured_bacterium	0.833463324			-
Bacteria.Proteobacteria.Gammaproteobacteria.Steroidobacterales.Steroidobacteraceae.uncultured	2.387497917			-
Bacteria.Firmicutes.Limnochordia.Limnochordales	4.100630085			-
Bacteria.Proteobacteria.Gammaproteobacteria.Betaproteobacteriales.Burkholderiaceae.Bordetella	1.118273065			-
Bacteria.Proteobacteria.Gammaproteobacteria.Betaproteobacteriales.Burkholderiaceae.uncultured	1.424248453			-
Bacteria.Gemmatimonadetes.S0134_terrestrial_group.Ambiguous_taxa.Ambiguous_taxa.Ambiguous_taxa	2.668501418			-
Bacteria.Gemmatimonadetes.S0134_terrestrial_group.uncultured_Gemmatimonadetes_bacterium.uncultured_Gemmatimonadetes_bacterium.uncultured_Gemmatimonadetes_bacterium	2.309246051			-
Bacteria.Firmicutes.Bacilli.Bacillales.Staphylococcaceae	4.422109546			-
Bacteria.Proteobacteria.Gammaproteobacteria.Alteromonadales.Idiomarinaceae	0.919056204			-
Bacteria.Firmicutes.Clostridia.Clostridiales.Clostridiaceae_1.Clostridium_sensu_stricto_10	0.833463324			-
Bacteria.Bacteroidetes.Bacteroidia.Bacteroidales.Tannerellaceae.Macellibacteroides	2.650157783			-
Bacteria.Proteobacteria.Deltaproteobacteria.Myxococcales.uncultured.Ambiguous_taxa	1.116494944			-
Bacteria.Proteobacteria.Gammaproteobacteria.Coxiellales.Coxiellaceae.Coxiella	0.872713743			-
Bacteria.Firmicutes.Erysipelotrichia.Erysipelotrichales.Erysipelotrichaceae.Holdemania	2.389833032			-
Bacteria.Firmicutes.Clostridia.DTU014.Ambiguous_taxa.Ambiguous_taxa	1.462145757			-
Bacteria.Bacteroidetes.Bacteroidia.Bacteroidales.Rs_E47_termite_group.uncultured_bacterium	2.295690137			-
Bacteria.Proteobacteria.Alphaproteobacteria.Rhodospirillales.uncultured.Azospirillum_sp__47_25	2.372350178			-
Bacteria.Firmicutes.Clostridia.Clostridiales.Ruminococcaceae.Harryflintia	3.084220188			-
Bacteria.Proteobacteria.Deltaproteobacteria.Desulfuromonadales.Geobacteraceae.Geobacter	2.079135079			-
Bacteria.Proteobacteria.Gammaproteobacteria.PLTA13	1.306398935	Group_SH7	3.306323068	0.032310873
Bacteria.Firmicutes.Clostridia.Clostridiales.Ruminococcaceae.Candidatus_Soleaferrea	2.244817263			-
Bacteria.Bacteroidetes.Bacteroidia.Bacteroidales.Barnesiellaceae	3.287359042	Group_BH7	2.92512034	0.032071942
Bacteria.Firmicutes.Clostridia.Clostridiales.Lachnospiraceae.Eisenbergiella	2.623665528	Group_ZL7	2.514880462	0.011082993
Bacteria.Firmicutes.Limnochordia.Limnochordales.Limnochordaceae.uncultured_bacterium	2.489340927			-
Bacteria.Proteobacteria.Gammaproteobacteria	4.571211256			-
Bacteria.Actinobacteria.Actinobacteria	4.555120911			-
Bacteria.Firmicutes.Clostridia.Clostridiales.Christensenellaceae.Ambiguous_taxa	2.539637892			-
Bacteria.Firmicutes.Clostridia.Clostridiales.Lachnospiraceae	5.24737566	Group_SH7	4.613441603	0.010131267
Bacteria.Acidobacteria.Holophagae.Subgroup_7.uncultured_Acidobacteriales_bacterium.uncultured_Acidobacteriales_bacterium	1.166150533			-
Bacteria.Firmicutes.Clostridia.Clostridiales.Lachnospiraceae.Lachnospiraceae_UCG_010	2.100030539			-
Bacteria.Proteobacteria.Gammaproteobacteria.Alteromonadales	1.294364324			-
Bacteria.Proteobacteria.Gammaproteobacteria.Xanthomonadales.Rhodanobacteraceae.Mizugakiibacter	1.118273065			-
Bacteria.Acidobacteria.Acidobacteriia.Solibacterales	2.165962526			-
Bacteria.Actinobacteria.Nitriliruptoria	2.048860689			-
Bacteria.Proteobacteria.Deltaproteobacteria.Desulfuromonadales.Geobacteraceae	2.079135079			-
Bacteria.Firmicutes.Limnochordia	4.100630085			-
Bacteria.Firmicutes.Bacilli.Bacillales.Bacillaceae.Caldalkalibacillus	2.361311113			-
Bacteria.Acidobacteria.Acidobacteriia.Acidobacteriales.uncultured.uncultured_bacterium	1.14111521			-
Bacteria.Chloroflexi.Dehalococcoidia.661239.uncultured_bacterium	1.316808014			-
Bacteria.Proteobacteria.Deltaproteobacteria.Myxococcales.Vulgatibacteraceae	1.817243069			-
Bacteria.Bacteroidetes.Bacteroidia.Bacteroidales.SB_5.uncultured_bacterium	1.267676581			-
Bacteria.Proteobacteria.Alphaproteobacteria.uncultured.uncultured_actinobacterium.uncultured_actinobacterium	0.817243069			-
Bacteria.Proteobacteria.Deltaproteobacteria.Desulfovibrionales	4.776895085			-
Bacteria.Gemmatimonadetes.Gemmatimonadetes.Gemmatimonadales.Gemmatimonadaceae	2.571861841			-
Bacteria.Acidobacteria.Acidobacteriia.Acidobacteriales.Acidobacteriaceae__Subgroup_1_.uncultured	1.14189611			-
Bacteria.Firmicutes.Bacilli.Lactobacillales.Enterococcaceae.Vagococcus	1.613464535	Group_ZL7	3.05125768	0.011175266
Bacteria.Bacteroidetes.Bacteroidia.Bacteroidales.Muribaculaceae.metagenome	1.617473856			-
Bacteria.Calditrichaeota.Calditrichia.Calditrichales	0.819117494			-
Bacteria.Proteobacteria.Deltaproteobacteria.NB1_j.uncultured_bacterium.uncultured_bacterium	1.516795936			-
Bacteria.Nitrospirae.4_29_1	2.449782689			-
Bacteria.Firmicutes.Clostridia.Clostridiales.Family_XIII._Eubacterium__brachy_group	2.688335694			-
Bacteria.Bacteroidetes.Bacteroidia.Bacteroidales.Muribaculaceae.uncultured_organism	3.744499964	Group_JSH7	3.409631317	3.04E-05
Bacteria.Actinobacteria.Actinobacteria.Micrococcales.Intrasporangiaceae	2.374311765			-
Bacteria.Gemmatimonadetes.S0134_terrestrial_group.Ambiguous_taxa.Ambiguous_taxa	2.668501418			-
Bacteria.Proteobacteria.Alphaproteobacteria.Rhizobiales.Rhizobiaceae.Mesorhizobium	1.858635754			-
Bacteria.Bacteroidetes.Bacteroidia.Bacteroidales.Muribaculaceae.Ambiguous_taxa	3.500498006			-
Bacteria.Firmicutes.Clostridia.DTU014.Ambiguous_taxa	1.462145757			-
Bacteria.Firmicutes.Clostridia.Clostridiales.Lachnospiraceae.Lachnospiraceae_NC2004_group	1.815445469			-
Bacteria.Bacteroidetes.Bacteroidia.Flavobacteriales.Weeksellaceae	1.677560552			-
Bacteria.Proteobacteria.Alphaproteobacteria.Rhizobiales.A0839.uncultured_bacterium	1.783975266			-
Bacteria.Actinobacteria.Actinobacteria.Micromonosporales.Micromonosporaceae.Actinoplanes	1.118273065			-
Bacteria.Actinobacteria.Actinobacteria.Micrococcales.Bogoriellaceae	1.720333056			-
Bacteria.Epsilonbacteraeota	5.104007821	Group_CK7	4.663869269	0.020845954
Bacteria.Firmicutes.Limnochordia.Limnochordales.Limnochordaceae	4.100630085			-
Bacteria.Bacteroidetes.Bacteroidia.Flavobacteriales	4.154091198			-
Bacteria.Proteobacteria.Alphaproteobacteria.Azospirillales.Azospirillaceae.Niveispirillum	0.85466683			-
Bacteria.Acidobacteria.Acidobacteriia.Subgroup_13	0.8348388			-
Bacteria.Fusobacteria.Fusobacteriia	2.6142512			-
Bacteria.Acidobacteria.Acidobacteriia.Acidobacteriales.Koribacteraceae.Candidatus_Koribacter	1.785455843			-
Bacteria.Actinobacteria.Actinobacteria.Micrococcales.Brevibacteriaceae.Brevibacterium	3.033652327			-
Bacteria.Proteobacteria.Alphaproteobacteria.Rhodovibrionales.Fodinicurvataceae	2.322393047			-
Bacteria.Bacteroidetes.Bacteroidia.Sphingobacteriales.Lentimicrobiaceae	1.116494944			-
Bacteria.Elusimicrobia.Lineage_IIa.uncultured_bacterium.uncultured_bacterium.uncultured_bacterium	0.988319622			-
Bacteria.Acidobacteria.Thermoanaerobaculia.Thermoanaerobaculales	1.141212611			-
Bacteria.Firmicutes.Clostridia.Clostridiales.Family_XI.Tepidimicrobium	0.85275664			-
Bacteria.Proteobacteria.Gammaproteobacteria.Enterobacteriales.Enterobacteriaceae	4.321620114			-
Bacteria.Firmicutes.Bacilli.Lactobacillales.Carnobacteriaceae.Atopostipes	2.773559329			-
Bacteria.Actinobacteria.Actinobacteria.Micromonosporales.Micromonosporaceae	2.762072462			-
Bacteria.Proteobacteria.Gammaproteobacteria.Acidiferrobacterales.Acidiferrobacteraceae.Sulfurifustis	1.78483565			-
Bacteria.Proteobacteria.Gammaproteobacteria.CCD24	1.734579591			-
Bacteria.Proteobacteria.Deltaproteobacteria.Deltaproteobacteria_Incertae_Sedis.Syntrophorhabdaceae	1.867786641			-
Bacteria.Tenericutes.Mollicutes.Mycoplasmatales.Mycoplasmataceae.Mycoplasma	2.985655246	Group_SH7	2.657023818	0.019744072
Bacteria.Proteobacteria.Alphaproteobacteria.Rhizobiales.Beijerinckiaceae.alphaI_cluster	1.310399087			-
Bacteria.Actinobacteria.Coriobacteriia.Coriobacteriales.uncultured	2.782721702			-
Bacteria.Actinobacteria.Coriobacteriia.Coriobacteriales.Eggerthellaceae.Senegalimassilia	1.118273065			-
Bacteria.Firmicutes.Bacilli.Bacillales.Bacillaceae.Virgibacillus	1.446667775			-
Bacteria.Actinobacteria.Coriobacteriia.Coriobacteriales.Coriobacteriaceae	3.357338064			-
Bacteria.Acidobacteria.Holophagae.Subgroup_7	1.166150533			-
Bacteria.Actinobacteria.Actinobacteria.Pseudonocardiales.Pseudonocardiaceae	2.725800089			-
Bacteria.Proteobacteria.Alphaproteobacteria.uncultured.uncultured_Bradyrhizobiaceae_bacterium	1.438846408			-
Bacteria.Actinobacteria.Actinobacteria.Pseudonocardiales.Pseudonocardiaceae.Thermotunica	1.34982771	Group_ZL7	3.366483996	0.023496313
Bacteria.Proteobacteria.Deltaproteobacteria.Sva0485	1.981956773	Group_SH7	2.907878581	0.007805801
Bacteria.Proteobacteria.Alphaproteobacteria.Acetobacterales	1.63758578			-
Bacteria.Proteobacteria.Alphaproteobacteria.Rhizobiales.Hyphomicrobiaceae.Filomicrobium	2.119796571			-
Bacteria.Tenericutes.Mollicutes.Anaeroplasmatales.Anaeroplasmataceae	2.405674811			-
Bacteria.Tenericutes.Mollicutes	3.549680668			-
Bacteria.Proteobacteria.Deltaproteobacteria.NB1_j.uncultured_Desulfuromonadales_bacterium.uncultured_Desulfuromonadales_bacterium	0.834862554			-
Bacteria.Actinobacteria.Actinobacteria.Micrococcales.Microbacteriaceae.Leucobacter	2.868669715			-
Bacteria.Proteobacteria.Alphaproteobacteria.uncultured.uncultured_actinobacterium	0.817243069			-
Bacteria.Acidobacteria.Acidobacteriia.Subgroup_2.Ambiguous_taxa	1.516213073			-
Bacteria.Proteobacteria.Deltaproteobacteria.Ambiguous_taxa.uncultured_bacterium	1.26936713			-
Bacteria.Cyanobacteria	2.644829985			-
Bacteria.Lentisphaerae.Lentisphaeria.Victivallales.vadinBE97.uncultured_rumen_bacterium	1.86482135			-
Bacteria.Proteobacteria.Deltaproteobacteria.Myxococcales.Haliangiaceae	2.437007845			-
Bacteria.Proteobacteria.Gammaproteobacteria.Pseudomonadales.Moraxellaceae	2.219192439			-
Bacteria.Firmicutes.Clostridia.Clostridiales.Lachnospiraceae.Lachnoclostridium	3.916649787			-
Bacteria.Calditrichaeota.Calditrichia.Calditrichales.Calditrichaceae	0.819117494			-
Bacteria.Actinobacteria.Actinobacteria.Kineosporiales.Kineosporiaceae	1.603142627			-
Bacteria.Proteobacteria.Alphaproteobacteria.Dongiales.Dongiaceae.Dongia	1.684761812			-
Bacteria.Proteobacteria.Deltaproteobacteria.Desulfarculales.Desulfarculaceae.Desulfatiglans	1.339122838			-
Bacteria.Firmicutes.Clostridia.Clostridiales.Ruminococcaceae.Ruminococcaceae_UCG_013	3.119093027			-
Bacteria.Firmicutes.Bacilli.Bacillales.Bacillaceae.Pseudogracilibacillus	2.588930376	Group_CK7	2.501699984	0.019509579
Bacteria.Proteobacteria.Alphaproteobacteria.Dongiales	1.684761812			-
Bacteria.Lentisphaerae.Lentisphaeria.Victivallales.Victivallaceae.Victivallis	1.848447851			-
Bacteria.Chloroflexi.Ktedonobacteria.Ktedonobacterales	0.817243069			-
Bacteria.Firmicutes.Clostridia.Clostridiales.Ruminococcaceae.Faecalibacterium	3.498327618	Group_CK7	3.13217352	0.032141147
Bacteria.Epsilonbacteraeota.Campylobacteria.Campylobacterales.Campylobacteraceae	2.599769298			-
Bacteria.Actinobacteria.Coriobacteriia.OPB41.Ambiguous_taxa.Ambiguous_taxa	1.301686213			-
Bacteria.Bacteroidetes.Bacteroidia.Bacteroidales.SB_5	1.267676581			-
Bacteria.Bacteroidetes.Bacteroidia.Cytophagales.Microscillaceae	1.294364324			-
Bacteria.Actinobacteria.Nitriliruptoria.Euzebyales	2.048860689			-
Bacteria.Tenericutes.Mollicutes.Mollicutes_RF39.uncultured_bacterium	2.085280265			-
Bacteria.Proteobacteria.Alphaproteobacteria.Rhodospirillales.uncultured.Ambiguous_taxa	3.765725344			-
Bacteria.Actinobacteria.Coriobacteriia.Coriobacteriales.Atopobiaceae	3.024737798			-
Bacteria.Latescibacteria.uncultured_bacterium.uncultured_bacterium	1.144213058			-
Bacteria.Actinobacteria.Actinobacteria.Micromonosporales	2.762072462			-
Bacteria.Tenericutes.Mollicutes.Mollicutes_RF39.uncultured_bacterium.uncultured_bacterium	2.085280265			-
Bacteria.Proteobacteria.Alphaproteobacteria.Micropepsales.Micropepsaceae	1.525839071			-
Bacteria.Proteobacteria.Deltaproteobacteria.Myxococcales.uncultured.uncultured_bacterium	0.82014959			-
Bacteria.Firmicutes.Clostridia.Clostridiales.Ruminococcaceae.Pygmaiobacter	2.89686787	Group_SH7	2.487747834	0.040332828
Bacteria.Firmicutes.Clostridia.Clostridiales.Ruminococcaceae.Ruminococcaceae_UCG_005	4.42196848			-
Bacteria.Firmicutes.Clostridia.Clostridiales.Ruminococcaceae.Ruminococcaceae_UCG_004	3.586556571			-
Bacteria.Proteobacteria.Gammaproteobacteria.Salinisphaerales	0.984958956			-
Bacteria.Acidobacteria.Holophagae.Holophagales.Holophagaceae.Geothrix	1.521699743			-
Bacteria.Bacteroidetes.Bacteroidia.Bacteroidales	5.623147205			-
Bacteria.Elusimicrobia	2.73802947			-
Bacteria.Firmicutes.Clostridia.Clostridiales.Ruminococcaceae.Ruminococcaceae_UCG_003	1.146973492			-
Bacteria.Firmicutes.Clostridia.Clostridiales.Ruminococcaceae.Ruminococcaceae_UCG_002	2.643879341			-
Bacteria.Chlamydiae	0.8348388			-
Bacteria.Firmicutes.Clostridia.Clostridiales.Ruminococcaceae.Ruminococcaceae_UCG_009	3.165814772			-
Bacteria.Firmicutes.Clostridia.Clostridiales.Ruminococcaceae.Ruminococcaceae_UCG_008	3.369003168			-
Bacteria.Actinobacteria.Actinobacteria.Corynebacteriales.Corynebacteriaceae	3.401278779			-
Bacteria.Proteobacteria.Gammaproteobacteria.Cellvibrionales.Cellvibrionaceae.Cellvibrio	0.919056204			-
Bacteria.Proteobacteria.Gammaproteobacteria.Betaproteobacteriales.Nitrosomonadaceae.GOUTA6	1.543681231			-
Bacteria.Actinobacteria.Coriobacteriia.Coriobacteriales.Eggerthellaceae.Eggerthella	1.610755116			-
Bacteria.Proteobacteria.Deltaproteobacteria.Desulfarculales	1.86727361			-
Bacteria.Proteobacteria.Alphaproteobacteria.Sphingomonadales.Sphingomonadaceae	1.896424315			-
Bacteria.Actinobacteria.Actinobacteria.Actinomycetales.Actinomycetaceae	1.325763664			-
Bacteria.Gemmatimonadetes.S0134_terrestrial_group.uncultured_bacterium.uncultured_bacterium.uncultured_bacterium	2.790370923			-
Bacteria.Firmicutes.Clostridia.Clostridiales.Ruminococcaceae.Ruminiclostridium	3.57278007			-
Bacteria.Bacteroidetes.Bacteroidia.Bacteroidales.Marinifilaceae	4.444086545	Group_SH7	3.915450337	0.003763829
Bacteria.Proteobacteria.Gammaproteobacteria.Pasteurellales.Pasteurellaceae	2.378224658			-
Bacteria.Proteobacteria.Gammaproteobacteria.Betaproteobacteriales.SC_I_84.Ambiguous_taxa	1.321462956			-
Bacteria.Actinobacteria.Actinobacteria.Micrococcales.Demequinaceae	1.439134321			-
Bacteria.Firmicutes.Clostridia.Clostridiales.Ruminococcaceae.Caproiciproducens	1.541790421			-
Bacteria.Chloroflexi.Dehalococcoidia.FW22.uncultured_bacterium.uncultured_bacterium	0.861785749			-
Bacteria.Proteobacteria.Deltaproteobacteria.Myxococcales.P3OB_42.uncultured_soil_bacterium	1.131157927			-
Bacteria.Firmicutes.Clostridia.Clostridiales.Peptococcaceae	3.332233983			-
Bacteria.WOR_1.uncultured_bacterium.uncultured_bacterium.uncultured_bacterium.uncultured_bacterium	0.833463324			-
Bacteria.Bacteroidetes.Bacteroidia.Bacteroidales.Paludibacteraceae	1.724508673			-
Bacteria.Firmicutes.Bacilli.Lactobacillales.Enterococcaceae	3.436342262			-
Bacteria.Proteobacteria.Gammaproteobacteria.Steroidobacterales.Steroidobacteraceae	2.387497917			-
Bacteria.Actinobacteria.Actinobacteria.Bifidobacteriales	4.364619834			-
Bacteria.Actinobacteria.Actinobacteria.Streptosporangiales.Thermomonosporaceae.Actinomadura	1.993334328			-
Bacteria.Proteobacteria.Gammaproteobacteria.Competibacterales.Competibacteraceae	1.146405462			-
Bacteria.Actinobacteria.Actinobacteria.Micrococcales	3.790574109			-
Bacteria.Proteobacteria.Alphaproteobacteria.Caulobacterales.Caulobacteraceae.Phenylobacterium	1.93293757			-
Bacteria.Actinobacteria.Actinobacteria.Pseudonocardiales.Pseudonocardiaceae.Thermocrispum	2.533358562			-
Bacteria.Chloroflexi.Anaerolineae	1.609152765			-
Bacteria.Proteobacteria.Alphaproteobacteria.Rhizobiales.Rhizobiaceae.Chelativorans	2.542269031			-
Bacteria.Actinobacteria.Actinobacteria.Streptosporangiales.Thermomonosporaceae	2.460695745			-
Bacteria.Actinobacteria.Coriobacteriia.Coriobacteriales.Coriobacteriaceae.Collinsella	3.357338064			-
Bacteria.Elusimicrobia.Elusimicrobia.Elusimicrobiales.Elusimicrobiaceae.Elusimicrobium	2.730231752	Group_ZL7	2.353097972	0.031592973
Bacteria.Bacteroidetes.Bacteroidia.Bacteroidales.Dysgonomonadaceae.Dysgonomonas	1.516213073			-
Bacteria.Bacteroidetes.Bacteroidia.Bacteroidales.Barnesiellaceae.Coprobacter	1.738253128			-
Bacteria.Proteobacteria.Alphaproteobacteria.uncultured	1.778712999			-
Bacteria.Proteobacteria.Alphaproteobacteria.Dongiales.Dongiaceae	1.684761812			-
Bacteria.Proteobacteria.Gammaproteobacteria.Methylococcales.Methylomonaceae	1.463287026			-
Bacteria.Gemmatimonadetes.S0134_terrestrial_group.uncultured_Gemmatimonadetes_bacterium.uncultured_Gemmatimonadetes_bacterium	2.309246051			-
Bacteria.Proteobacteria.Gammaproteobacteria.Diplorickettsiales	1.118273065			-
Bacteria.Proteobacteria.Gammaproteobacteria.Acidiferrobacterales	1.78483565			-
Bacteria.Proteobacteria.Deltaproteobacteria.Myxococcales.Haliangiaceae.Haliangium	2.437007845			-
Bacteria.Latescibacteria.uncultured_bacterium_mle1_16	0.988319622			-
Bacteria.Acidobacteria.Acidobacteriia.Solibacterales.Solibacteraceae__Subgroup_3_.Bryobacter	1.93762488			-
Bacteria.Actinobacteria.Acidimicrobiia.Microtrichales.Ilumatobacteraceae	1.527567396			-
Bacteria.Actinobacteria.Acidimicrobiia.IMCC26256.uncultured_Acidimicrobiales_bacterium.uncultured_Acidimicrobiales_bacterium	1.13550279			-
Bacteria.Firmicutes.Bacilli	4.908555465	Group_CK7	4.462585152	0.025284808
Bacteria.Bacteroidetes.Bacteroidia.Bacteroidales.Barnesiellaceae.uncultured	1.955787329	Group_CK7	2.842682034	0.035821205
Bacteria.Firmicutes.Bacilli.Bacillales.Staphylococcaceae.Jeotgalicoccus	3.749355904			-
Bacteria.Bacteroidetes.Bacteroidia.Bacteroidales.Tannerellaceae.Parabacteroides	4.267986243			-
Bacteria.Proteobacteria.Alphaproteobacteria.Rhizobiales.Beijerinckiaceae.Methylocystis	1.448634684			-
Bacteria.Proteobacteria.Deltaproteobacteria.Desulfuromonadales	2.079135079			-
Bacteria.Actinobacteria.Actinobacteria.Frankiales.Cryptosporangiaceae	1.314171241			-
Bacteria.Firmicutes.Clostridia.Clostridiales.Clostridiales_vadinBB60_group.Ambiguous_taxa	3.157842277			-
Bacteria.Proteobacteria.Gammaproteobacteria.Betaproteobacteriales.Burkholderiaceae.Curvibacter	1.313841944			-
Bacteria.Proteobacteria.Gammaproteobacteria.Xanthomonadales.Xanthomonadaceae	1.300945745			-
Bacteria.Acidobacteria.Holophagae.Subgroup_7.uncultured_Acidobacteriales_bacterium	1.166150533			-
Bacteria.Proteobacteria.Alphaproteobacteria.Sphingomonadales	1.896424315			-
Bacteria.Elusimicrobia.Elusimicrobia.FCPU453.uncultured_bacterium	0.842168637			-
Bacteria.Proteobacteria.Alphaproteobacteria.Sphingomonadales.Sphingomonadaceae.Novosphingobium	1.118273065			-
Bacteria.Bacteroidetes.Bacteroidia.Bacteroidales.Prevotellaceae	5.238533245			-
Bacteria.Tenericutes	3.549680668			-
Bacteria.Firmicutes.Bacilli.Bacillales.Paenibacillaceae.Ammoniibacillus	2.557605758			-
Bacteria.Firmicutes.Clostridia.Clostridiales.Ruminococcaceae.Ruminiclostridium_9	3.933571578			-
Bacteria.Proteobacteria.Deltaproteobacteria.Myxococcales	2.829580972			-
Bacteria.Tenericutes.Mollicutes.Izimaplasmatales.Ambiguous_taxa.Ambiguous_taxa	3.477530279	Group_JSH7	3.128661807	0.021634795
Bacteria.Firmicutes.Clostridia.Clostridiales.Ruminococcaceae.Ruminiclostridium_6	4.025228992			-
Bacteria.Firmicutes.Clostridia.Clostridiales.Ruminococcaceae.Ruminiclostridium_5	3.424200776	Group_ZL7	3.019539284	0.018507343
Bacteria.Cyanobacteria.Melainabacteria.Gastranaerophilales.uncultured_bacterium	2.575635048			-
Bacteria.Bacteroidetes.Ignavibacteria	2.084390535	Group_SH7	2.494935446	0.003627604
Bacteria.Firmicutes.Clostridia.Clostridiales.Ruminococcaceae.Ruminiclostridium_1	2.362923854			-
Bacteria.Bacteroidetes.Bacteroidia.Chitinophagales.Chitinophagaceae.Flavisolibacter	0.834862554			-
Bacteria.Chloroflexi.Dehalococcoidia.661239.uncultured_bacterium.uncultured_bacterium	1.316808014			-
Bacteria.WOR_1.uncultured_bacterium.uncultured_bacterium.uncultured_bacterium	0.833463324			-
Bacteria.Actinobacteria.Thermoleophilia	2.366036679			-
Bacteria.Proteobacteria.Alphaproteobacteria.Rhodospirillales.Rhodopirillaceae.Defluviicoccus	2.057404386			-
Bacteria.Proteobacteria.Deltaproteobacteria.Desulfobacterales.Desulfobacteraceae	1.76369308			-
Bacteria.Acidobacteria.Acidobacteriia.Acidobacteriales.uncultured	1.668990943			-
Bacteria.Proteobacteria.Gammaproteobacteria.Oceanospirillales	1.294364324			-
Bacteria.Firmicutes.Erysipelotrichia.Erysipelotrichales	4.587363251			-
Bacteria.Proteobacteria.Alphaproteobacteria.Elsterales.uncultured	1.771485578			-
Bacteria.Firmicutes.Clostridia.Clostridiales	5.602984898	Group_SH7	4.805597283	0.036849503
Bacteria.Firmicutes.Clostridia.DTU014	1.462145757			-
Bacteria.Firmicutes.Clostridia.Clostridiales.Lachnospiraceae._Bacteroides__pectinophilus_group	3.352210533			-
Bacteria.Actinobacteria.Actinobacteria.Micrococcales.Dermabacteraceae	3.081252047			-
Bacteria.Gemmatimonadetes.Gemmatimonadetes.Gemmatimonadales.Gemmatimonadaceae.Gemmatimonas	1.539415394			-
Bacteria.Actinobacteria.Actinobacteria.Streptomycetales.Streptomycetaceae	1.848190756	Group_ZL7	2.653253189	0.011891494
Bacteria.Proteobacteria.Deltaproteobacteria.NB1_j.Ambiguous_taxa.Ambiguous_taxa	1.12547847			-
Bacteria.Proteobacteria.Alphaproteobacteria.Paracaedibacterales	0.84400846			-
Bacteria.Proteobacteria.Gammaproteobacteria.211ds20.uncultured_bacterium	0.866307838			-
Bacteria.Proteobacteria.Deltaproteobacteria.Myxococcales.Sandaracinaceae.Sandaracinus	1.079459284			-
Bacteria.Actinobacteria.Coriobacteriia.Coriobacteriales	4.242430599			-
Bacteria.Proteobacteria.Deltaproteobacteria.MBNT15.uncultured_bacterium.uncultured_bacterium	1.595394319			-
Bacteria.Actinobacteria.Actinobacteria.Micrococcales.Dermabacteraceae.Brachybacterium	3.081252047			-
Bacteria.Firmicutes.Erysipelotrichia.Erysipelotrichales.Erysipelotrichaceae.uncultured	3.739872766			-
Bacteria.Firmicutes.Bacilli.Lactobacillales.Streptococcaceae.Lactococcus	2.244573786			-
Bacteria.Proteobacteria.Gammaproteobacteria.Xanthomonadales.Rhodanobacteraceae	2.074720482			-
Bacteria.Actinobacteria.Actinobacteria.Micrococcales.Micrococcaceae.Glutamicibacter	3.474760232			-
Bacteria.Gemmatimonadetes.Gemmatimonadetes.Gemmatimonadales	2.571861841			-
Bacteria.Firmicutes.Clostridia.Clostridiales.Caldicoprobacteraceae	1.76501347			-
Bacteria.Proteobacteria.Deltaproteobacteria.Sva0485.Ambiguous_taxa.Ambiguous_taxa	1.131227536			-
Bacteria.Bacteroidetes.Bacteroidia.Chitinophagales.Chitinophagaceae.UTBCD1	1.287672535			-
Bacteria.Firmicutes.Bacilli.Bacillales.Thermoactinomycetaceae.Novibacillus	2.397026666			-
Bacteria.Proteobacteria.Alphaproteobacteria.Micropepsales.Micropepsaceae.uncultured	1.424248453			-
Bacteria.Firmicutes.Clostridia.Clostridiales.Ruminococcaceae.Angelakisella	2.811428881			-
Bacteria.Firmicutes.Clostridia.Clostridiales.Family_XIII.Family_XIII_AD3011_group	3.285878268			-
Bacteria.Actinobacteria.Actinobacteria.Micrococcales.uncultured.uncultured_bacterium	1.817243069			-
Bacteria.Bacteroidetes.Bacteroidia.Bacteroidales.Rikenellaceae.Rikenella	3.48411521			-
Bacteria.Acidobacteria.Acidobacteriia.Subgroup_2.uncultured_forest_soil_bacterium	2.232216417			-
Bacteria.Firmicutes.Negativicutes.Selenomonadales	2.640062075	Group_SH7	2.242809291	0.042189615
Bacteria.Bacteroidetes.Bacteroidia.Cytophagales	1.41930306			-
Bacteria.Proteobacteria.Gammaproteobacteria.Gammaproteobacteria_Incertae_Sedis	2.081074155			-
Bacteria.Actinobacteria.Coriobacteriia.Coriobacteriales.Eggerthellaceae.Gordonibacter	2.709119141	Group_BH7	2.469514219	0.003732047
Bacteria.Proteobacteria.Deltaproteobacteria.NB1_j.uncultured_Desulfuromonadales_bacterium	0.834862554			-
Bacteria.Tenericutes.Mollicutes.Anaeroplasmatales.Anaeroplasmataceae.Anaeroplasma	2.405674811			-
Bacteria.Proteobacteria.Alphaproteobacteria.Rhizobiales.Beijerinckiaceae.Microvirga	1.41930306			-
Bacteria.Firmicutes.Negativicutes.Selenomonadales.Veillonellaceae.Megasphaera	0.985084827			-
Bacteria.Actinobacteria.Acidimicrobiia.Microtrichales.Ilumatobacteraceae.uncultured	1.350896219			-
Bacteria.Latescibacteria.uncultured_bacterium	1.144213058			-
Bacteria.Proteobacteria.Gammaproteobacteria.Betaproteobacteriales.Rhodocyclaceae	1.608355616			-
Bacteria.Acidobacteria.Acidobacteriia.Solibacterales.Solibacteraceae__Subgroup_3_.Candidatus_Solibacter	1.723770339			-
Bacteria.Actinobacteria.Coriobacteriia.Coriobacteriales.Eggerthellaceae.CHKCI002	1.139862266			-
Bacteria.Proteobacteria.Deltaproteobacteria.Desulfobacterales	1.76369308			-
Bacteria.Bacteroidetes.Bacteroidia.Bacteroidales.Tannerellaceae	4.267986243			-
Bacteria.Proteobacteria.Alphaproteobacteria.Caulobacterales.Caulobacteraceae.Brevundimonas	1.164156023			-
Bacteria.Bacteroidetes.Bacteroidia.Bacteroidales.Bacteroidaceae	4.705815021			-
Bacteria.Bacteroidetes.Bacteroidia.Bacteroidales.Prevotellaceae.Prevotellaceae_UCG_001	3.987187252			-
Bacteria.Gemmatimonadetes.S0134_terrestrial_group.uncultured_bacterium	2.790370923			-
Bacteria.Chloroflexi.Dehalococcoidia.661239	1.316808014			-
Bacteria.Fusobacteria.Fusobacteriia.Fusobacteriales.Leptotrichiaceae.Sneathia	0.803713251			-
Bacteria.Proteobacteria.Gammaproteobacteria.Xanthomonadales.Xanthomonadaceae.Stenotrophomonas	1.300945745			-
Bacteria.Actinobacteria.Coriobacteriia.Coriobacteriales.Coriobacteriales_Incertae_Sedis	1.710905746			-
Bacteria.Firmicutes.Limnochordia.Limnochordales.Limnochordaceae.Ambiguous_taxa	3.927897725			-
Bacteria.Proteobacteria.Gammaproteobacteria.Betaproteobacteriales.Nitrosomonadaceae.Ellin6067	2.028429268			-
Bacteria.Firmicutes.Erysipelotrichia	4.587363251			-
Bacteria.Proteobacteria.Alphaproteobacteria.Rhodospirillales	3.825482371			-
Bacteria.Firmicutes.Clostridia.Clostridiales.Ruminococcaceae.DTU089	1.142939022			-
Bacteria.Acidobacteria.Holophagae.Holophagales	1.521699743			-
Bacteria.Proteobacteria.Alphaproteobacteria.Micropepsales	1.525839071			-
Bacteria.Chlamydiae.Chlamydiae.Chlamydiales.Parachlamydiaceae	0.8348388			-
Bacteria.Cyanobacteria.Melainabacteria	2.644829985			-
Bacteria.Proteobacteria.Gammaproteobacteria.Oceanospirillales.Nitrincolaceae.Marinobacterium	1.294364324			-
Bacteria.Actinobacteria.Thermoleophilia.Solirubrobacterales.67_14	1.78156585			-
Bacteria.Firmicutes.Erysipelotrichia.Erysipelotrichales.Erysipelotrichaceae.Asteroleplasma	1.535549866			-
Bacteria.Proteobacteria.Gammaproteobacteria.Cellvibrionales.Cellvibrionaceae	0.919056204			-
Bacteria.Lentisphaerae	2.585385388			-
Bacteria.Proteobacteria.Deltaproteobacteria.Syntrophobacterales.Syntrophobacteraceae.uncultured	1.24842069			-
Bacteria.Bacteroidetes.Bacteroidia.Flavobacteriales.Flavobacteriaceae.Myroides	0.877142168			-
Bacteria.Actinobacteria.Actinobacteria.Propionibacteriales.Nocardioidaceae	2.080978598	Group_CK7	2.550449231	0.039981244
Bacteria.Firmicutes.Clostridia.Clostridiales.Lachnospiraceae.uncultured	4.020725556	Group_SH7	3.585724327	0.007058503
Bacteria.Firmicutes.Bacilli.Lactobacillales.Leuconostocaceae.Weissella	1.579678278			-
Bacteria.Gemmatimonadetes.S0134_terrestrial_group.uncultured_bacterium.uncultured_bacterium	2.790370923			-
Bacteria.Bacteroidetes.Bacteroidia.Bacteroidales.uncultured.Ambiguous_taxa	1.121744043			-
Bacteria.Firmicutes.Erysipelotrichia.Erysipelotrichales.Erysipelotrichaceae.Allobaculum	4.227241855			-
Bacteria.Proteobacteria.Deltaproteobacteria.Myxococcales.Archangiaceae.Anaeromyxobacter	2.409630223			-
Bacteria.Firmicutes.Clostridia.Clostridiales.Lachnospiraceae._Eubacterium__fissicatena_group	2.169597584	Group_ZL7	2.670015419	0.044421095
Bacteria.Firmicutes.Bacilli.Bacillales	4.49542664			-
Bacteria.Bacteroidetes.Bacteroidia.Bacteroidales.Rikenellaceae.Rikenellaceae_RC9_gut_group	3.332882796	Group_CK7	2.728979932	0.029344451
Bacteria.Proteobacteria.Gammaproteobacteria.KF_JG30_C25.uncultured_proteobacterium.uncultured_proteobacterium	2.573117925			-
Bacteria.Firmicutes.Bacilli.Lactobacillales.Aerococcaceae.Aerococcus	3.184487681	Group_SH7	2.849315654	0.024440251
Bacteria.Firmicutes.Clostridia.Clostridiales.Lachnospiraceae.Lachnospiraceae_NK4A136_group	4.663656118			-
Bacteria.Proteobacteria.Deltaproteobacteria.Desulfovibrionales.Desulfovibrionaceae.Bilophila	3.86117236			-
Bacteria.Proteobacteria.Gammaproteobacteria.Betaproteobacteriales.Nitrosomonadaceae.mle1_7	1.906273552			-
Bacteria.Bacteroidetes.Rhodothermia.Rhodothermales.Rhodothermaceae.Rhodothermus	2.709337672			-
Bacteria.Actinobacteria.Thermoleophilia.Gaiellales	1.966708749			-
Bacteria.Proteobacteria.Deltaproteobacteria.Syntrophobacterales.Syntrophaceae.uncultured	1.823317727			-
Bacteria.Actinobacteria.Actinobacteria.Corynebacteriales.Corynebacteriaceae.Corynebacterium_1	3.401278779			-
Bacteria.Nitrospirae.Nitrospira.Nitrospirales	2.167320039			-
Bacteria.Bacteroidetes.Ignavibacteria.Kryptoniales.BSV26.uncultured_soil_bacterium	1.460780087			-
Bacteria.Actinobacteria.Actinobacteria.Micrococcales.uncultured	1.817243069			-
Bacteria.Elusimicrobia.Elusimicrobia.Lineage_IV	1.132588868			-
Bacteria.Proteobacteria.Alphaproteobacteria.Rhizobiales.Methyloligellaceae	1.823605208			-
Bacteria.Actinobacteria.Acidimicrobiia.IMCC26256.uncultured_Acidothermaceae_bacterium	1.13186192			-
Bacteria.Actinobacteria.Coriobacteriia.Coriobacteriales.Eggerthellaceae.Enterorhabdus	3.555241786			-
Bacteria.Proteobacteria.Gammaproteobacteria.Betaproteobacteriales.Burkholderiaceae.Oligella	0.861785749			-
Bacteria.Proteobacteria.Deltaproteobacteria.Sva0485.uncultured_Spirochaetales_bacterium.uncultured_Spirochaetales_bacterium	1.740379087			-
Bacteria.Nitrospirae.Thermodesulfovibrionia	2.588696873			-
Bacteria.Actinobacteria.Actinobacteria.Corynebacteriales.Mycobacteriaceae	2.165095638			-
Bacteria.Proteobacteria.Alphaproteobacteria.Rhizobiales.Rhizobiales_Incertae_Sedis.uncultured	0.817243069			-
Bacteria.Bacteroidetes.Bacteroidia.Bacteroidales.Rikenellaceae	4.29539716			-
Bacteria.Patescibacteria.Saccharimonadia.Saccharimonadales.Saccharimonadaceae.Candidatus_Saccharimonas	1.565140694			-
Bacteria.Bacteroidetes.Bacteroidia	5.637692027			-
Bacteria.Bacteroidetes.Bacteroidia.Bacteroidales.Muribaculaceae	5.329352085			-
Bacteria.Actinobacteria.Actinobacteria.Micrococcales.Microbacteriaceae	2.868669715			-
Bacteria.Firmicutes.Clostridia.Clostridiales.Lachnospiraceae._Eubacterium__eligens_group	1.430874291			-
Bacteria.Proteobacteria.Gammaproteobacteria.Diplorickettsiales.Diplorickettsiaceae.Aquicella	1.118273065			-
Bacteria.Bacteroidetes.Rhodothermia	2.71487016			-
Bacteria.Firmicutes.Bacilli.Bacillales.Thermoactinomycetaceae	4.310670137			-
Bacteria.Proteobacteria.Gammaproteobacteria.Betaproteobacteriales.Nitrosomonadaceae.MND1	2.096161294			-
Bacteria.Actinobacteria.Actinobacteria.Pseudonocardiales.Pseudonocardiaceae.Saccharomonospora	1.720333056			-
Bacteria.Lentisphaerae.Lentisphaeria.Victivallales.Victivallaceae	1.848447851			-
Bacteria.Firmicutes.Clostridia.Clostridiales.Clostridiales_vadinBB60_group	4.504909092			-
Bacteria.Bacteroidetes.Bacteroidia.Bacteroidales.Muribaculaceae.uncultured_bacterium	5.3117377			-
Bacteria.Firmicutes.Clostridia.Clostridiales.Eubacteriaceae.Anaerofustis	2.55317373			-
Bacteria.Firmicutes.Clostridia.Clostridiales.Ruminococcaceae.Subdoligranulum	2.34093531			-
Bacteria.Tenericutes.Mollicutes.Izimaplasmatales.uncultured_organism.uncultured_organism	1.286114823			-
Bacteria.Actinobacteria.Actinobacteria.Frankiales.Acidothermaceae	1.294364324			-
Bacteria.Proteobacteria.Gammaproteobacteria.Oceanospirillales.Nitrincolaceae	1.294364324			-
Bacteria.Tenericutes.Mollicutes.Izimaplasmatales	3.47950332	Group_JSH7	3.130015581	0.021634795
Bacteria.Fusobacteria.Fusobacteriia.Fusobacteriales.Fusobacteriaceae.Fusobacterium	2.568097866			-
Bacteria.Zixibacteria.uncultured_bacterium	0.85275664			-
Bacteria.Cyanobacteria.Melainabacteria.Gastranaerophilales.gut_metagenome.gut_metagenome	1.29394325			-
Bacteria.Patescibacteria.Parcubacteria.Candidatus_Jorgensenbacteria	0.841909027			-
Bacteria.Proteobacteria.Gammaproteobacteria.Betaproteobacteriales.Burkholderiaceae	4.239364383			-
Bacteria.Proteobacteria.Alphaproteobacteria.Rhizobiales.Hyphomicrobiaceae	2.19884541			-
Bacteria.Tenericutes.Mollicutes.Mollicutes_RF39.uncultured_rumen_bacterium.uncultured_rumen_bacterium	2.812609929			-
Bacteria.Firmicutes.Bacilli.Lactobacillales	4.695914049			-
Bacteria.Acidobacteria.Subgroup_22	1.139401727			-
Bacteria.Acidobacteria.Holophagae.Holophagales.Holophagaceae.uncultured_bacterium	0.827233655			-
Bacteria.Actinobacteria.Actinobacteria.Streptosporangiales.Streptosporangiaceae	3.707263666			-
Bacteria.Bacteroidetes.Bacteroidia.Bacteroidales.Marinifilaceae.Odoribacter	3.534097529	Group_SH7	3.05089413	0.028322982
Bacteria.Proteobacteria.Deltaproteobacteria.Syntrophobacterales.Syntrophaceae.Syntrophus	0.947390694			-
Bacteria.Acidobacteria.Acidobacteriia.Acidobacteriales.Acidobacteriaceae__Subgroup_1_.Granulicella	1.41930306			-
Bacteria.Proteobacteria.Gammaproteobacteria.Gammaproteobacteria_Incertae_Sedis.Unknown_Family	2.081074155			-
Bacteria.Proteobacteria.Alphaproteobacteria.Rhodospirillales.Rhodospirillaceae.uncultured	1.294364324			-
Bacteria.Gemmatimonadetes.Gemmatimonadetes	2.571861841			-
Bacteria.Firmicutes.Erysipelotrichia.Erysipelotrichales.Erysipelotrichaceae.Dubosiella	4.001153358	Group_CK7	3.574755607	0.028499804
Bacteria.Firmicutes.Clostridia.Clostridiales.Clostridiaceae_1.Clostridium_sensu_stricto_1	3.92057222			-
Bacteria.Bacteroidetes.Bacteroidia.Sphingobacteriales.env_OPS_17.uncultured_Sphingobacteriia_bacterium	0.848642409			-
Bacteria.Firmicutes.Bacilli.uncultured	1.858635754			-
Bacteria.Bacteroidetes.Ignavibacteria.Kryptoniales.BSV26.Ambiguous_taxa	1.139401727			-
Bacteria.Bacteroidetes.Bacteroidia.Sphingobacteriales.env_OPS_17	0.848642409			-
Bacteria.Proteobacteria.Deltaproteobacteria.NB1_j.uncultured_bacterium	1.516795936			-
Bacteria.Tenericutes.Mollicutes.Izimaplasmatales.uncultured_organism	1.286114823			-
Bacteria.Chlamydiae.Chlamydiae	0.8348388			-
Bacteria.Proteobacteria.Gammaproteobacteria.Diplorickettsiales.Diplorickettsiaceae	1.118273065			-
Bacteria.Actinobacteria.Coriobacteriia.OPB41	1.301686213			-
Bacteria.Bacteroidetes.Bacteroidia.Sphingobacteriales.Lentimicrobiaceae.uncultured_prokaryote	1.116494944			-
Bacteria.Firmicutes.Clostridia.Clostridiales.Lachnospiraceae.Lachnospiraceae_UCG_006	3.292239249			-
Bacteria.Firmicutes.Clostridia.Clostridiales.Lachnospiraceae.Lachnospiraceae_UCG_001	3.842004906	Group_SH7	3.491096547	0.030416493
Bacteria.Firmicutes.Bacilli.Lactobacillales.Lactobacillaceae	4.665450083			-
Bacteria.Proteobacteria.Deltaproteobacteria.Desulfovibrionales.Desulfovibrionaceae	4.776895085			-
Bacteria.Chloroflexi	1.788897166			-
Bacteria.Proteobacteria.Alphaproteobacteria.Elsterales.uncultured.Ambiguous_taxa	1.294364324			-
Bacteria.Bacteroidetes.Ignavibacteria.Ignavibacteriales.Ignavibacteriaceae	1.146917684			-
Bacteria.Proteobacteria.Alphaproteobacteria.Acetobacterales.Acetobacteraceae	1.63758578			-
Bacteria.Proteobacteria.Alphaproteobacteria.Rhodovibrionales.Fodinicurvataceae.uncultured	2.322393047			-
Bacteria.Firmicutes.Clostridia.Clostridiales.Family_XIII._Eubacterium__nodatum_group	3.100151548			-
Bacteria.Nitrospirae.Thermodesulfovibrionia.uncultured.Ambiguous_taxa.Ambiguous_taxa	1.312192994			-
Bacteria.Proteobacteria.Gammaproteobacteria.Betaproteobacteriales.Burkholderiaceae.Alcaligenes	1.78731335			-
Bacteria.Epsilonbacteraeota.Campylobacteria	5.104007821	Group_CK7	4.663869269	0.020845954
Bacteria.Tenericutes.Mollicutes.Mollicutes_RF39.Ambiguous_taxa.Ambiguous_taxa	2.362405229			-
Bacteria.Proteobacteria.Gammaproteobacteria.Cellvibrionales	0.919056204			-
Bacteria.Firmicutes.Clostridia.Clostridiales.Peptostreptococcaceae.Clostridioides	2.207371411			-
Bacteria.Latescibacteria.uncultured_bacterium_mle1_16.uncultured_bacterium_mle1_16	0.988319622			-
Bacteria.Firmicutes.Limnochordia.Limnochordales.Limnochordaceae.uncultured_compost_bacterium	3.399430765			-
Bacteria.Proteobacteria.Alphaproteobacteria.Caulobacterales.Hyphomonadaceae	1.449915003			-
Bacteria.Bacteroidetes.Bacteroidia.Bacteroidales.Dysgonomonadaceae	1.516213073			-
Bacteria.Fusobacteria	2.6142512			-
Bacteria.Actinobacteria.Acidimicrobiia.IMCC26256.uncultured_Acidothermaceae_bacterium.uncultured_Acidothermaceae_bacterium	1.13186192			-
Bacteria.Firmicutes.Clostridia	5.602992343	Group_SH7	4.805619948	0.036849503
Bacteria.Firmicutes.Bacilli.Lactobacillales.Leuconostocaceae	1.579678278			-
Bacteria.Actinobacteria.Acidimicrobiia.IMCC26256	1.44613496			-
Bacteria.Firmicutes.Negativicutes.Selenomonadales.Veillonellaceae.Veillonella	1.319456002			-
Bacteria.Proteobacteria.Gammaproteobacteria.Betaproteobacteriales.Gallionellaceae.Sideroxydans	1.703802305			-
Bacteria.Proteobacteria.Gammaproteobacteria.Aeromonadales.Succinivibrionaceae	2.325243261			-
Bacteria.Proteobacteria.Gammaproteobacteria.Betaproteobacteriales.Gallionellaceae	1.703802305			-
Bacteria.Proteobacteria.Alphaproteobacteria.Elsterales.uncultured.uncultured_alpha_proteobacterium	1.595394319			-
Bacteria.Bacteroidetes.Bacteroidia.Bacteroidales.Prevotellaceae.Prevotellaceae_Ga6A1_group	4.62119821			-
Bacteria.Actinobacteria.Actinobacteria.Frankiales.Acidothermaceae.Acidothermus	1.294364324			-
Bacteria.Patescibacteria.Parcubacteria	1.307428917			-
Bacteria.Patescibacteria.Parcubacteria.Candidatus_Jorgensenbacteria.Candidatus_Jorgensenbacteria_bacterium_GW2011_GWA1_48_11	0.841909027			-
Bacteria.Proteobacteria.Gammaproteobacteria.Betaproteobacteriales.Rhodocyclaceae.uncultured	1.319647083			-
Bacteria.Actinobacteria.Actinobacteria.Micrococcales.Demequinaceae.uncultured	1.439134321			-
Bacteria.Bacteroidetes.Bacteroidia.Bacteroidales.uncultured	1.319436689			-
Bacteria.Proteobacteria.Alphaproteobacteria.Rhizobiales.A0839	1.783975266			-
Bacteria.Proteobacteria.Gammaproteobacteria.Betaproteobacteriales.Burkholderiaceae.Aquabacterium	1.141212611			-
Bacteria.Tenericutes.Mollicutes.Mycoplasmatales	2.985655246	Group_SH7	2.657023818	0.019744072
Bacteria.Chloroflexi.Ktedonobacteria.Ktedonobacterales.Ktedonobacteraceae.FCPS473	0.817243069			-
Bacteria.Actinobacteria.Acidimicrobiia.Microtrichales.Ilumatobacteraceae.CL500_29_marine_group	1.14111521			-
Bacteria.Acidobacteria	2.811943264			-
Bacteria.Proteobacteria.Alphaproteobacteria.Rhizobiales.Xanthobacteraceae.Pseudolabrys	2.052140644			-
Bacteria.Proteobacteria.Gammaproteobacteria.Betaproteobacteriales.Leeiaceae	0.83707433			-
Bacteria.Actinobacteria.Thermoleophilia.Gaiellales.uncultured.Ambiguous_taxa	1.41930306			-
Bacteria.Firmicutes.Clostridia.Clostridiales.Lachnospiraceae.Tyzzerella_3	2.04376357			-
Bacteria.Acidobacteria.Thermoanaerobaculia	1.141212611			-
Bacteria.Proteobacteria.Deltaproteobacteria.Sva0485.Ambiguous_taxa	1.131227536			-
Bacteria.Firmicutes.Clostridia.Clostridiales.Christensenellaceae	4.475596136			-
Bacteria.Proteobacteria.Gammaproteobacteria.Salinisphaerales.Solimonadaceae	0.984958956			-
Bacteria.Actinobacteria.Acidimicrobiia.Microtrichales.Microtrichaceae.IMCC26207	1.595394319			-
Bacteria.Firmicutes.Bacilli.Lactobacillales.Enterococcaceae.Enterococcus	3.436342262			-
Bacteria.Proteobacteria.Gammaproteobacteria.Gammaproteobacteria_Incertae_Sedis.Unknown_Family.Acidibacter	2.081074155			-
Bacteria.Bacteroidetes.Bacteroidia.Bacteroidales.Bacteroidales_RF16_group	0.833463324			-
Bacteria.Proteobacteria.Alphaproteobacteria.Rhodospirillales.uncultured	3.82349152			-
Bacteria.Firmicutes.Clostridia.Clostridiales.Ruminococcaceae.Phocea	1.788442978			-
Bacteria.Proteobacteria.Gammaproteobacteria.Salinisphaerales.Solimonadaceae.Nevskia	0.984958956			-
Bacteria.Proteobacteria.Alphaproteobacteria.Rhizobiales.Rhizobiales_Incertae_Sedis.Bauldia	1.305015842			-
Bacteria.Proteobacteria.Deltaproteobacteria.NB1_j.uncultured_soil_bacterium	1.424968668			-
Bacteria.Spirochaetes.Spirochaetia.Spirochaetales	4.223779506			-
Bacteria.Proteobacteria.Gammaproteobacteria.Betaproteobacteriales.Burkholderiaceae.Burkholderia_Caballeronia_Paraburkholderia	1.118273065			-
Bacteria.Proteobacteria.Alphaproteobacteria.Rhizobiales.Rhodomicrobiaceae	1.821492761			-
Bacteria.Firmicutes.Clostridia.Clostridiales.Christensenellaceae.Christensenellaceae_R_7_group	4.463166702			-
Bacteria.Proteobacteria.Alphaproteobacteria.Paracaedibacterales.Paracaedibacteraceae.uncultured	0.84400846			-
Bacteria.Firmicutes.Clostridia.Clostridiales.Clostridiales_vadinBB60_group.uncultured_bacterium	4.48432586			-
Bacteria.Actinobacteria.Actinobacteria.Micrococcales.Demequinaceae.Ambiguous_taxa	1.41930306			-
Bacteria.Nitrospirae.Thermodesulfovibrionia.uncultured.uncultured_bacterium.uncultured_bacterium	2.581283223			-
Bacteria.Patescibacteria.Parcubacteria.Candidatus_Yanofskybacteria.uncultured_bacterium	1.12810817			-
Bacteria.Actinobacteria.Actinobacteria.Propionibacteriales.Nocardioidaceae.Nocardioides	2.030872452	Group_CK7	2.53452166	0.039981244
Bacteria.Proteobacteria.Gammaproteobacteria.Betaproteobacteriales.Nitrosomonadaceae	2.497468949			-
Bacteria.Proteobacteria.Gammaproteobacteria.Betaproteobacteriales.Burkholderiaceae.Leptothrix	1.313630074			-
Bacteria.Proteobacteria.Deltaproteobacteria.Sva0485.uncultured_delta_proteobacterium.uncultured_delta_proteobacterium	1.447719566			-
Bacteria.Proteobacteria.Gammaproteobacteria.Alteromonadales.Idiomarinaceae.Idiomarina	0.919056204			-
Bacteria.Actinobacteria.Actinobacteria.Pseudonocardiales.Pseudonocardiaceae.Pseudonocardia	2.139462364			-
Bacteria.Actinobacteria.Actinobacteria.Kineosporiales.Kineosporiaceae.Kineosporia	1.603142627			-
Bacteria.Firmicutes.Bacilli.Bacillales.Family_XI	1.427951688			-
Bacteria.Proteobacteria.Deltaproteobacteria.Syntrophobacterales.Syntrophaceae.Desulfomonile	1.41930306			-
Bacteria.Proteobacteria.Gammaproteobacteria.Xanthomonadales.Rhodanobacteraceae.Rhodanobacter	2.023842787			-
Bacteria.Acidobacteria.Acidobacteriia.Subgroup_2.Ambiguous_taxa.Ambiguous_taxa	1.516213073			-
Bacteria.Proteobacteria.Deltaproteobacteria.MBNT15.uncultured_bacterium	1.595394319			-
Bacteria.Bacteroidetes.Ignavibacteria.SJA_28.uncultured_bacterium	1.436932862			-
Bacteria.Tenericutes.Mollicutes.Mollicutes_RF39.Ambiguous_taxa	2.362405229			-
Bacteria.Actinobacteria.Actinobacteria.Propionibacteriales.Nocardioidaceae.Thermasporomyces	1.118273065			-
Bacteria.Actinobacteria.Actinobacteria.Pseudonocardiales	2.725800089			-
Bacteria.Proteobacteria.Alphaproteobacteria.Rhizobiales.Rhizobiaceae.Phyllobacterium	1.294364324			-
Bacteria.Firmicutes.Erysipelotrichia.Erysipelotrichales.Erysipelotrichaceae.Catenibacterium	1.836246614			-
Bacteria.Actinobacteria.Acidimicrobiia.Microtrichales.uncultured.uncultured_compost_bacterium	3.035067355			-
Bacteria.Proteobacteria.Alphaproteobacteria.Rhizobiales.uncultured.uncultured_Hyphomicrobiaceae_bacterium	1.521699743			-
Bacteria.Cyanobacteria.Melainabacteria.Gastranaerophilales.uncultured_rumen_bacterium	1.812981785			-
Bacteria.Nitrospirae.Thermodesulfovibrionia.uncultured	2.588696873			-
Bacteria.Firmicutes.Clostridia.Clostridiales.Ruminococcaceae.Anaerotruncus	3.355148686			-
Bacteria.Proteobacteria.Gammaproteobacteria.CCD24.uncultured_bacterium.uncultured_bacterium	1.734579591			-
Bacteria.Nitrospirae.Thermodesulfovibrionia.uncultured.Ambiguous_taxa	1.312192994			-
Bacteria.Firmicutes.Clostridia.Clostridiales.Lachnospiraceae.Anaerosporobacter	1.346286089			-
Bacteria.Acidobacteria.Subgroup_22.uncultured_Acidobacterium_sp_.uncultured_Acidobacterium_sp_.uncultured_Acidobacterium_sp_	1.139401727			-
Bacteria.Epsilonbacteraeota.Campylobacteria.Campylobacterales	5.104007821	Group_CK7	4.663869269	0.020845954
Bacteria.Proteobacteria.Gammaproteobacteria.Aeromonadales.Succinivibrionaceae.Succinivibrio	2.153330246			-
Bacteria.Bacteroidetes.Bacteroidia.Bacteroidales.p_2534_18B5_gut_group.uncultured_bacterium	1.931186421			-
Bacteria.Proteobacteria.Gammaproteobacteria.Betaproteobacteriales.Hydrogenophilaceae	1.611808152			-
Bacteria.Patescibacteria.Saccharimonadia	1.565140694			-
Bacteria.Chloroflexi.Ktedonobacteria	0.817243069			-
Bacteria.Proteobacteria.Alphaproteobacteria.Rhodospirillales.uncultured.uncultured_rumen_bacterium	1.81779387			-
Bacteria.Bacteroidetes.Rhodothermia.Rhodothermales	2.71487016			-
Bacteria.Bacteroidetes.Bacteroidia.Chitinophagales.Chitinophagaceae.Niastella	0.84400846			-
Bacteria.Firmicutes.Clostridia.Clostridiales.Lachnospiraceae.Marvinbryantia	4.463031033			-
Bacteria.Bacteroidetes.Bacteroidia.Bacteroidales.Prevotellaceae.Paraprevotella	1.927573021			-
Bacteria.Bacteroidetes.Bacteroidia.Sphingobacteriales.KD3_93.Ambiguous_taxa	1.153117942			-
Bacteria.Zixibacteria.uncultured_bacterium.uncultured_bacterium.uncultured_bacterium	0.85275664			-
Bacteria.Acidobacteria.Acidobacteriia	2.779723793			-
Bacteria.Actinobacteria.Actinobacteria.Propionibacteriales	2.080978598	Group_CK7	2.52397105	0.039981244
Bacteria.Spirochaetes.Leptospirae.Leptospirales.Leptospiraceae.Turneriella	1.079459284			-
Bacteria.Actinobacteria.Acidimicrobiia.IMCC26256.uncultured_Acidimicrobiales_bacterium	1.13550279			-
Bacteria.Proteobacteria.Gammaproteobacteria.Betaproteobacteriales.Burkholderiaceae.Paenalcaligenes	2.218132994			-
Bacteria.Actinobacteria.Actinobacteria.Frankiales.Cryptosporangiaceae.Fodinicola	1.314171241			-
Bacteria.Cyanobacteria.Melainabacteria.Gastranaerophilales.uncultured_bacterium.uncultured_bacterium	2.575635048			-
Bacteria.Actinobacteria.Actinobacteria.Corynebacteriales.Mycobacteriaceae.Mycobacterium	2.165095638			-
Bacteria.Bacteroidetes.Rhodothermia.Rhodothermales.Rhodothermaceae.uncultured	0.817243069			-
Bacteria.Proteobacteria.Alphaproteobacteria.uncultured.metagenome	1.327618019			-
Bacteria.Bacteroidetes.Bacteroidia.Chitinophagales	1.599971344			-
Bacteria.Proteobacteria.Alphaproteobacteria.Rhodospirillales.Rhodopirillaceae	2.057404386			-
Bacteria	6			-
Bacteria.Proteobacteria.Deltaproteobacteria.Myxococcales.uncultured	1.116494944			-
Bacteria.Actinobacteria	4.777492811	Group_CK7	4.352396052	0.013204421
