# Supplementary material for: Lactiplantibacillus plantarum AR113 Exhibit Accelerated Liver Regeneration by Regulating Gut Microbiota and Plasma Glycerophospholipid
Source: Front Microbiol. 2022 Jan 13;12:800470. doi: 10.3389/fmicb.2021.800470 (PMC8834300; doi:10.3389/fmicb.2021.800470)
Supplement: Supplementary file 4 [file Table_4.XLS]

Biomarker	Logarithm value	Groups	LDA_value	p-value
Bacteria.Chloroflexi.Anaerolineae.SJA_15.uncultured_Chloroflexi_bacterium	1.36097454684			-
Bacteria.Actinobacteria.Coriobacteriia.Coriobacteriales.uncultured.uncultured_bacterium	2.78272170167			-
Bacteria.Acidobacteria.Acidobacteriia.Solibacterales.Solibacteraceae__Subgroup_3_.Paludibaculum	1.33030307465			-
Bacteria.Firmicutes.Clostridia.Clostridiales.Ruminococcaceae.Ruminococcaceae_V9D2013_group	1.34355225824			-
Bacteria.Firmicutes.Clostridia.Clostridiales.Clostridiales_vadinBB60_group.uncultured_prokaryote	2.16578546315			-
Bacteria.Firmicutes.Bacilli.Bacillales.Bacillaceae.Ureibacillus	1.72033305595			-
Bacteria.Proteobacteria.Deltaproteobacteria.Myxococcales.Archangiaceae	2.40963022333			-
Bacteria.Firmicutes.Clostridia.Clostridiales.Peptococcaceae.uncultured	3.24991720157			-
Bacteria.Proteobacteria.Gammaproteobacteria.Betaproteobacteriales.Burkholderiaceae.Comamonas	1.43913432085			-
Bacteria.Firmicutes.Clostridia.Clostridiales.Lachnospiraceae._Eubacterium__hallii_group	2.77137055875			-
Bacteria.Firmicutes.Clostridia.Clostridiales.Lachnospiraceae.Cuneatibacter	2.37113675053			-
Bacteria.Firmicutes.Clostridia.Clostridiales.Lachnospiraceae.Anaerostipes	3.6699074253			-
Bacteria.Actinobacteria.Thermoleophilia.Solirubrobacterales.67_14.metagenome	1.7316570687			-
Bacteria.Actinobacteria.Actinobacteria.Micrococcales.Brevibacteriaceae	3.03365232661			-
Bacteria.Firmicutes.Bacilli.Lactobacillales.Streptococcaceae	3.22404465566	Group_ZL7	2.83846524436	0.0362548986963
Bacteria.Chloroflexi.Dehalococcoidia	1.31680801443			-
Bacteria.Actinobacteria.Actinobacteria.Kineosporiales	1.60314262697			-
Bacteria.Firmicutes.Clostridia.Clostridiales.Eubacteriaceae	2.56111248909			-
Bacteria.Bacteroidetes.Ignavibacteria.Ignavibacteriales.Ignavibacteriaceae.Ignavibacterium	1.14691768411			-
Bacteria.Actinobacteria.Coriobacteriia.Coriobacteriales.Atopobiaceae.Coriobacteriaceae_UCG_002	2.99104648829			-
Bacteria.Proteobacteria.Gammaproteobacteria.Enterobacteriales.Enterobacteriaceae.Escherichia_Shigella	4.28447923147			-
Bacteria.Firmicutes.Negativicutes.Selenomonadales.Acidaminococcaceae.Phascolarctobacterium	2.34645988904			-
Bacteria.Nitrospirae.Thermodesulfovibrionia.uncultured.uncultured_bacterium	2.58128322331			-
Bacteria.Bacteroidetes.Bacteroidia.Bacteroidales.Bacteroidaceae.Bacteroides	4.70581502071			-
Bacteria.Bacteroidetes.Bacteroidia.Flavobacteriales.Flavobacteriaceae.uncultured	4.15317392794			-
Bacteria.Firmicutes.Bacilli.Bacillales.Bacillaceae.Bacillus	2.53655552185			-
Bacteria.Actinobacteria.Actinobacteria.Micrococcales.Micrococcaceae.Rothia	2.40975630412	Group_ZL7	2.24413421012	0.0102468995401
Bacteria.Bacteroidetes.Bacteroidia.Cytophagales.Spirosomaceae	0.817243068959			-
Bacteria.Bacteroidetes	5.63772661626			-
Bacteria.Actinobacteria.Acidimicrobiia.Microtrichales.Microtrichaceae	1.59539431934			-
Bacteria.Proteobacteria.Gammaproteobacteria.Aeromonadales.Succinivibrionaceae.Anaerobiospirillum	0.836695474613			-
Bacteria.Actinobacteria.Coriobacteriia.Coriobacteriales.Atopobiaceae.Olsenella	2.13465041133	Group_CK7	2.73206144522	0.00580723699174
Bacteria.Proteobacteria.Alphaproteobacteria.Rhizobiales.Beijerinckiaceae.Roseiarcus	1.2877352323	Group_ZL7	3.22736184844	0.02349631325
Bacteria.Firmicutes.Clostridia.Clostridiales.Ruminococcaceae.Papillibacter	2.57693384404			-
Bacteria.Firmicutes.Bacilli.Bacillales.Planococcaceae	2.65747840316			-
Bacteria.Actinobacteria.Coriobacteriia.Coriobacteriales.Coriobacteriales_Incertae_Sedis.uncultured	1.71090574571			-
Bacteria.Gemmatimonadetes.S0134_terrestrial_group.uncultured_Gemmatimonadetes_bacterium	2.30924605128			-
Bacteria.Bacteroidetes.Ignavibacteria.SJA_28	1.43693286242			-
Bacteria.Firmicutes.Clostridia.Clostridiales.Lachnospiraceae.Coprococcus_2	3.99935290151	Group_CK7	3.61666005168	0.0205939394557
Bacteria.Acidobacteria.Thermoanaerobaculia.Thermoanaerobaculales.Thermoanaerobaculaceae	1.14121261115			-
Bacteria.Firmicutes.Clostridia.Clostridiales.Family_XIII.Anaerovorax	2.4134944271			-
Bacteria.Firmicutes.Clostridia.Clostridiales.Lachnospiraceae.Coprococcus_1	1.58873388069			-
Bacteria.Proteobacteria.Deltaproteobacteria.Desulfovibrionales.Desulfovibrionaceae.Mailhella	1.31913528965			-
Bacteria.Fusobacteria.Fusobacteriia.Fusobacteriales.Fusobacteriaceae.Cetobacterium	2.34202964688			-
Bacteria.Verrucomicrobia.Verrucomicrobiae.Verrucomicrobiales.Akkermansiaceae	2.00906964467			-
Bacteria.Elusimicrobia.Lineage_IIa.uncultured_bacterium.uncultured_bacterium	0.988319622348			-
Bacteria.Firmicutes.Clostridia.Clostridiales.Ruminococcaceae.Ruminococcus_1	4.5318684816			-
Bacteria.Acidobacteria.Subgroup_22.uncultured_Acidobacterium_sp_.uncultured_Acidobacterium_sp_	1.13940172655			-
Bacteria.Firmicutes.Clostridia.Clostridiales.Ruminococcaceae.Ruminococcus_2	3.5379838959			-
Bacteria.Acidobacteria.Thermoanaerobaculia.Thermoanaerobaculales.Thermoanaerobaculaceae.Subgroup_10	1.14121261115			-
Bacteria.Actinobacteria.Acidimicrobiia.Microtrichales	3.05838435839			-
Bacteria.Lentisphaerae.Lentisphaeria	2.58538538802			-
Bacteria.Bacteroidetes.Bacteroidia.Bacteroidales.Bacteroidetes_vadinHA17.Ambiguous_taxa	1.87392855755			-
Bacteria.Firmicutes.Clostridia.Clostridiales.Lachnospiraceae._Eubacterium__oxidoreducens_group	2.61636551092			-
Bacteria.Firmicutes.Clostridia.Clostridiales.Ruminococcaceae.uncultured	2.88175661927			-
Bacteria.Nitrospirae.4_29_1.Ambiguous_taxa.Ambiguous_taxa	2.44978268914			-
Bacteria.Gemmatimonadetes.S0134_terrestrial_group.Ambiguous_taxa	2.66850141768			-
Bacteria.Firmicutes.Clostridia.Clostridiales.Ruminococcaceae.Butyricicoccus	3.02611489531	Group_SH7	2.6580859144	0.0307010522998
Bacteria.Tenericutes.Mollicutes.Mollicutes_RF39.uncultured_rumen_bacterium	2.81260992923			-
Bacteria.Actinobacteria.Acidimicrobiia.IMCC26256.Ambiguous_taxa	1.11827306462			-
Bacteria.Chloroflexi.Ktedonobacteria.Ktedonobacterales.Ktedonobacteraceae	0.817243068959			-
Bacteria.Firmicutes.Clostridia.Clostridiales.Lachnospiraceae.Lachnospira	3.35844977285	Group_SH7	2.95744452809	0.0374218882468
Bacteria.Actinobacteria.Actinobacteria.Micrococcales.Intrasporangiaceae.Ornithinicoccus	2.37431176482			-
Bacteria.Proteobacteria.Gammaproteobacteria.Pasteurellales	2.37822465786			-
Bacteria.Proteobacteria.Gammaproteobacteria.Enterobacteriales	4.32162011372			-
Bacteria.Bacteroidetes.Bacteroidia.Chitinophagales.Chitinophagaceae.uncultured	1.41930306029			-
Bacteria.Proteobacteria.Deltaproteobacteria.MBNT15.Ambiguous_taxa.Ambiguous_taxa	1.33700970119			-
Bacteria.Cyanobacteria.Melainabacteria.Gastranaerophilales.Candidatus_Gastranaerophilales_bacterium_Zag_111.Candidatus_Gastranaerophilales_bacterium_Zag_111	1.17817216401			-
Bacteria.Firmicutes.Erysipelotrichia.Erysipelotrichales.Erysipelotrichaceae.Faecalitalea	3.04618063315			-
Bacteria.Bacteroidetes.Bacteroidia.Flavobacteriales.Flavobacteriaceae	4.15409119761			-
Bacteria.Proteobacteria.Gammaproteobacteria.Pseudomonadales.Moraxellaceae.Acinetobacter	2.21919243883			-
Bacteria.Proteobacteria.Alphaproteobacteria.Azospirillales	0.854666829759			-
Bacteria.Proteobacteria.Deltaproteobacteria.Myxococcales.P3OB_42	1.13115792669			-
Bacteria.Actinobacteria.Thermoleophilia.Solirubrobacterales.Solirubrobacteraceae	1.89871885694			-
Bacteria.Proteobacteria.Alphaproteobacteria.uncultured.metagenome.metagenome	1.32761801905			-
Bacteria.Cyanobacteria.Melainabacteria.Gastranaerophilales.Candidatus_Gastranaerophilales_bacterium_Zag_111	1.17817216401			-
Bacteria.Firmicutes.Clostridia.Clostridiales.Ruminococcaceae.Oscillospira	3.05807561117	Group_ZL7	2.70944345809	0.00591558903632
Bacteria.Bacteroidetes.Bacteroidia.Bacteroidales.Barnesiellaceae.Barnesiella	3.27913674628			-
Bacteria.Proteobacteria.Alphaproteobacteria.Rhizobiales	3.11278805478			-
Bacteria.Firmicutes.Clostridia.Clostridiales.Ruminococcaceae.GCA_900066225	2.80406460972			-
Bacteria.Firmicutes.Erysipelotrichia.Erysipelotrichales.Erysipelotrichaceae._Clostridium__innocuum_group	3.80520057043			-
Bacteria.Proteobacteria.Gammaproteobacteria.Betaproteobacteriales.Burkholderiaceae.Rhizobacter	1.77768318668			-
Bacteria.Proteobacteria.Alphaproteobacteria.Rhodospirillales.uncultured.uncultured_bacterium	3.17197197897	Group_BH7	2.72142920374	0.0123199043955
Bacteria.Firmicutes.Clostridia.Clostridiales.Lachnospiraceae._Eubacterium__xylanophilum_group	4.12283877472	Group_ZL7	3.68171400934	0.0122213280507
Bacteria.Proteobacteria.Alphaproteobacteria.Micropepsales.Micropepsaceae.Rhizomicrobium	1.12819962845			-
Bacteria.Proteobacteria.Gammaproteobacteria.Enterobacteriales.Enterobacteriaceae.Proteus	3.46685509486	Group_CK7	3.13507125845	0.00149933537882
Bacteria.Firmicutes.Erysipelotrichia.Erysipelotrichales.Erysipelotrichaceae.Holdemanella	1.14281021544			-
Bacteria.Proteobacteria.Deltaproteobacteria.Myxococcales.Polyangiaceae.uncultured	0.834103090008			-
Bacteria.Firmicutes.Clostridia.Clostridiales.Ruminococcaceae.Anaerofilum	2.09719129653			-
Bacteria.Patescibacteria.Parcubacteria.Candidatus_Yanofskybacteria	1.1281081695			-
Bacteria.Firmicutes.Erysipelotrichia.Erysipelotrichales.Erysipelotrichaceae.Ambiguous_taxa	1.14749697598			-
Bacteria.Proteobacteria.Deltaproteobacteria.Myxococcales.Sandaracinaceae	1.34982770954			-
Bacteria.Proteobacteria.Deltaproteobacteria.Myxococcales.Vulgatibacteraceae.Vulgatibacter	1.81724306896			-
Bacteria.Bacteroidetes.Bacteroidia.Bacteroidales.Prolixibacteraceae.BSV13	0.841909026815			-
Bacteria.Actinobacteria.Acidimicrobiia.Microtrichales.uncultured	3.03506735474			-
Bacteria.Firmicutes.Bacilli.Lactobacillales.Aerococcaceae.Facklamia	2.43854786602			-
Bacteria.Firmicutes.Clostridia.Clostridiales.Lachnospiraceae._Eubacterium__ruminantium_group	3.08447343208			-
Bacteria.Proteobacteria.Deltaproteobacteria.Ambiguous_taxa.uncultured_bacterium.uncultured_bacterium	1.26936713032			-
Bacteria.Firmicutes.Clostridia.Clostridiales.Lachnospiraceae.Sellimonas	3.39107428557			-
Bacteria.Elusimicrobia.Elusimicrobia.FCPU453	0.842168636916			-
Bacteria.Firmicutes.Clostridia.Clostridiales.Ruminococcaceae.Ruminococcaceae_NK4A214_group	3.99270761677			-
Bacteria.Chloroflexi.Anaerolineae.uncultured_Bellilinea_sp_	1.31334908143			-
Bacteria.Actinobacteria.Coriobacteriia.Coriobacteriales.Eggerthellaceae	4.18622273347			-
Bacteria.Proteobacteria.Gammaproteobacteria.PLTA13.Ambiguous_taxa	1.30639893487	Group_SH7	3.24114708588	0.032310872949
Bacteria.Deferribacteres.Deferribacteres.Deferribacterales.Deferribacteraceae	3.75849812653	Group_CK7	3.36018529427	0.0378704200368
Bacteria.Proteobacteria.Alphaproteobacteria.Rhizobiales.Methyloligellaceae.uncultured	1.82360520814			-
Bacteria.Firmicutes.Erysipelotrichia.Erysipelotrichales.Erysipelotrichaceae.Turicibacter	3.45330944877			-
Bacteria.Nitrospirae.4_29_1.Ambiguous_taxa	2.44978268914			-
Bacteria.Firmicutes.Bacilli.Lactobacillales.Aerococcaceae.Globicatella	1.67805794016			-
Bacteria.Chloroflexi.Anaerolineae.uncultured_Bellilinea_sp_.uncultured_Bellilinea_sp_.uncultured_Bellilinea_sp_	1.31334908143			-
Bacteria.Proteobacteria.Gammaproteobacteria.Betaproteobacteriales.Burkholderiaceae.Sphaerotilus	1.31914309126			-
Bacteria.Latescibacteria.uncultured_bacterium_mle1_16.uncultured_bacterium_mle1_16.uncultured_bacterium_mle1_16.uncultured_bacterium_mle1_16	0.988319622348			-
Bacteria.Firmicutes.Bacilli.Bacillales.Paenibacillaceae	2.55760575845			-
Bacteria.Spirochaetes.Leptospirae.Leptospirales	1.0794592835			-
Bacteria.Proteobacteria.Gammaproteobacteria.Methylococcales.Methylomonaceae.Methylomonas	1.46328702645			-
Bacteria.Firmicutes.Erysipelotrichia.Erysipelotrichales.Erysipelotrichaceae	4.58736325116			-
Bacteria.Spirochaetes.Spirochaetia.Spirochaetales.Spirochaetaceae.Treponema_2	4.22101235484			-
Bacteria.Firmicutes.Clostridia.Clostridiales.Lachnospiraceae.Fusicatenibacter	2.43340797607			-
Bacteria.Firmicutes.Clostridia.Clostridiales.Lachnospiraceae.Lachnospiraceae_ND3007_group	3.02649992533			-
Bacteria.Firmicutes.Clostridia.Clostridiales.Ruminococcaceae.Intestinimonas	3.75418730403			-
Bacteria.Proteobacteria.Alphaproteobacteria.Sphingomonadales.Sphingomonadaceae.Sphingomonas	1.81724306896			-
Bacteria.Firmicutes.Clostridia.Clostridiales.Ruminococcaceae.Oscillibacter	4.37643814571	Group_SH7	3.90443562313	0.0468188515171
Bacteria.Fusobacteria.Fusobacteriia.Fusobacteriales.Fusobacteriaceae	2.61425119972			-
Bacteria.Bacteroidetes.Ignavibacteria.Kryptoniales.BSV26.uncultured_bacterium	1.68453425974	Group_CK7	2.79696411147	0.00503663927869
Bacteria.Actinobacteria.Actinobacteria.Streptomycetales.Streptomycetaceae.Streptomyces	1.84819075588	Group_ZL7	2.65112980473	0.0118914941027
Bacteria.Bacteroidetes.Bacteroidia.Bacteroidales.Prolixibacteraceae	0.841909026815			-
Bacteria.Proteobacteria.Gammaproteobacteria.Pseudomonadales.Pseudomonadaceae	0.841909026815			-
Bacteria.Proteobacteria.Deltaproteobacteria.Myxococcales.Polyangiaceae.Pajaroellobacter	1.82120387804			-
Bacteria.Actinobacteria.Actinobacteria.Micrococcales.Micrococcaceae.Enteractinococcus	2.53684552782			-
Bacteria.Elusimicrobia.Lineage_IIa	0.988319622348			-
Bacteria.Proteobacteria.Gammaproteobacteria.Pseudomonadales.Pseudomonadaceae.Pseudomonas	0.841909026815			-
Bacteria.Tenericutes.Mollicutes.Mollicutes_RF39.Firmicutes_bacterium_CAG_822	0.854666829759			-
Bacteria.Spirochaetes.Leptospirae	1.0794592835			-
Bacteria.Firmicutes.Bacilli.uncultured.uncultured_compost_bacterium.uncultured_compost_bacterium	1.66234110897			-
Bacteria.Firmicutes.Erysipelotrichia.Erysipelotrichales.Erysipelotrichaceae.Candidatus_Stoquefichus	3.09802269911			-
Bacteria.Acidobacteria.Acidobacteriia.Subgroup_2.uncultured_Acidobacteriaceae_bacterium.uncultured_Acidobacteriaceae_bacterium	1.7714855784			-
Bacteria.Firmicutes.Bacilli.Bacillales.Thermoactinomycetaceae.Planifilum	4.30208049972			-
Bacteria.Proteobacteria.Gammaproteobacteria.Methylococcales	1.46328702645			-
Bacteria.Bacteroidetes.Bacteroidia.Bacteroidales.Muribaculaceae.mouse_gut_metagenome	1.8839845167			-
Bacteria.Actinobacteria.Acidimicrobiia.IMCC26256.Ambiguous_taxa.Ambiguous_taxa	1.11827306462			-
Bacteria.Bacteroidetes.Rhodothermia.Rhodothermales.Rhodothermaceae	2.71487016025			-
Bacteria.Firmicutes.Clostridia.Clostridiales.Caldicoprobacteraceae.Caldicoprobacter	1.7650134702			-
Bacteria.Actinobacteria.MB_A2_108	1.29436432368			-
Bacteria.Proteobacteria.Deltaproteobacteria.Deltaproteobacteria_Incertae_Sedis.Syntrophorhabdaceae.Syntrophorhabdus	1.86778664079			-
Bacteria.Firmicutes.Clostridia.Clostridiales.Clostridiaceae_1	3.95766024996			-
Bacteria.Actinobacteria.Coriobacteriia.OPB41.Ambiguous_taxa	1.30168621291			-
Bacteria.Proteobacteria.Deltaproteobacteria.Desulfarculales.Desulfarculaceae	1.86727361038			-
Bacteria.Firmicutes.Bacilli.Bacillales.Bacillaceae.Oceanobacillus	2.52745580973	Group_CK7	2.52595086877	0.0467052311054
Bacteria.Proteobacteria.Deltaproteobacteria.Deltaproteobacteria_Incertae_Sedis	1.86778664079			-
Bacteria.Deferribacteres.Deferribacteres.Deferribacterales.Deferribacteraceae.Mucispirillum	3.75849812653	Group_CK7	3.36018529427	0.0378704200368
Bacteria.Firmicutes.Erysipelotrichia.Erysipelotrichales.Erysipelotrichaceae.Coprobacillus	2.06032590053			-
Bacteria.Bacteroidetes.Bacteroidia.Bacteroidales.p_2534_18B5_gut_group	1.93118642127			-
Bacteria.Actinobacteria.Actinobacteria.Bifidobacteriales.Bifidobacteriaceae	4.36461983416			-
Bacteria.Actinobacteria.Nitriliruptoria.Euzebyales.Euzebyaceae.uncultured	2.04886068866			-
Bacteria.Elusimicrobia.Elusimicrobia.Lineage_IV.uncultured_bacterium	1.13258886774			-
Bacteria.Actinobacteria.Coriobacteriia.Coriobacteriales.Eggerthellaceae.Parvibacter	2.72202240533			-
Bacteria.Proteobacteria.Alphaproteobacteria.Rhizobiales.Xanthobacteraceae.Bradyrhizobium	2.23783087736			-
Bacteria.Firmicutes.Bacilli.Lactobacillales.Streptococcaceae.Streptococcus	3.17594507525	Group_ZL7	2.83092806058	0.00922026482377
Bacteria.Verrucomicrobia.Verrucomicrobiae.Verrucomicrobiales.Akkermansiaceae.Akkermansia	2.00906964467			-
Bacteria.Actinobacteria.Actinobacteria.Corynebacteriales.Dietziaceae	1.92782365552			-
Bacteria.Chlamydiae.Chlamydiae.Chlamydiales	0.834838800391			-
Bacteria.Bacteroidetes.Ignavibacteria.Ignavibacteriales	1.14691768411			-
Bacteria.Cyanobacteria.Melainabacteria.Gastranaerophilales.gut_metagenome	1.29394324953			-
Bacteria.Acidobacteria.Acidobacteriia.Acidobacteriales.Koribacteraceae	1.78545584346			-
Bacteria.Nitrospirae.Nitrospira.Nitrospirales.Nitrospiraceae.Nitrospira	2.16732003941			-
Bacteria.Proteobacteria.Deltaproteobacteria.Syntrophobacterales	2.09935677902			-
Bacteria.Proteobacteria.Alphaproteobacteria.Reyranellales.Reyranellaceae	1.53294403876			-
Bacteria.Firmicutes.Clostridia.Clostridiales.Ruminococcaceae.Negativibacillus	3.46855234286			-
Bacteria.Proteobacteria.Gammaproteobacteria.KF_JG30_C25	2.57311792463			-
Bacteria.Chloroflexi.Dehalococcoidia.FW22.uncultured_bacterium	0.861785748989			-
Bacteria.Actinobacteria.Actinobacteria.Streptomycetales	1.84819075588	Group_ZL7	2.65520303789	0.0118914941027
Bacteria.Proteobacteria.Deltaproteobacteria.Ambiguous_taxa	1.26936713032			-
Bacteria.Actinobacteria.Actinobacteria.Micrococcales.Bogoriellaceae.Georgenia	1.72033305595			-
Bacteria.Proteobacteria.Deltaproteobacteria.Sva0485.uncultured_Spirochaetales_bacterium	1.74037908719			-
Bacteria.Bacteroidetes.Bacteroidia.Chitinophagales.Chitinophagaceae	1.59997134396			-
Bacteria.Spirochaetes.Spirochaetia.Spirochaetales.Spirochaetaceae.Spirochaeta_2	1.97858134189			-
Bacteria.Proteobacteria.Gammaproteobacteria.Vibrionales.Vibrionaceae.Vibrio	0.854666829759			-
Bacteria.Bacteroidetes.Bacteroidia.Flavobacteriales.Weeksellaceae.Weeksella	1.67756055172			-
Bacteria.Actinobacteria.Actinobacteria.Actinomycetales.Actinomycetaceae.Flaviflexus	1.32576366419			-
Bacteria.Proteobacteria.Gammaproteobacteria.B2M28	1.33102899621			-
Bacteria.Firmicutes.Limnochordia.Limnochordales.Limnochordaceae.Limnochorda	3.12060546222			-
Bacteria.Bacteroidetes.Bacteroidia.Flavobacteriales.Flavobacteriaceae.Flavobacterium	1.5996491965			-
Bacteria.Bacteroidetes.Bacteroidia.Bacteroidales.Rs_E47_termite_group	2.29569013741			-
Bacteria.Chloroflexi.Dehalococcoidia.FW22	0.861785748989			-
Bacteria.Tenericutes.Mollicutes.Mollicutes_RF39	2.98186989208			-
Bacteria.Bacteroidetes.Bacteroidia.Bacteroidales.Muribaculaceae.uncultured_Bacteroidales_bacterium	2.8351063697			-
Bacteria.Acidobacteria.Holophagae	1.62621547962			-
Bacteria.Firmicutes.Clostridia.Clostridiales.Lachnospiraceae.Cellulosilyticum	1.11827306462			-
Bacteria.Proteobacteria.Alphaproteobacteria.Caulobacterales.Hyphomonadaceae.Hirschia	1.11827306462			-
Bacteria.Proteobacteria.Gammaproteobacteria.Pseudomonadales	2.21919243883			-
Bacteria.Firmicutes.Bacilli.Bacillales.Bacillaceae.Sinibacillus	1.41930306029			-
Bacteria.Proteobacteria.Alphaproteobacteria.Rhizobiales.Xanthobacteraceae.uncultured	1.60918469763			-
Bacteria.Proteobacteria.Gammaproteobacteria.Alteromonadales.Marinobacteraceae	1.29436432368			-
Bacteria.Spirochaetes.Spirochaetia.Spirochaetales.Spirochaetaceae	4.22377950593			-
Bacteria.Bacteroidetes.Bacteroidia.Cytophagales.Microscillaceae.uncultured	1.15173439256			-
Bacteria.Proteobacteria.Gammaproteobacteria.Betaproteobacteriales	4.24623220627			-
Bacteria.Actinobacteria.Actinobacteria.Actinomycetales	1.32576366419			-
Bacteria.Actinobacteria.Thermoleophilia.Gaiellales.Gaiellaceae.Gaiella	1.13940172655			-
Bacteria.Actinobacteria.Coriobacteriia.Coriobacteriales.Eggerthellaceae.Adlercreutzia	4.03829072251			-
Bacteria.Proteobacteria.Deltaproteobacteria.Syntrophobacterales.Syntrophobacteraceae.Syntrophobacter	0.834838800391			-
Bacteria.Latescibacteria.uncultured_bacterium.uncultured_bacterium.uncultured_bacterium	1.14421305833			-
Bacteria.Firmicutes.Clostridia.Clostridiales.Ruminococcaceae.Fournierella	1.62544541323			-
Bacteria.Firmicutes.Clostridia.Clostridiales.Lachnospiraceae.Dorea	3.08073037944	Group_JSH7	2.62304187504	0.0441472564758
Bacteria.Proteobacteria.Gammaproteobacteria.Coxiellales.Coxiellaceae	0.872713743348			-
Bacteria.Bacteroidetes.Bacteroidia.Bacteroidales.Prevotellaceae.uncultured	1.14322836157			-
Bacteria.Firmicutes.Clostridia.Clostridiales.Defluviitaleaceae	2.84564491952			-
Bacteria.Nitrospirae	2.91199754721			-
Bacteria.Acidobacteria.Acidobacteriia.Subgroup_13.uncultured_Acidobacterium_sp_	0.834838800391			-
Bacteria.Proteobacteria.Gammaproteobacteria.KF_JG30_C25.uncultured_proteobacterium	2.57311792463			-
Bacteria.Proteobacteria.Alphaproteobacteria.Caulobacterales.Hyphomonadaceae.SWB02	1.44991500312			-
Bacteria.Firmicutes.Negativicutes.Selenomonadales.Veillonellaceae.Quinella	1.9006947529			-
Bacteria.Proteobacteria.Gammaproteobacteria.Competibacterales	1.14640546211			-
Bacteria.Actinobacteria.Thermoleophilia.Solirubrobacterales.67_14.uncultured_soil_bacterium	0.826907012903			-
Bacteria.Spirochaetes	4.2240908986			-
Bacteria.Elusimicrobia.Elusimicrobia	2.73023175225			-
Bacteria.Firmicutes.Bacilli.Bacillales.Family_XI.Gemella	1.42795168794			-
Bacteria.Proteobacteria.Gammaproteobacteria.B2M28.uncultured_gamma_proteobacterium.uncultured_gamma_proteobacterium	1.33102899621			-
Bacteria.Firmicutes.Clostridia.Clostridiales.Lachnospiraceae._Eubacterium__ventriosum_group	2.48098620885			-
Bacteria.Chloroflexi.Anaerolineae.SJA_15.uncultured_Chloroflexi_bacterium.uncultured_Chloroflexi_bacterium	1.36097454684			-
Bacteria.Firmicutes.Negativicutes.Selenomonadales.Veillonellaceae.Megamonas	1.90730233506			-
Bacteria.Proteobacteria.Gammaproteobacteria.Vibrionales	0.854666829759			-
Bacteria.Bacteroidetes.Bacteroidia.Bacteroidales.Prevotellaceae.Prevotellaceae_NK3B31_group	3.66735211732			-
Bacteria.Proteobacteria.Gammaproteobacteria.PLTA13.Ambiguous_taxa.Ambiguous_taxa	1.30639893487	Group_SH7	3.19324252273	0.032310872949
Bacteria.Actinobacteria.Actinobacteria.Streptosporangiales	3.89692665295			-
Bacteria.Firmicutes.Clostridia.Clostridiales.Lachnospiraceae.Acetatifactor	2.84060034133			-
Bacteria.Actinobacteria.MB_A2_108.Ambiguous_taxa.Ambiguous_taxa	1.29436432368			-
Bacteria.Proteobacteria.Gammaproteobacteria.Pseudomonadales.Moraxellaceae.uncultured	1.31683584419			-
Bacteria.Proteobacteria.Alphaproteobacteria.Puniceispirillales	1.29436432368			-
Bacteria.Proteobacteria.Gammaproteobacteria.Aeromonadales.Succinivibrionaceae.Succinatimonas	1.87167232413	Group_SH7	2.76525389928	0.0378577221064
Bacteria.Firmicutes.Clostridia.Clostridiales.Peptococcaceae.Peptococcus	2.85138583178			-
Bacteria.Proteobacteria.Gammaproteobacteria.B2M28.uncultured_gamma_proteobacterium	1.33102899621			-
Bacteria.Proteobacteria.Alphaproteobacteria.uncultured.uncultured_bacterium	1.31476897881			-
Bacteria.Firmicutes.Bacilli.Bacillales.Planococcaceae.Solibacillus	0.848642409473			-
Bacteria.Proteobacteria.Gammaproteobacteria.Aeromonadales	2.32524326109			-
Bacteria.Firmicutes.Clostridia.Clostridiales.Clostridiales_vadinBB60_group.uncultured_Thermoanaerobacterales_bacterium	2.33361903916			-
Bacteria.Bacteroidetes.Bacteroidia.Bacteroidales.uncultured.uncultured_bacterium	1.13327284247			-
Bacteria.Actinobacteria.Actinobacteria.Micrococcales.Micrococcaceae	3.53811332584	Group_SH7	3.2663260409	0.0301020748851
Bacteria.Firmicutes.Clostridia.Clostridiales.Ruminococcaceae	5.20854215109			-
Bacteria.Firmicutes.Clostridia.Clostridiales.Lachnospiraceae._Ruminococcus__gnavus_group	3.45929827264			-
Bacteria.WOR_1	0.833463323898			-
Bacteria.Firmicutes.Clostridia.Clostridiales.Lachnospiraceae.Coprococcus_3	2.87864483912			-
Bacteria.Deferribacteres.Deferribacteres.Deferribacterales	3.75849812653	Group_CK7	3.36018529427	0.0378704200368
Bacteria.Proteobacteria.Gammaproteobacteria.Betaproteobacteriales.SC_I_84	1.67709313612			-
Bacteria.Firmicutes.Clostridia.Clostridiales.Lachnospiraceae.Lachnospiraceae_FCS020_group	3.29162764478			-
Bacteria.Firmicutes.Bacilli.Lactobacillales.Lactobacillaceae.Lactobacillus	4.66545008251			-
Bacteria.Nitrospirae.Nitrospira	2.16732003941			-
Bacteria.Firmicutes.Clostridia.Clostridiales.Lachnospiraceae.ASF356	3.07699038831	Group_SH7	2.64862052679	0.028138333904
Bacteria.Firmicutes.Clostridia.Clostridiales.Peptostreptococcaceae	4.19134546279			-
Bacteria.Proteobacteria.Gammaproteobacteria.Steroidobacterales	2.38749791697			-
Bacteria.Firmicutes.Clostridia.Clostridiales.Lachnospiraceae.Hungatella	1.81724306896			-
Bacteria.Verrucomicrobia	2.00906964467			-
Bacteria.Actinobacteria.Actinobacteria.Corynebacteriales.Dietziaceae.Dietzia	1.92782365552			-
Bacteria.Proteobacteria.Alphaproteobacteria.Rhizobiales.Beijerinckiaceae.Chelatococcus	1.59539431934			-
Bacteria.Proteobacteria.Gammaproteobacteria.Betaproteobacteriales.Hydrogenophilaceae.Thiobacillus	1.61180815216			-
Bacteria.Firmicutes.Erysipelotrichia.Erysipelotrichales.Erysipelotrichaceae.Faecalibaculum	3.63947588335	Group_CK7	3.23988550675	0.0380890564569
Bacteria.Bacteroidetes.Ignavibacteria.Kryptoniales.BSV26.uncultured_prokaryote	1.43359564492			-
Bacteria.Gemmatimonadetes.Gemmatimonadetes.Gemmatimonadales.Gemmatimonadaceae.uncultured	2.56331164057			-
Bacteria.Firmicutes.Clostridia.Clostridiales.Defluviitaleaceae.Defluviitaleaceae_UCG_011	2.84564491952			-
Bacteria.Firmicutes.Bacilli.uncultured.uncultured_compost_bacterium	1.66234110897			-
Bacteria.Proteobacteria.Alphaproteobacteria.uncultured.uncultured_Bradyrhizobiaceae_bacterium.uncultured_Bradyrhizobiaceae_bacterium	1.43884640814			-
Bacteria.Gemmatimonadetes.S0134_terrestrial_group	3.10960063166			-
Bacteria.Firmicutes.Clostridia.Clostridiales.Clostridiales_vadinBB60_group.uncultured_organism	0.872195708478			-
Bacteria.Deferribacteres	3.75849812653	Group_CK7	3.36018529427	0.0378704200368
Bacteria.Firmicutes.Clostridia.Clostridiales.Clostridiales_vadinBB60_group.uncultured_rumen_bacterium	2.02133497611			-
Bacteria.Firmicutes.Bacilli.Lactobacillales.Aerococcaceae	3.24917968804			-
Bacteria.Fusobacteria.Fusobacteriia.Fusobacteriales	2.61425119972			-
Bacteria.WOR_1.uncultured_bacterium.uncultured_bacterium	0.833463323898			-
Bacteria.Tenericutes.Mollicutes.Anaeroplasmatales	2.40567481108			-
Bacteria.Proteobacteria.Deltaproteobacteria.Syntrophobacterales.Syntrophobacteraceae	1.24842068979			-
Bacteria.Bacteroidetes.Ignavibacteria.Kryptoniales	1.91181187645			-
Bacteria.Proteobacteria.Alphaproteobacteria.Azospirillales.Azospirillaceae	0.854666829759			-
Bacteria.Firmicutes.Erysipelotrichia.Erysipelotrichales.Erysipelotrichaceae.Dielma	1.34982770954			-
Bacteria.Firmicutes.Bacilli.Bacillales.Staphylococcaceae.Nosocomiicoccus	2.80456296713			-
Bacteria.Latescibacteria.uncultured_bacterium_mle1_16.uncultured_bacterium_mle1_16.uncultured_bacterium_mle1_16	0.988319622348			-
Bacteria.Proteobacteria	5.00828340143			-
Bacteria.Proteobacteria.Gammaproteobacteria.Vibrionales.Vibrionaceae	0.854666829759			-
Bacteria.Acidobacteria.Acidobacteriia.Solibacterales.Solibacteraceae__Subgroup_3_.AKIW659	1.322521824			-
Bacteria.Proteobacteria.Deltaproteobacteria.Desulfarculales.Desulfarculaceae.uncultured	1.7798569306			-
Bacteria.Firmicutes.Erysipelotrichia.Erysipelotrichales.Erysipelotrichaceae.Erysipelatoclostridium	2.96766045251			-
Bacteria.Proteobacteria.Alphaproteobacteria.Paracaedibacterales.Paracaedibacteraceae	0.844008460216			-
Bacteria.Latescibacteria.uncultured_bacterium.uncultured_bacterium.uncultured_bacterium.uncultured_bacterium	1.14421305833			-
Bacteria.Actinobacteria.Actinobacteria.Frankiales	1.59869749704			-
Bacteria.Firmicutes.Clostridia.Clostridiales.Lachnospiraceae.Lachnospiraceae_FE2018_group	1.01580584852			-
Bacteria.Proteobacteria.Alphaproteobacteria.Rhizobiales.Rhizobiaceae	2.66290915526			-
Bacteria.Firmicutes.Clostridia.Clostridiales.Ruminococcaceae._Eubacterium__coprostanoligenes_group	4.16118652459			-
Bacteria.Proteobacteria.Deltaproteobacteria.Desulfovibrionales.Desulfovibrionaceae.uncultured	4.73733968115			-
Bacteria.Lentisphaerae.Lentisphaeria.Victivallales.vadinBE97.Ambiguous_taxa	2.38226725438	Group_ZL7	2.62697919684	0.0249767992493
Bacteria.Zixibacteria.uncultured_bacterium.uncultured_bacterium.uncultured_bacterium.uncultured_bacterium	0.852756640457			-
Bacteria.Epsilonbacteraeota.Campylobacteria.Campylobacterales.Campylobacteraceae.Campylobacter	2.59976929781			-
Bacteria.Proteobacteria.Gammaproteobacteria.Coxiellales	0.872713743348			-
Bacteria.Acidobacteria.Acidobacteriia.Acidobacteriales	2.28562324689			-
Bacteria.Firmicutes.Erysipelotrichia.Erysipelotrichales.Erysipelotrichaceae.Erysipelotrichaceae_UCG_003	3.04825892207	Group_SH7	2.66343681382	0.0263322841777
Bacteria.Acidobacteria.Holophagae.Holophagales.Holophagaceae	1.52169974271			-
Bacteria.Bacteroidetes.Bacteroidia.Bacteroidales.Bacteroidetes_vadinHA17.uncultured_bacterium	1.44016500792			-
Bacteria.Proteobacteria.Gammaproteobacteria.Betaproteobacteriales.Burkholderiaceae.Limnobacter	1.41930306029			-
Bacteria.Firmicutes.Erysipelotrichia.Erysipelotrichales.Erysipelotrichaceae.Erysipelotrichaceae_UCG_004	2.88690956765			-
Bacteria.Acidobacteria.Acidobacteriia.Solibacterales.Solibacteraceae__Subgroup_3_	2.16596252611			-
Bacteria.Zixibacteria	0.852756640457			-
Bacteria.Proteobacteria.Gammaproteobacteria.Pasteurellales.Pasteurellaceae.Gallibacterium	1.11827306462			-
Bacteria.Proteobacteria.Alphaproteobacteria.Rhizobiales.Rhizobiaceae.Allorhizobium_Neorhizobium_Pararhizobium_Rhizobium	1.29436432368			-
Bacteria.Proteobacteria.Alphaproteobacteria.Puniceispirillales.Puniceispirillales_Incertae_Sedis	1.29436432368			-
Bacteria.Elusimicrobia.Elusimicrobia.Lineage_IV.uncultured_bacterium.uncultured_bacterium	1.13258886774			-
Bacteria.Actinobacteria.Thermoleophilia.Gaiellales.uncultured.uncultured_bacterium	1.77666644608			-
Bacteria.Firmicutes.Bacilli.Bacillales.Thermoactinomycetaceae.uncultured	2.17897090498			-
Bacteria.Bacteroidetes.Bacteroidia.Bacteroidales.Bacteroidales_RF16_group.uncultured_bacterium	0.833463323898			-
Bacteria.Firmicutes.Clostridia.Clostridiales.Lachnospiraceae.A2	3.23946919083			-
Bacteria.Tenericutes.Mollicutes.Mycoplasmatales.Mycoplasmataceae	2.98565524571	Group_SH7	2.65702381833	0.0197440722856
Bacteria.Proteobacteria.Alphaproteobacteria.Rhizobiales.Rhodomicrobiaceae.Rhodomicrobium	1.82149276129			-
Bacteria.Proteobacteria.Gammaproteobacteria.Pasteurellales.Pasteurellaceae.Haemophilus	2.23221641693			-
Bacteria.Bacteroidetes.Bacteroidia.Cytophagales.Spirosomaceae.Persicitalea	0.817243068959			-
Bacteria.Cyanobacteria.Melainabacteria.Gastranaerophilales.uncultured_rumen_bacterium.uncultured_rumen_bacterium	1.81298178549			-
Bacteria.Actinobacteria.MB_A2_108.Ambiguous_taxa.Ambiguous_taxa.Ambiguous_taxa	1.29436432368			-
Bacteria.Proteobacteria.Alphaproteobacteria.Rhodovibrionales	2.32239304728			-
Bacteria.Bacteroidetes.Bacteroidia.Sphingobacteriales	1.31790205444			-
Bacteria.Actinobacteria.Coriobacteriia.Coriobacteriales.Eggerthellaceae.DNF00809	2.35122324038			-
Bacteria.Proteobacteria.Deltaproteobacteria.Myxococcales.Polyangiaceae.Polyangium	0.840866114306			-
Bacteria.Proteobacteria.Alphaproteobacteria.Puniceispirillales.Puniceispirillales_Incertae_Sedis.Constrictibacter	1.29436432368			-
Bacteria.Tenericutes.Mollicutes.Izimaplasmatales.Ambiguous_taxa	3.47753027946	Group_JSH7	3.1286618071	0.0216347951752
Bacteria.Actinobacteria.Nitriliruptoria.Euzebyales.Euzebyaceae	2.04886068866			-
Bacteria.Patescibacteria.Parcubacteria.Candidatus_Yanofskybacteria.uncultured_bacterium.uncultured_bacterium	1.1281081695			-
Bacteria.Firmicutes.Clostridia.Clostridiales.Ruminococcaceae.UBA1819	2.56510182047			-
Bacteria.Actinobacteria.Coriobacteriia.Coriobacteriales.Eggerthellaceae.Slackia	2.12573300225			-
Bacteria.Firmicutes.Clostridia.Clostridiales.Family_XI	0.852756640457			-
Bacteria.Proteobacteria.Alphaproteobacteria.Reyranellales.Reyranellaceae.Reyranella	1.53294403876			-
Bacteria.Firmicutes.Clostridia.Clostridiales.Peptostreptococcaceae.Romboutsia	4.18681572398			-
Bacteria.Acidobacteria.Acidobacteriia.Subgroup_13.uncultured_Acidobacterium_sp_.uncultured_Acidobacterium_sp_	0.834838800391			-
Bacteria.Chlamydiae.Chlamydiae.Chlamydiales.Parachlamydiaceae.Neochlamydia	0.834838800391			-
Bacteria.Firmicutes.Clostridia.Clostridiales.Lachnospiraceae.GCA_900066575	3.62051341967			-
Bacteria.Actinobacteria.Actinobacteria.Streptosporangiales.Streptosporangiaceae.Thermopolyspora	3.70726366638			-
Bacteria.Nitrospirae.4_29_1.Ambiguous_taxa.Ambiguous_taxa.Ambiguous_taxa	2.44978268914			-
Bacteria.Firmicutes.Bacilli.uncultured.Ambiguous_taxa.Ambiguous_taxa	1.41930306029			-
Bacteria.Proteobacteria.Gammaproteobacteria.Alteromonadales.Marinobacteraceae.Marinobacter	1.29436432368			-
Bacteria.Actinobacteria.Thermoleophilia.Solirubrobacterales.67_14.Ambiguous_taxa	0.817243068959			-
Bacteria.Chloroflexi.Anaerolineae.SJA_15	1.36097454684			-
Bacteria.Acidobacteria.Acidobacteriia.Subgroup_2	2.41930306029			-
Bacteria.Proteobacteria.Gammaproteobacteria.Xanthomonadales	2.14229519425			-
Bacteria.Firmicutes.Negativicutes.Selenomonadales.Acidaminococcaceae	2.34645988904			-
Bacteria.Firmicutes.Clostridia.Clostridiales.Lachnospiraceae.Lachnospiraceae_NK4B4_group	2.57094779539			-
Bacteria.Proteobacteria.Gammaproteobacteria.Enterobacteriales.Enterobacteriaceae.Morganella	2.78641201252			-
Bacteria.Firmicutes.Clostridia.Clostridiales.Lachnospiraceae.Roseburia	4.34797740946	Group_SH7	3.95873706007	0.00349834915388
Bacteria.Proteobacteria.Deltaproteobacteria.MBNT15.Ambiguous_taxa	1.33700970119			-
Bacteria.Patescibacteria	1.56514069402			-
Bacteria.Actinobacteria.Thermoleophilia.Solirubrobacterales	2.14511075254			-
Bacteria.Lentisphaerae.Lentisphaeria.Victivallales.vadinBE97	2.49747038493	Group_ZL7	2.50304233727	0.0320233054575
Bacteria.Firmicutes.Erysipelotrichia.Erysipelotrichales.Erysipelotrichaceae.Ileibacterium	1.52730586647			-
Bacteria.Firmicutes.Clostridia.Clostridiales.Ruminococcaceae.Hydrogenoanaerobacterium	1.87722899173			-
Bacteria.Fusobacteria.Fusobacteriia.Fusobacteriales.Leptotrichiaceae	0.803713251191			-
Bacteria.Cyanobacteria.Melainabacteria.Gastranaerophilales	2.64482998484			-
Bacteria.Tenericutes.Mollicutes.Mollicutes_RF39.Firmicutes_bacterium_CAG_822.Firmicutes_bacterium_CAG_822	0.854666829759			-
Bacteria.Firmicutes.Clostridia.Clostridiales.Lachnospiraceae.Acetitomaculum	2.37381477633			-
Bacteria.Acidobacteria.Acidobacteriia.Subgroup_2.uncultured_Acidobacteriaceae_bacterium	1.7714855784			-
Bacteria.Proteobacteria.Gammaproteobacteria.Competibacterales.Competibacteraceae.Candidatus_Competibacter	1.14640546211			-
Bacteria.Proteobacteria.Alphaproteobacteria.Rhizobiales.Beijerinckiaceae	2.0505650168			-
Bacteria.Proteobacteria.Alphaproteobacteria	3.85071164357			-
Bacteria.Proteobacteria.Alphaproteobacteria.Rhodospirillales.Rhodospirillaceae	1.29436432368			-
Bacteria.Proteobacteria.Alphaproteobacteria.Rhizobiales.Hyphomicrobiaceae.Hyphomicrobium	1.46718052842			-
Bacteria.Firmicutes.Clostridia.Clostridiales.Family_XIII.Family_XIII_UCG_001	2.19856023618			-
Bacteria.Actinobacteria.Acidimicrobiia	3.78964508463			-
Bacteria.Firmicutes.Clostridia.Clostridiales.Family_XIII.Mogibacterium	1.32699718192			-
Bacteria.Proteobacteria.Gammaproteobacteria.211ds20	0.866307838267			-
Bacteria.Proteobacteria.Alphaproteobacteria.Rhizobiales.uncultured	1.52169974271			-
Bacteria.Acidobacteria.Acidobacteriia.Acidobacteriales.Acidobacteriaceae__Subgroup_1_.Ambiguous_taxa	1.66234110897			-
Bacteria.Firmicutes.Bacilli.Bacillales.Bacillaceae	3.14782470174			-
Bacteria.Actinobacteria.Actinobacteria.Bifidobacteriales.Bifidobacteriaceae.Bifidobacterium	4.36410621776			-
Bacteria.Bacteroidetes.Bacteroidia.Bacteroidales.Prevotellaceae.Prevotella_2	1.66599069279			-
Bacteria.Bacteroidetes.Bacteroidia.Bacteroidales.Prevotellaceae.Prevotella_1	4.52408843723	Group_BH7	4.15765919507	0.00399718790478
Bacteria.Bacteroidetes.Bacteroidia.Bacteroidales.Prevotellaceae.Prevotella_7	1.44449951203			-
Bacteria.Patescibacteria.Parcubacteria.Candidatus_Jorgensenbacteria.Candidatus_Jorgensenbacteria_bacterium_GW2011_GWA1_48_11.Candidatus_Jorgensenbacteria_bacterium_GW2011_GWA1_48_11	0.841909026815			-
Bacteria.Proteobacteria.Deltaproteobacteria.Myxococcales.Sandaracinaceae.uncultured	1.15188828401			-
Bacteria.Spirochaetes.Spirochaetia	4.22377950593			-
Bacteria.Elusimicrobia.Lineage_IIa.uncultured_bacterium	0.988319622348			-
Bacteria.Bacteroidetes.Bacteroidia.Bacteroidales.Prevotellaceae.Prevotella_9	4.79906185656			-
Bacteria.Proteobacteria.Gammaproteobacteria.Pasteurellales.Pasteurellaceae.Rodentibacter	2.14114936646			-
Bacteria.Bacteroidetes.Ignavibacteria.SJA_28.uncultured_bacterium.uncultured_bacterium	1.43693286242			-
Bacteria.Elusimicrobia.Elusimicrobia.Elusimicrobiales.Elusimicrobiaceae	2.73023175225	Group_ZL7	2.35873496498	0.0315929725406
Bacteria.Actinobacteria.Coriobacteriia.Coriobacteriales.Coriobacteriales_Incertae_Sedis.Raoultibacter	0.840866114306			-
Bacteria.Actinobacteria.Actinobacteria.Corynebacteriales	3.41532528798			-
Bacteria.Firmicutes.Clostridia.Clostridiales.Lachnospiraceae.Butyrivibrio	3.77482661432			-
Bacteria.Proteobacteria.Gammaproteobacteria.CCD24.uncultured_bacterium	1.73457959067			-
Bacteria.Proteobacteria.Alphaproteobacteria.Caulobacterales.Caulobacteraceae	1.96499740563			-
Bacteria.Bacteroidetes.Bacteroidia.Bacteroidales.Rikenellaceae.Alistipes	4.21358835909			-
Bacteria.Patescibacteria.Saccharimonadia.Saccharimonadales.Saccharimonadaceae	1.56514069402			-
Bacteria.Proteobacteria.Gammaproteobacteria.Acidiferrobacterales.Acidiferrobacteraceae	1.78483564959			-
Bacteria.Bacteroidetes.Bacteroidia.Bacteroidales.Paludibacteraceae.uncultured	1.72450867328			-
Bacteria.Bacteroidetes.Bacteroidia.Bacteroidales.Prevotellaceae.Alloprevotella	4.59525175741			-
Bacteria.Latescibacteria	1.31182864593			-
Bacteria.Actinobacteria.Thermoleophilia.Gaiellales.Gaiellaceae	1.13940172655			-
Bacteria.Actinobacteria.Actinobacteria.Streptosporangiales.Nocardiopsaceae	3.3982875803			-
Bacteria.Acidobacteria.Thermoanaerobaculia.Thermoanaerobaculales.Thermoanaerobaculaceae.Thermoanaerobaculum	0.984958955915			-
Bacteria.Proteobacteria.Deltaproteobacteria.Desulfobacterales.Desulfobacteraceae.Sva0081_sediment_group	1.76369308041			-
Bacteria.Acidobacteria.Acidobacteriia.Acidobacteriales.Acidobacteriaceae__Subgroup_1_	1.93118642127			-
Bacteria.Firmicutes.Clostridia.Clostridiales.Lachnospiraceae.Blautia	4.67095337682	Group_JSH7	4.33408724232	0.0315078666606
Bacteria.Actinobacteria.Actinobacteria.Streptosporangiales.Nocardiopsaceae.Thermobifida	3.3982875803			-
Bacteria.Bacteroidetes.Bacteroidia.Bacteroidales.Bacteroidetes_vadinHA17	1.90938696149			-
Bacteria.Actinobacteria.Thermoleophilia.Solirubrobacterales.Solirubrobacteraceae.Solirubrobacter	1.11827306462			-
Bacteria.Spirochaetes.Spirochaetia.Spirochaetales.Spirochaetaceae.uncultured	1.83278769817			-
Bacteria.Bacteroidetes.Ignavibacteria.Kryptoniales.BSV26	1.91181187645			-
Bacteria.Firmicutes.Negativicutes.Selenomonadales.Veillonellaceae.Dialister	2.09391654044			-
Bacteria.Firmicutes.Clostridia.Clostridiales.Clostridiaceae_1.Candidatus_Arthromitus	2.86669313189	Group_SH7	2.64324363937	0.0263933887225
Bacteria.Proteobacteria.Deltaproteobacteria.MBNT15	1.72281279156			-
Bacteria.Proteobacteria.Alphaproteobacteria.Acetobacterales.Acetobacteraceae.uncultured	1.63758577962			-
Bacteria.Proteobacteria.Alphaproteobacteria.Caulobacterales	2.04903173921			-
Bacteria.Acidobacteria.Subgroup_22.uncultured_Acidobacterium_sp_	1.13940172655			-
Bacteria.Proteobacteria.Gammaproteobacteria.Betaproteobacteriales.Leeiaceae.Leeia	0.837074329523			-
Bacteria.Spirochaetes.Leptospirae.Leptospirales.Leptospiraceae	1.0794592835			-
Bacteria.Actinobacteria.Coriobacteriia.Coriobacteriales.Eggerthellaceae.uncultured	1.61888527956			-
Bacteria.Actinobacteria.Acidimicrobiia.Actinomarinales.uncultured	3.69813057386			-
Bacteria.Proteobacteria.Deltaproteobacteria.NB1_j.uncultured_soil_bacterium.uncultured_soil_bacterium	1.4249686679			-
Bacteria.Proteobacteria.Gammaproteobacteria.211ds20.uncultured_bacterium.uncultured_bacterium	0.866307838267			-
Bacteria.Proteobacteria.Alphaproteobacteria.uncultured.uncultured_bacterium.uncultured_bacterium	1.31476897881			-
Bacteria.Proteobacteria.Gammaproteobacteria.Betaproteobacteriales.Burkholderiaceae.Parasutterella	4.23700798653			-
Bacteria.Bacteroidetes.Bacteroidia.Bacteroidales.Muribaculaceae.Muribaculum	2.13997762921			-
Bacteria.Zixibacteria.uncultured_bacterium.uncultured_bacterium	0.852756640457			-
Bacteria.Firmicutes.Negativicutes	2.64006207468	Group_SH7	2.24280929054	0.042189614983
Bacteria.Proteobacteria.Gammaproteobacteria.Betaproteobacteriales.Rhodocyclaceae.Dechloromonas	1.43135347165			-
Bacteria.Proteobacteria.Gammaproteobacteria.Betaproteobacteriales.Burkholderiaceae.Hydrogenophaga	1.30666788448			-
Bacteria.Firmicutes.Bacilli.Lactobacillales.Carnobacteriaceae	2.80330725919			-
Bacteria.Proteobacteria.Deltaproteobacteria.Sva0485.uncultured_delta_proteobacterium	1.44771956578			-
Bacteria.Firmicutes.Bacilli.uncultured.Ambiguous_taxa	1.41930306029			-
Bacteria.Elusimicrobia.Elusimicrobia.Elusimicrobiales	2.73023175225	Group_ZL7	2.35603968748	0.0315929725406
Bacteria.Epsilonbacteraeota.Campylobacteria.Campylobacterales.Helicobacteraceae.Helicobacter	5.10264566563	Group_CK7	4.66348349943	0.0204508617665
Bacteria.Actinobacteria.Acidimicrobiia.Actinomarinales	3.69813057386			-
Bacteria.Proteobacteria.Deltaproteobacteria.Syntrophobacterales.Syntrophaceae.Desulfobacca	1.43359564492			-
Bacteria.Actinobacteria.Actinobacteria.Streptosporangiales.Thermomonosporaceae.Thermobispora	2.09599666991			-
Bacteria.Firmicutes.Clostridia.Clostridiales.Ruminococcaceae.Ruminococcaceae_UCG_010	4.06994617722			-
Bacteria.Firmicutes.Clostridia.Clostridiales.Ruminococcaceae.Ruminococcaceae_UCG_011	1.13810432519			-
Bacteria.Chloroflexi.Anaerolineae.uncultured_Bellilinea_sp_.uncultured_Bellilinea_sp_	1.31334908143			-
Bacteria.Firmicutes.Clostridia.Clostridiales.Ruminococcaceae.Ruminococcaceae_UCG_014	4.13070747304			-
Bacteria.Proteobacteria.Alphaproteobacteria.Elsterales	1.7714855784			-
Bacteria.Actinobacteria.Acidimicrobiia.Actinomarinales.uncultured.uncultured_compost_bacterium	3.69813057386			-
Bacteria.Elusimicrobia.Elusimicrobia.FCPU453.uncultured_bacterium.uncultured_bacterium	0.842168636916			-
Bacteria.Calditrichaeota.Calditrichia	0.819117494077			-
Bacteria.Proteobacteria.Deltaproteobacteria.Myxococcales.Polyangiaceae	1.86223797863			-
Bacteria.Firmicutes.Bacilli.Bacillales.Staphylococcaceae.Staphylococcus	4.38945020656			-
Bacteria.Deferribacteres.Deferribacteres	3.75849812653	Group_CK7	3.36018529427	0.0378704200368
Bacteria.Lentisphaerae.Lentisphaeria.Victivallales	2.58538538802			-
Bacteria.Proteobacteria.Gammaproteobacteria.Betaproteobacteriales.SC_I_84.uncultured_bacterium	1.60497633293			-
Bacteria.Firmicutes.Bacilli.Lactobacillales.Carnobacteriaceae.Lacticigenium	1.68271506156			-
Bacteria.Actinobacteria.Actinobacteria.Streptosporangiales.Thermomonosporaceae.Thermomonospora	1.81724306896			-
Bacteria.Proteobacteria.Alphaproteobacteria.Rhizobiales.Rhizobiales_Incertae_Sedis	1.30501584249			-
Bacteria.Acidobacteria.Acidobacteriia.Subgroup_2.uncultured_forest_soil_bacterium.uncultured_forest_soil_bacterium	2.23221641693			-
Bacteria.Firmicutes.Clostridia.Clostridiales.Lachnospiraceae.Tyzzerella	3.4181297082			-
Bacteria.Actinobacteria.Coriobacteriia	4.24259372209			-
Bacteria.Proteobacteria.Alphaproteobacteria.Reyranellales	1.53294403876			-
Bacteria.Bacteroidetes.Bacteroidia.Cytophagales.Microscillaceae.Chryseolinea	1.11827306462			-
Bacteria.Actinobacteria.Thermoleophilia.Solirubrobacterales.Solirubrobacteraceae.Conexibacter	1.8199950681			-
Bacteria.Epsilonbacteraeota.Campylobacteria.Campylobacterales.Helicobacteraceae	5.10264566563	Group_CK7	4.66348349943	0.0204508617665
Bacteria.Proteobacteria.Deltaproteobacteria.Desulfovibrionales.Desulfovibrionaceae.Desulfovibrio	4.00152107699			-
Bacteria.Firmicutes.Negativicutes.Selenomonadales.Veillonellaceae	2.48190991048	Group_ZL7	2.26092101894	0.038081248255
Bacteria.Verrucomicrobia.Verrucomicrobiae.Verrucomicrobiales	2.00906964467			-
Bacteria.Firmicutes	5.66683406511			-
Bacteria.Actinobacteria.Actinobacteria.Bifidobacteriales.Bifidobacteriaceae.Gardnerella	1.43721762277	Group_CK7	3.19504325038	0.00214500017108
Bacteria.Firmicutes.Clostridia.Clostridiales.Ruminococcaceae.Flavonifractor	3.41147583173			-
Bacteria.Acidobacteria.Acidobacteriia.Acidobacteriales.uncultured.Ambiguous_taxa	1.5162130733			-
Bacteria.Firmicutes.Clostridia.Clostridiales.Eubacteriaceae.Eubacterium	0.827432093951			-
Bacteria.Gemmatimonadetes	3.22015959484			-
Bacteria.Calditrichaeota.Calditrichia.Calditrichales.Calditrichaceae.JdFR_76	0.819117494077			-
Bacteria.Proteobacteria.Alphaproteobacteria.Rhizobiales.Xanthobacteraceae	2.5217061882			-
Bacteria.Actinobacteria.MB_A2_108.Ambiguous_taxa	1.29436432368			-
Bacteria.Proteobacteria.Deltaproteobacteria.NB1_j.Ambiguous_taxa	1.12547847026			-
Bacteria.Proteobacteria.Deltaproteobacteria	4.78620625997			-
Bacteria.Proteobacteria.Gammaproteobacteria.Betaproteobacteriales.Burkholderiaceae.Sutterella	3.28215608051	Group_CK7	3.01547430326	0.000733628272654
Bacteria.Firmicutes.Clostridia.Clostridiales.Family_XIII	3.5807914254			-
Bacteria.Actinobacteria.Actinobacteria.Micromonosporales.Micromonosporaceae.Salinispora	1.89642431501			-
Bacteria.Actinobacteria.Thermoleophilia.Gaiellales.uncultured	1.93477974846			-
Bacteria.Firmicutes.Clostridia.Clostridiales.Christensenellaceae.uncultured	3.07170757703			-
Bacteria.Calditrichaeota	0.819117494077			-
Bacteria.Proteobacteria.Deltaproteobacteria.Syntrophobacterales.Syntrophaceae	2.05144570269			-
Bacteria.Firmicutes.Clostridia.Clostridiales.Lachnospiraceae._Ruminococcus__torques_group	4.63773569816			-
Bacteria.Actinobacteria.Actinobacteria.Micromonosporales.Micromonosporaceae.Longispora	2.68688707453	Group_CK7	3.51129266829	0.0156021542203
Bacteria.Nitrospirae.Nitrospira.Nitrospirales.Nitrospiraceae	2.16732003941			-
Bacteria.Bacteroidetes.Bacteroidia.Sphingobacteriales.KD3_93	1.15311794249			-
Bacteria.Verrucomicrobia.Verrucomicrobiae	2.00906964467			-
Bacteria.Proteobacteria.Alphaproteobacteria.Rhizobiales.Xanthobacteraceae.Rhodoplanes	1.46078008711			-
Bacteria.Firmicutes.Bacilli.Bacillales.Planococcaceae.Sporosarcina	2.65115857809			-
Bacteria.Proteobacteria.Deltaproteobacteria.NB1_j	1.7743347858			-
Bacteria.Patescibacteria.Saccharimonadia.Saccharimonadales	1.56514069402			-
Bacteria.Bacteroidetes.Bacteroidia.Bacteroidales.Marinifilaceae.Butyricimonas	4.3870712871	Group_SH7	3.88579789635	0.00443711919247
Bacteria.WOR_1.uncultured_bacterium	0.833463323898			-
Bacteria.Proteobacteria.Gammaproteobacteria.Steroidobacterales.Steroidobacteraceae.uncultured	2.38749791697			-
Bacteria.Firmicutes.Limnochordia.Limnochordales	4.10063008484			-
Bacteria.Proteobacteria.Gammaproteobacteria.Betaproteobacteriales.Burkholderiaceae.Bordetella	1.11827306462			-
Bacteria.Proteobacteria.Gammaproteobacteria.Betaproteobacteriales.Burkholderiaceae.uncultured	1.42424845305			-
Bacteria.Gemmatimonadetes.S0134_terrestrial_group.Ambiguous_taxa.Ambiguous_taxa.Ambiguous_taxa	2.66850141768			-
Bacteria.Gemmatimonadetes.S0134_terrestrial_group.uncultured_Gemmatimonadetes_bacterium.uncultured_Gemmatimonadetes_bacterium.uncultured_Gemmatimonadetes_bacterium	2.30924605128			-
Bacteria.Firmicutes.Bacilli.Bacillales.Staphylococcaceae	4.42210954579			-
Bacteria.Proteobacteria.Gammaproteobacteria.Alteromonadales.Idiomarinaceae	0.919056204486			-
Bacteria.Firmicutes.Clostridia.Clostridiales.Clostridiaceae_1.Clostridium_sensu_stricto_10	0.833463323898			-
Bacteria.Bacteroidetes.Bacteroidia.Bacteroidales.Tannerellaceae.Macellibacteroides	2.65015778274			-
Bacteria.Proteobacteria.Deltaproteobacteria.Myxococcales.uncultured.Ambiguous_taxa	1.11649494394			-
Bacteria.Proteobacteria.Gammaproteobacteria.Coxiellales.Coxiellaceae.Coxiella	0.872713743348			-
Bacteria.Firmicutes.Erysipelotrichia.Erysipelotrichales.Erysipelotrichaceae.Holdemania	2.38983303166			-
Bacteria.Firmicutes.Clostridia.DTU014.Ambiguous_taxa.Ambiguous_taxa	1.46214575656			-
Bacteria.Bacteroidetes.Bacteroidia.Bacteroidales.Rs_E47_termite_group.uncultured_bacterium	2.29569013741			-
Bacteria.Proteobacteria.Alphaproteobacteria.Rhodospirillales.uncultured.Azospirillum_sp__47_25	2.37235017795			-
Bacteria.Firmicutes.Clostridia.Clostridiales.Ruminococcaceae.Harryflintia	3.08422018777			-
Bacteria.Proteobacteria.Deltaproteobacteria.Desulfuromonadales.Geobacteraceae.Geobacter	2.07913507886			-
Bacteria.Proteobacteria.Gammaproteobacteria.PLTA13	1.30639893487	Group_SH7	3.30632306828	0.032310872949
Bacteria.Firmicutes.Clostridia.Clostridiales.Ruminococcaceae.Candidatus_Soleaferrea	2.24481726296			-
Bacteria.Bacteroidetes.Bacteroidia.Bacteroidales.Barnesiellaceae	3.28735904248	Group_BH7	2.92512034002	0.0320719416499
Bacteria.Firmicutes.Clostridia.Clostridiales.Lachnospiraceae.Eisenbergiella	2.62366552816	Group_ZL7	2.51488046202	0.0110829932804
Bacteria.Firmicutes.Limnochordia.Limnochordales.Limnochordaceae.uncultured_bacterium	2.48934092689			-
Bacteria.Proteobacteria.Gammaproteobacteria	4.57121125638			-
Bacteria.Actinobacteria.Actinobacteria	4.55512091124			-
Bacteria.Firmicutes.Clostridia.Clostridiales.Christensenellaceae.Ambiguous_taxa	2.5396378915			-
Bacteria.Firmicutes.Clostridia.Clostridiales.Lachnospiraceae	5.2473756603	Group_SH7	4.613441603	0.0101312669821
Bacteria.Acidobacteria.Holophagae.Subgroup_7.uncultured_Acidobacteriales_bacterium.uncultured_Acidobacteriales_bacterium	1.16615053276			-
Bacteria.Firmicutes.Clostridia.Clostridiales.Lachnospiraceae.Lachnospiraceae_UCG_010	2.10003053881			-
Bacteria.Proteobacteria.Gammaproteobacteria.Alteromonadales	1.29436432368			-
Bacteria.Proteobacteria.Gammaproteobacteria.Xanthomonadales.Rhodanobacteraceae.Mizugakiibacter	1.11827306462			-
Bacteria.Acidobacteria.Acidobacteriia.Solibacterales	2.16596252611			-
Bacteria.Actinobacteria.Nitriliruptoria	2.04886068866			-
Bacteria.Proteobacteria.Deltaproteobacteria.Desulfuromonadales.Geobacteraceae	2.07913507886			-
Bacteria.Firmicutes.Limnochordia	4.10063008484			-
Bacteria.Firmicutes.Bacilli.Bacillales.Bacillaceae.Caldalkalibacillus	2.36131111331			-
Bacteria.Acidobacteria.Acidobacteriia.Acidobacteriales.uncultured.uncultured_bacterium	1.14111521011			-
Bacteria.Chloroflexi.Dehalococcoidia.661239.uncultured_bacterium	1.31680801443			-
Bacteria.Proteobacteria.Deltaproteobacteria.Myxococcales.Vulgatibacteraceae	1.81724306896			-
Bacteria.Bacteroidetes.Bacteroidia.Bacteroidales.SB_5.uncultured_bacterium	1.26767658098			-
Bacteria.Proteobacteria.Alphaproteobacteria.uncultured.uncultured_actinobacterium.uncultured_actinobacterium	0.817243068959			-
Bacteria.Proteobacteria.Deltaproteobacteria.Desulfovibrionales	4.77689508472			-
Bacteria.Gemmatimonadetes.Gemmatimonadetes.Gemmatimonadales.Gemmatimonadaceae	2.5718618412			-
Bacteria.Acidobacteria.Acidobacteriia.Acidobacteriales.Acidobacteriaceae__Subgroup_1_.uncultured	1.14189610997			-
Bacteria.Firmicutes.Bacilli.Lactobacillales.Enterococcaceae.Vagococcus	1.61346453541	Group_ZL7	3.05125768032	0.0111752663012
Bacteria.Bacteroidetes.Bacteroidia.Bacteroidales.Muribaculaceae.metagenome	1.61747385617			-
Bacteria.Calditrichaeota.Calditrichia.Calditrichales	0.819117494077			-
Bacteria.Proteobacteria.Deltaproteobacteria.NB1_j.uncultured_bacterium.uncultured_bacterium	1.51679593583			-
Bacteria.Nitrospirae.4_29_1	2.44978268914			-
Bacteria.Firmicutes.Clostridia.Clostridiales.Family_XIII._Eubacterium__brachy_group	2.68833569374			-
Bacteria.Bacteroidetes.Bacteroidia.Bacteroidales.Muribaculaceae.uncultured_organism	3.74449996356	Group_JSH7	3.40963131689	3.03584257185e-05
Bacteria.Actinobacteria.Actinobacteria.Micrococcales.Intrasporangiaceae	2.37431176482			-
Bacteria.Gemmatimonadetes.S0134_terrestrial_group.Ambiguous_taxa.Ambiguous_taxa	2.66850141768			-
Bacteria.Proteobacteria.Alphaproteobacteria.Rhizobiales.Rhizobiaceae.Mesorhizobium	1.85863575412			-
Bacteria.Bacteroidetes.Bacteroidia.Bacteroidales.Muribaculaceae.Ambiguous_taxa	3.50049800611			-
Bacteria.Firmicutes.Clostridia.DTU014.Ambiguous_taxa	1.46214575656			-
Bacteria.Firmicutes.Clostridia.Clostridiales.Lachnospiraceae.Lachnospiraceae_NC2004_group	1.81544546924			-
Bacteria.Bacteroidetes.Bacteroidia.Flavobacteriales.Weeksellaceae	1.67756055172			-
Bacteria.Proteobacteria.Alphaproteobacteria.Rhizobiales.A0839.uncultured_bacterium	1.7839752657			-
Bacteria.Actinobacteria.Actinobacteria.Micromonosporales.Micromonosporaceae.Actinoplanes	1.11827306462			-
Bacteria.Actinobacteria.Actinobacteria.Micrococcales.Bogoriellaceae	1.72033305595			-
Bacteria.Epsilonbacteraeota	5.10400782113	Group_CK7	4.66386926909	0.0208459536501
Bacteria.Firmicutes.Limnochordia.Limnochordales.Limnochordaceae	4.10063008484			-
Bacteria.Bacteroidetes.Bacteroidia.Flavobacteriales	4.15409119761			-
Bacteria.Proteobacteria.Alphaproteobacteria.Azospirillales.Azospirillaceae.Niveispirillum	0.854666829759			-
Bacteria.Acidobacteria.Acidobacteriia.Subgroup_13	0.834838800391			-
Bacteria.Fusobacteria.Fusobacteriia	2.61425119972			-
Bacteria.Acidobacteria.Acidobacteriia.Acidobacteriales.Koribacteraceae.Candidatus_Koribacter	1.78545584346			-
Bacteria.Actinobacteria.Actinobacteria.Micrococcales.Brevibacteriaceae.Brevibacterium	3.03365232661			-
Bacteria.Proteobacteria.Alphaproteobacteria.Rhodovibrionales.Fodinicurvataceae	2.32239304728			-
Bacteria.Bacteroidetes.Bacteroidia.Sphingobacteriales.Lentimicrobiaceae	1.11649494394			-
Bacteria.Elusimicrobia.Lineage_IIa.uncultured_bacterium.uncultured_bacterium.uncultured_bacterium	0.988319622348			-
Bacteria.Acidobacteria.Thermoanaerobaculia.Thermoanaerobaculales	1.14121261115			-
Bacteria.Firmicutes.Clostridia.Clostridiales.Family_XI.Tepidimicrobium	0.852756640457			-
Bacteria.Proteobacteria.Gammaproteobacteria.Enterobacteriales.Enterobacteriaceae	4.32162011372			-
Bacteria.Firmicutes.Bacilli.Lactobacillales.Carnobacteriaceae.Atopostipes	2.7735593294			-
Bacteria.Actinobacteria.Actinobacteria.Micromonosporales.Micromonosporaceae	2.76207246219			-
Bacteria.Proteobacteria.Gammaproteobacteria.Acidiferrobacterales.Acidiferrobacteraceae.Sulfurifustis	1.78483564959			-
Bacteria.Proteobacteria.Gammaproteobacteria.CCD24	1.73457959067			-
Bacteria.Proteobacteria.Deltaproteobacteria.Deltaproteobacteria_Incertae_Sedis.Syntrophorhabdaceae	1.86778664079			-
Bacteria.Tenericutes.Mollicutes.Mycoplasmatales.Mycoplasmataceae.Mycoplasma	2.98565524571	Group_SH7	2.65702381833	0.0197440722856
Bacteria.Proteobacteria.Alphaproteobacteria.Rhizobiales.Beijerinckiaceae.alphaI_cluster	1.31039908682			-
Bacteria.Actinobacteria.Coriobacteriia.Coriobacteriales.uncultured	2.78272170167			-
Bacteria.Actinobacteria.Coriobacteriia.Coriobacteriales.Eggerthellaceae.Senegalimassilia	1.11827306462			-
Bacteria.Firmicutes.Bacilli.Bacillales.Bacillaceae.Virgibacillus	1.44666777546			-
Bacteria.Actinobacteria.Coriobacteriia.Coriobacteriales.Coriobacteriaceae	3.35733806352			-
Bacteria.Acidobacteria.Holophagae.Subgroup_7	1.16615053276			-
Bacteria.Actinobacteria.Actinobacteria.Pseudonocardiales.Pseudonocardiaceae	2.72580008852			-
Bacteria.Proteobacteria.Alphaproteobacteria.uncultured.uncultured_Bradyrhizobiaceae_bacterium	1.43884640814			-
Bacteria.Actinobacteria.Actinobacteria.Pseudonocardiales.Pseudonocardiaceae.Thermotunica	1.34982770954	Group_ZL7	3.36648399633	0.02349631325
Bacteria.Proteobacteria.Deltaproteobacteria.Sva0485	1.98195677262	Group_SH7	2.90787858085	0.00780580053527
Bacteria.Proteobacteria.Alphaproteobacteria.Acetobacterales	1.63758577962			-
Bacteria.Proteobacteria.Alphaproteobacteria.Rhizobiales.Hyphomicrobiaceae.Filomicrobium	2.11979657117			-
Bacteria.Tenericutes.Mollicutes.Anaeroplasmatales.Anaeroplasmataceae	2.40567481108			-
Bacteria.Tenericutes.Mollicutes	3.5496806678			-
Bacteria.Proteobacteria.Deltaproteobacteria.NB1_j.uncultured_Desulfuromonadales_bacterium.uncultured_Desulfuromonadales_bacterium	0.834862553747			-
Bacteria.Actinobacteria.Actinobacteria.Micrococcales.Microbacteriaceae.Leucobacter	2.86866971496			-
Bacteria.Proteobacteria.Alphaproteobacteria.uncultured.uncultured_actinobacterium	0.817243068959			-
Bacteria.Acidobacteria.Acidobacteriia.Subgroup_2.Ambiguous_taxa	1.5162130733			-
Bacteria.Proteobacteria.Deltaproteobacteria.Ambiguous_taxa.uncultured_bacterium	1.26936713032			-
Bacteria.Cyanobacteria	2.64482998484			-
Bacteria.Lentisphaerae.Lentisphaeria.Victivallales.vadinBE97.uncultured_rumen_bacterium	1.86482135006			-
Bacteria.Proteobacteria.Deltaproteobacteria.Myxococcales.Haliangiaceae	2.43700784537			-
Bacteria.Proteobacteria.Gammaproteobacteria.Pseudomonadales.Moraxellaceae	2.21919243883			-
Bacteria.Firmicutes.Clostridia.Clostridiales.Lachnospiraceae.Lachnoclostridium	3.91664978686			-
Bacteria.Calditrichaeota.Calditrichia.Calditrichales.Calditrichaceae	0.819117494077			-
Bacteria.Actinobacteria.Actinobacteria.Kineosporiales.Kineosporiaceae	1.60314262697			-
Bacteria.Proteobacteria.Alphaproteobacteria.Dongiales.Dongiaceae.Dongia	1.68476181186			-
Bacteria.Proteobacteria.Deltaproteobacteria.Desulfarculales.Desulfarculaceae.Desulfatiglans	1.33912283769			-
Bacteria.Firmicutes.Clostridia.Clostridiales.Ruminococcaceae.Ruminococcaceae_UCG_013	3.11909302741			-
Bacteria.Firmicutes.Bacilli.Bacillales.Bacillaceae.Pseudogracilibacillus	2.5889303761	Group_CK7	2.50169998423	0.0195095793819
Bacteria.Proteobacteria.Alphaproteobacteria.Dongiales	1.68476181186			-
Bacteria.Lentisphaerae.Lentisphaeria.Victivallales.Victivallaceae.Victivallis	1.84844785071			-
Bacteria.Chloroflexi.Ktedonobacteria.Ktedonobacterales	0.817243068959			-
Bacteria.Firmicutes.Clostridia.Clostridiales.Ruminococcaceae.Faecalibacterium	3.49832761798	Group_CK7	3.13217352032	0.0321411473282
Bacteria.Epsilonbacteraeota.Campylobacteria.Campylobacterales.Campylobacteraceae	2.59976929781			-
Bacteria.Actinobacteria.Coriobacteriia.OPB41.Ambiguous_taxa.Ambiguous_taxa	1.30168621291			-
Bacteria.Bacteroidetes.Bacteroidia.Bacteroidales.SB_5	1.26767658098			-
Bacteria.Bacteroidetes.Bacteroidia.Cytophagales.Microscillaceae	1.29436432368			-
Bacteria.Actinobacteria.Nitriliruptoria.Euzebyales	2.04886068866			-
Bacteria.Tenericutes.Mollicutes.Mollicutes_RF39.uncultured_bacterium	2.08528026479			-
Bacteria.Proteobacteria.Alphaproteobacteria.Rhodospirillales.uncultured.Ambiguous_taxa	3.76572534358			-
Bacteria.Actinobacteria.Coriobacteriia.Coriobacteriales.Atopobiaceae	3.02473779771			-
Bacteria.Latescibacteria.uncultured_bacterium.uncultured_bacterium	1.14421305833			-
Bacteria.Actinobacteria.Actinobacteria.Micromonosporales	2.76207246219			-
Bacteria.Tenericutes.Mollicutes.Mollicutes_RF39.uncultured_bacterium.uncultured_bacterium	2.08528026479			-
Bacteria.Proteobacteria.Alphaproteobacteria.Micropepsales.Micropepsaceae	1.52583907137			-
Bacteria.Proteobacteria.Deltaproteobacteria.Myxococcales.uncultured.uncultured_bacterium	0.82014959045			-
Bacteria.Firmicutes.Clostridia.Clostridiales.Ruminococcaceae.Pygmaiobacter	2.89686787016	Group_SH7	2.48774783375	0.0403328280765
Bacteria.Firmicutes.Clostridia.Clostridiales.Ruminococcaceae.Ruminococcaceae_UCG_005	4.42196847978			-
Bacteria.Firmicutes.Clostridia.Clostridiales.Ruminococcaceae.Ruminococcaceae_UCG_004	3.58655657105			-
Bacteria.Proteobacteria.Gammaproteobacteria.Salinisphaerales	0.984958955915			-
Bacteria.Acidobacteria.Holophagae.Holophagales.Holophagaceae.Geothrix	1.52169974271			-
Bacteria.Bacteroidetes.Bacteroidia.Bacteroidales	5.62314720478			-
Bacteria.Elusimicrobia	2.73802946961			-
Bacteria.Firmicutes.Clostridia.Clostridiales.Ruminococcaceae.Ruminococcaceae_UCG_003	1.14697349239			-
Bacteria.Firmicutes.Clostridia.Clostridiales.Ruminococcaceae.Ruminococcaceae_UCG_002	2.64387934095			-
Bacteria.Chlamydiae	0.834838800391			-
Bacteria.Firmicutes.Clostridia.Clostridiales.Ruminococcaceae.Ruminococcaceae_UCG_009	3.16581477175			-
Bacteria.Firmicutes.Clostridia.Clostridiales.Ruminococcaceae.Ruminococcaceae_UCG_008	3.36900316787			-
Bacteria.Actinobacteria.Actinobacteria.Corynebacteriales.Corynebacteriaceae	3.40127877914			-
Bacteria.Proteobacteria.Gammaproteobacteria.Cellvibrionales.Cellvibrionaceae.Cellvibrio	0.919056204486			-
Bacteria.Proteobacteria.Gammaproteobacteria.Betaproteobacteriales.Nitrosomonadaceae.GOUTA6	1.54368123146			-
Bacteria.Actinobacteria.Coriobacteriia.Coriobacteriales.Eggerthellaceae.Eggerthella	1.6107551156			-
Bacteria.Proteobacteria.Deltaproteobacteria.Desulfarculales	1.86727361038			-
Bacteria.Proteobacteria.Alphaproteobacteria.Sphingomonadales.Sphingomonadaceae	1.89642431501			-
Bacteria.Actinobacteria.Actinobacteria.Actinomycetales.Actinomycetaceae	1.32576366419			-
Bacteria.Gemmatimonadetes.S0134_terrestrial_group.uncultured_bacterium.uncultured_bacterium.uncultured_bacterium	2.79037092256			-
Bacteria.Firmicutes.Clostridia.Clostridiales.Ruminococcaceae.Ruminiclostridium	3.57278006965			-
Bacteria.Bacteroidetes.Bacteroidia.Bacteroidales.Marinifilaceae	4.44408654459	Group_SH7	3.9154503368	0.00376382927574
Bacteria.Proteobacteria.Gammaproteobacteria.Pasteurellales.Pasteurellaceae	2.37822465786			-
Bacteria.Proteobacteria.Gammaproteobacteria.Betaproteobacteriales.SC_I_84.Ambiguous_taxa	1.32146295615			-
Bacteria.Actinobacteria.Actinobacteria.Micrococcales.Demequinaceae	1.43913432085			-
Bacteria.Firmicutes.Clostridia.Clostridiales.Ruminococcaceae.Caproiciproducens	1.54179042115			-
Bacteria.Chloroflexi.Dehalococcoidia.FW22.uncultured_bacterium.uncultured_bacterium	0.861785748989			-
Bacteria.Proteobacteria.Deltaproteobacteria.Myxococcales.P3OB_42.uncultured_soil_bacterium	1.13115792669			-
Bacteria.Firmicutes.Clostridia.Clostridiales.Peptococcaceae	3.33223398308			-
Bacteria.WOR_1.uncultured_bacterium.uncultured_bacterium.uncultured_bacterium.uncultured_bacterium	0.833463323898			-
Bacteria.Bacteroidetes.Bacteroidia.Bacteroidales.Paludibacteraceae	1.72450867328			-
Bacteria.Firmicutes.Bacilli.Lactobacillales.Enterococcaceae	3.43634226214			-
Bacteria.Proteobacteria.Gammaproteobacteria.Steroidobacterales.Steroidobacteraceae	2.38749791697			-
Bacteria.Actinobacteria.Actinobacteria.Bifidobacteriales	4.36461983416			-
Bacteria.Actinobacteria.Actinobacteria.Streptosporangiales.Thermomonosporaceae.Actinomadura	1.99333432802			-
Bacteria.Proteobacteria.Gammaproteobacteria.Competibacterales.Competibacteraceae	1.14640546211			-
Bacteria.Actinobacteria.Actinobacteria.Micrococcales	3.79057410869			-
Bacteria.Proteobacteria.Alphaproteobacteria.Caulobacterales.Caulobacteraceae.Phenylobacterium	1.93293757045			-
Bacteria.Actinobacteria.Actinobacteria.Pseudonocardiales.Pseudonocardiaceae.Thermocrispum	2.53335856231			-
Bacteria.Chloroflexi.Anaerolineae	1.60915276469			-
Bacteria.Proteobacteria.Alphaproteobacteria.Rhizobiales.Rhizobiaceae.Chelativorans	2.54226903111			-
Bacteria.Actinobacteria.Actinobacteria.Streptosporangiales.Thermomonosporaceae	2.46069574545			-
Bacteria.Actinobacteria.Coriobacteriia.Coriobacteriales.Coriobacteriaceae.Collinsella	3.35733806352			-
Bacteria.Elusimicrobia.Elusimicrobia.Elusimicrobiales.Elusimicrobiaceae.Elusimicrobium	2.73023175225	Group_ZL7	2.35309797211	0.0315929725406
Bacteria.Bacteroidetes.Bacteroidia.Bacteroidales.Dysgonomonadaceae.Dysgonomonas	1.5162130733			-
Bacteria.Bacteroidetes.Bacteroidia.Bacteroidales.Barnesiellaceae.Coprobacter	1.73825312842			-
Bacteria.Proteobacteria.Alphaproteobacteria.uncultured	1.77871299877			-
Bacteria.Proteobacteria.Alphaproteobacteria.Dongiales.Dongiaceae	1.68476181186			-
Bacteria.Proteobacteria.Gammaproteobacteria.Methylococcales.Methylomonaceae	1.46328702645			-
Bacteria.Gemmatimonadetes.S0134_terrestrial_group.uncultured_Gemmatimonadetes_bacterium.uncultured_Gemmatimonadetes_bacterium	2.30924605128			-
Bacteria.Proteobacteria.Gammaproteobacteria.Diplorickettsiales	1.11827306462			-
Bacteria.Proteobacteria.Gammaproteobacteria.Acidiferrobacterales	1.78483564959			-
Bacteria.Proteobacteria.Deltaproteobacteria.Myxococcales.Haliangiaceae.Haliangium	2.43700784537			-
Bacteria.Latescibacteria.uncultured_bacterium_mle1_16	0.988319622348			-
Bacteria.Acidobacteria.Acidobacteriia.Solibacterales.Solibacteraceae__Subgroup_3_.Bryobacter	1.93762487987			-
Bacteria.Actinobacteria.Acidimicrobiia.Microtrichales.Ilumatobacteraceae	1.52756739592			-
Bacteria.Actinobacteria.Acidimicrobiia.IMCC26256.uncultured_Acidimicrobiales_bacterium.uncultured_Acidimicrobiales_bacterium	1.1355027899			-
Bacteria.Firmicutes.Bacilli	4.90855546545	Group_CK7	4.46258515159	0.0252848075905
Bacteria.Bacteroidetes.Bacteroidia.Bacteroidales.Barnesiellaceae.uncultured	1.95578732878	Group_CK7	2.84268203383	0.0358212048245
Bacteria.Firmicutes.Bacilli.Bacillales.Staphylococcaceae.Jeotgalicoccus	3.74935590358			-
Bacteria.Bacteroidetes.Bacteroidia.Bacteroidales.Tannerellaceae.Parabacteroides	4.26798624266			-
Bacteria.Proteobacteria.Alphaproteobacteria.Rhizobiales.Beijerinckiaceae.Methylocystis	1.44863468384			-
Bacteria.Proteobacteria.Deltaproteobacteria.Desulfuromonadales	2.07913507886			-
Bacteria.Actinobacteria.Actinobacteria.Frankiales.Cryptosporangiaceae	1.31417124099			-
Bacteria.Firmicutes.Clostridia.Clostridiales.Clostridiales_vadinBB60_group.Ambiguous_taxa	3.15784227724			-
Bacteria.Proteobacteria.Gammaproteobacteria.Betaproteobacteriales.Burkholderiaceae.Curvibacter	1.31384194383			-
Bacteria.Proteobacteria.Gammaproteobacteria.Xanthomonadales.Xanthomonadaceae	1.30094574513			-
Bacteria.Acidobacteria.Holophagae.Subgroup_7.uncultured_Acidobacteriales_bacterium	1.16615053276			-
Bacteria.Proteobacteria.Alphaproteobacteria.Sphingomonadales	1.89642431501			-
Bacteria.Elusimicrobia.Elusimicrobia.FCPU453.uncultured_bacterium	0.842168636916			-
Bacteria.Proteobacteria.Alphaproteobacteria.Sphingomonadales.Sphingomonadaceae.Novosphingobium	1.11827306462			-
Bacteria.Bacteroidetes.Bacteroidia.Bacteroidales.Prevotellaceae	5.23853324542			-
Bacteria.Tenericutes	3.5496806678			-
Bacteria.Firmicutes.Bacilli.Bacillales.Paenibacillaceae.Ammoniibacillus	2.55760575845			-
Bacteria.Firmicutes.Clostridia.Clostridiales.Ruminococcaceae.Ruminiclostridium_9	3.93357157808			-
Bacteria.Proteobacteria.Deltaproteobacteria.Myxococcales	2.8295809722			-
Bacteria.Tenericutes.Mollicutes.Izimaplasmatales.Ambiguous_taxa.Ambiguous_taxa	3.47753027946	Group_JSH7	3.1286618071	0.0216347951752
Bacteria.Firmicutes.Clostridia.Clostridiales.Ruminococcaceae.Ruminiclostridium_6	4.02522899177			-
Bacteria.Firmicutes.Clostridia.Clostridiales.Ruminococcaceae.Ruminiclostridium_5	3.42420077573	Group_ZL7	3.01953928367	0.0185073427615
Bacteria.Cyanobacteria.Melainabacteria.Gastranaerophilales.uncultured_bacterium	2.57563504794			-
Bacteria.Bacteroidetes.Ignavibacteria	2.08439053489	Group_SH7	2.49493544644	0.00362760364691
Bacteria.Firmicutes.Clostridia.Clostridiales.Ruminococcaceae.Ruminiclostridium_1	2.36292385405			-
Bacteria.Bacteroidetes.Bacteroidia.Chitinophagales.Chitinophagaceae.Flavisolibacter	0.834862553747			-
Bacteria.Chloroflexi.Dehalococcoidia.661239.uncultured_bacterium.uncultured_bacterium	1.31680801443			-
Bacteria.WOR_1.uncultured_bacterium.uncultured_bacterium.uncultured_bacterium	0.833463323898			-
Bacteria.Actinobacteria.Thermoleophilia	2.36603667931			-
Bacteria.Proteobacteria.Alphaproteobacteria.Rhodospirillales.Rhodopirillaceae.Defluviicoccus	2.05740438613			-
Bacteria.Proteobacteria.Deltaproteobacteria.Desulfobacterales.Desulfobacteraceae	1.76369308041			-
Bacteria.Acidobacteria.Acidobacteriia.Acidobacteriales.uncultured	1.66899094321			-
Bacteria.Proteobacteria.Gammaproteobacteria.Oceanospirillales	1.29436432368			-
Bacteria.Firmicutes.Erysipelotrichia.Erysipelotrichales	4.58736325116			-
Bacteria.Proteobacteria.Alphaproteobacteria.Elsterales.uncultured	1.7714855784			-
Bacteria.Firmicutes.Clostridia.Clostridiales	5.60298489778	Group_SH7	4.80559728344	0.0368495029731
Bacteria.Firmicutes.Clostridia.DTU014	1.46214575656			-
Bacteria.Firmicutes.Clostridia.Clostridiales.Lachnospiraceae._Bacteroides__pectinophilus_group	3.3522105329			-
Bacteria.Actinobacteria.Actinobacteria.Micrococcales.Dermabacteraceae	3.08125204681			-
Bacteria.Gemmatimonadetes.Gemmatimonadetes.Gemmatimonadales.Gemmatimonadaceae.Gemmatimonas	1.53941539427			-
Bacteria.Actinobacteria.Actinobacteria.Streptomycetales.Streptomycetaceae	1.84819075588	Group_ZL7	2.65325318866	0.0118914941027
Bacteria.Proteobacteria.Deltaproteobacteria.NB1_j.Ambiguous_taxa.Ambiguous_taxa	1.12547847026			-
Bacteria.Proteobacteria.Alphaproteobacteria.Paracaedibacterales	0.844008460216			-
Bacteria.Proteobacteria.Gammaproteobacteria.211ds20.uncultured_bacterium	0.866307838267			-
Bacteria.Proteobacteria.Deltaproteobacteria.Myxococcales.Sandaracinaceae.Sandaracinus	1.0794592835			-
Bacteria.Actinobacteria.Coriobacteriia.Coriobacteriales	4.24243059908			-
Bacteria.Proteobacteria.Deltaproteobacteria.MBNT15.uncultured_bacterium.uncultured_bacterium	1.59539431934			-
Bacteria.Actinobacteria.Actinobacteria.Micrococcales.Dermabacteraceae.Brachybacterium	3.08125204681			-
Bacteria.Firmicutes.Erysipelotrichia.Erysipelotrichales.Erysipelotrichaceae.uncultured	3.73987276586			-
Bacteria.Firmicutes.Bacilli.Lactobacillales.Streptococcaceae.Lactococcus	2.24457378558			-
Bacteria.Proteobacteria.Gammaproteobacteria.Xanthomonadales.Rhodanobacteraceae	2.07472048166			-
Bacteria.Actinobacteria.Actinobacteria.Micrococcales.Micrococcaceae.Glutamicibacter	3.47476023169			-
Bacteria.Gemmatimonadetes.Gemmatimonadetes.Gemmatimonadales	2.5718618412			-
Bacteria.Firmicutes.Clostridia.Clostridiales.Caldicoprobacteraceae	1.7650134702			-
Bacteria.Proteobacteria.Deltaproteobacteria.Sva0485.Ambiguous_taxa.Ambiguous_taxa	1.13122753609			-
Bacteria.Bacteroidetes.Bacteroidia.Chitinophagales.Chitinophagaceae.UTBCD1	1.28767253548			-
Bacteria.Firmicutes.Bacilli.Bacillales.Thermoactinomycetaceae.Novibacillus	2.39702666558			-
Bacteria.Proteobacteria.Alphaproteobacteria.Micropepsales.Micropepsaceae.uncultured	1.42424845305			-
Bacteria.Firmicutes.Clostridia.Clostridiales.Ruminococcaceae.Angelakisella	2.8114288806			-
Bacteria.Firmicutes.Clostridia.Clostridiales.Family_XIII.Family_XIII_AD3011_group	3.28587826816			-
Bacteria.Actinobacteria.Actinobacteria.Micrococcales.uncultured.uncultured_bacterium	1.81724306896			-
Bacteria.Bacteroidetes.Bacteroidia.Bacteroidales.Rikenellaceae.Rikenella	3.48411521037			-
Bacteria.Acidobacteria.Acidobacteriia.Subgroup_2.uncultured_forest_soil_bacterium	2.23221641693			-
Bacteria.Firmicutes.Negativicutes.Selenomonadales	2.64006207468	Group_SH7	2.24280929054	0.042189614983
Bacteria.Bacteroidetes.Bacteroidia.Cytophagales	1.41930306029			-
Bacteria.Proteobacteria.Gammaproteobacteria.Gammaproteobacteria_Incertae_Sedis	2.08107415536			-
Bacteria.Actinobacteria.Coriobacteriia.Coriobacteriales.Eggerthellaceae.Gordonibacter	2.70911914107	Group_BH7	2.46951421881	0.00373204709079
Bacteria.Proteobacteria.Deltaproteobacteria.NB1_j.uncultured_Desulfuromonadales_bacterium	0.834862553747			-
Bacteria.Tenericutes.Mollicutes.Anaeroplasmatales.Anaeroplasmataceae.Anaeroplasma	2.40567481108			-
Bacteria.Proteobacteria.Alphaproteobacteria.Rhizobiales.Beijerinckiaceae.Microvirga	1.41930306029			-
Bacteria.Firmicutes.Negativicutes.Selenomonadales.Veillonellaceae.Megasphaera	0.985084827428			-
Bacteria.Actinobacteria.Acidimicrobiia.Microtrichales.Ilumatobacteraceae.uncultured	1.35089621861			-
Bacteria.Latescibacteria.uncultured_bacterium	1.14421305833			-
Bacteria.Proteobacteria.Gammaproteobacteria.Betaproteobacteriales.Rhodocyclaceae	1.60835561578			-
Bacteria.Acidobacteria.Acidobacteriia.Solibacterales.Solibacteraceae__Subgroup_3_.Candidatus_Solibacter	1.7237703387			-
Bacteria.Actinobacteria.Coriobacteriia.Coriobacteriales.Eggerthellaceae.CHKCI002	1.13986226613			-
Bacteria.Proteobacteria.Deltaproteobacteria.Desulfobacterales	1.76369308041			-
Bacteria.Bacteroidetes.Bacteroidia.Bacteroidales.Tannerellaceae	4.26798624266			-
Bacteria.Proteobacteria.Alphaproteobacteria.Caulobacterales.Caulobacteraceae.Brevundimonas	1.16415602303			-
Bacteria.Bacteroidetes.Bacteroidia.Bacteroidales.Bacteroidaceae	4.70581502071			-
Bacteria.Bacteroidetes.Bacteroidia.Bacteroidales.Prevotellaceae.Prevotellaceae_UCG_001	3.98718725163			-
Bacteria.Gemmatimonadetes.S0134_terrestrial_group.uncultured_bacterium	2.79037092256			-
Bacteria.Chloroflexi.Dehalococcoidia.661239	1.31680801443			-
Bacteria.Fusobacteria.Fusobacteriia.Fusobacteriales.Leptotrichiaceae.Sneathia	0.803713251191			-
Bacteria.Proteobacteria.Gammaproteobacteria.Xanthomonadales.Xanthomonadaceae.Stenotrophomonas	1.30094574513			-
Bacteria.Actinobacteria.Coriobacteriia.Coriobacteriales.Coriobacteriales_Incertae_Sedis	1.71090574571			-
Bacteria.Firmicutes.Limnochordia.Limnochordales.Limnochordaceae.Ambiguous_taxa	3.92789772459			-
Bacteria.Proteobacteria.Gammaproteobacteria.Betaproteobacteriales.Nitrosomonadaceae.Ellin6067	2.02842926764			-
Bacteria.Firmicutes.Erysipelotrichia	4.58736325116			-
Bacteria.Proteobacteria.Alphaproteobacteria.Rhodospirillales	3.82548237127			-
Bacteria.Firmicutes.Clostridia.Clostridiales.Ruminococcaceae.DTU089	1.14293902248			-
Bacteria.Acidobacteria.Holophagae.Holophagales	1.52169974271			-
Bacteria.Proteobacteria.Alphaproteobacteria.Micropepsales	1.52583907137			-
Bacteria.Chlamydiae.Chlamydiae.Chlamydiales.Parachlamydiaceae	0.834838800391			-
Bacteria.Cyanobacteria.Melainabacteria	2.64482998484			-
Bacteria.Proteobacteria.Gammaproteobacteria.Oceanospirillales.Nitrincolaceae.Marinobacterium	1.29436432368			-
Bacteria.Actinobacteria.Thermoleophilia.Solirubrobacterales.67_14	1.78156585041			-
Bacteria.Firmicutes.Erysipelotrichia.Erysipelotrichales.Erysipelotrichaceae.Asteroleplasma	1.53554986608			-
Bacteria.Proteobacteria.Gammaproteobacteria.Cellvibrionales.Cellvibrionaceae	0.919056204486			-
Bacteria.Lentisphaerae	2.58538538802			-
Bacteria.Proteobacteria.Deltaproteobacteria.Syntrophobacterales.Syntrophobacteraceae.uncultured	1.24842068979			-
Bacteria.Bacteroidetes.Bacteroidia.Flavobacteriales.Flavobacteriaceae.Myroides	0.87714216835			-
Bacteria.Actinobacteria.Actinobacteria.Propionibacteriales.Nocardioidaceae	2.08097859834	Group_CK7	2.55044923066	0.0399812437172
Bacteria.Firmicutes.Clostridia.Clostridiales.Lachnospiraceae.uncultured	4.02072555577	Group_SH7	3.58572432684	0.00705850343173
Bacteria.Firmicutes.Bacilli.Lactobacillales.Leuconostocaceae.Weissella	1.57967827757			-
Bacteria.Gemmatimonadetes.S0134_terrestrial_group.uncultured_bacterium.uncultured_bacterium	2.79037092256			-
Bacteria.Bacteroidetes.Bacteroidia.Bacteroidales.uncultured.Ambiguous_taxa	1.12174404338			-
Bacteria.Firmicutes.Erysipelotrichia.Erysipelotrichales.Erysipelotrichaceae.Allobaculum	4.22724185474			-
Bacteria.Proteobacteria.Deltaproteobacteria.Myxococcales.Archangiaceae.Anaeromyxobacter	2.40963022333			-
Bacteria.Firmicutes.Clostridia.Clostridiales.Lachnospiraceae._Eubacterium__fissicatena_group	2.16959758381	Group_ZL7	2.67001541939	0.0444210948532
Bacteria.Firmicutes.Bacilli.Bacillales	4.49542663976			-
Bacteria.Bacteroidetes.Bacteroidia.Bacteroidales.Rikenellaceae.Rikenellaceae_RC9_gut_group	3.33288279567	Group_CK7	2.7289799315	0.0293444509233
Bacteria.Proteobacteria.Gammaproteobacteria.KF_JG30_C25.uncultured_proteobacterium.uncultured_proteobacterium	2.57311792463			-
Bacteria.Firmicutes.Bacilli.Lactobacillales.Aerococcaceae.Aerococcus	3.18448768084	Group_SH7	2.8493156536	0.0244402507933
Bacteria.Firmicutes.Clostridia.Clostridiales.Lachnospiraceae.Lachnospiraceae_NK4A136_group	4.66365611791			-
Bacteria.Proteobacteria.Deltaproteobacteria.Desulfovibrionales.Desulfovibrionaceae.Bilophila	3.86117235991			-
Bacteria.Proteobacteria.Gammaproteobacteria.Betaproteobacteriales.Nitrosomonadaceae.mle1_7	1.9062735523			-
Bacteria.Bacteroidetes.Rhodothermia.Rhodothermales.Rhodothermaceae.Rhodothermus	2.70933767165			-
Bacteria.Actinobacteria.Thermoleophilia.Gaiellales	1.96670874925			-
Bacteria.Proteobacteria.Deltaproteobacteria.Syntrophobacterales.Syntrophaceae.uncultured	1.8233177271			-
Bacteria.Actinobacteria.Actinobacteria.Corynebacteriales.Corynebacteriaceae.Corynebacterium_1	3.40127877914			-
Bacteria.Nitrospirae.Nitrospira.Nitrospirales	2.16732003941			-
Bacteria.Bacteroidetes.Ignavibacteria.Kryptoniales.BSV26.uncultured_soil_bacterium	1.46078008711			-
Bacteria.Actinobacteria.Actinobacteria.Micrococcales.uncultured	1.81724306896			-
Bacteria.Elusimicrobia.Elusimicrobia.Lineage_IV	1.13258886774			-
Bacteria.Proteobacteria.Alphaproteobacteria.Rhizobiales.Methyloligellaceae	1.82360520814			-
Bacteria.Actinobacteria.Acidimicrobiia.IMCC26256.uncultured_Acidothermaceae_bacterium	1.13186192014			-
Bacteria.Actinobacteria.Coriobacteriia.Coriobacteriales.Eggerthellaceae.Enterorhabdus	3.5552417862			-
Bacteria.Proteobacteria.Gammaproteobacteria.Betaproteobacteriales.Burkholderiaceae.Oligella	0.861785748989			-
Bacteria.Proteobacteria.Deltaproteobacteria.Sva0485.uncultured_Spirochaetales_bacterium.uncultured_Spirochaetales_bacterium	1.74037908719			-
Bacteria.Nitrospirae.Thermodesulfovibrionia	2.58869687297			-
Bacteria.Actinobacteria.Actinobacteria.Corynebacteriales.Mycobacteriaceae	2.16509563842			-
Bacteria.Proteobacteria.Alphaproteobacteria.Rhizobiales.Rhizobiales_Incertae_Sedis.uncultured	0.817243068959			-
Bacteria.Bacteroidetes.Bacteroidia.Bacteroidales.Rikenellaceae	4.29539716033			-
Bacteria.Patescibacteria.Saccharimonadia.Saccharimonadales.Saccharimonadaceae.Candidatus_Saccharimonas	1.56514069402			-
Bacteria.Bacteroidetes.Bacteroidia	5.63769202701			-
Bacteria.Bacteroidetes.Bacteroidia.Bacteroidales.Muribaculaceae	5.32935208482			-
Bacteria.Actinobacteria.Actinobacteria.Micrococcales.Microbacteriaceae	2.86866971496			-
Bacteria.Firmicutes.Clostridia.Clostridiales.Lachnospiraceae._Eubacterium__eligens_group	1.43087429136			-
Bacteria.Proteobacteria.Gammaproteobacteria.Diplorickettsiales.Diplorickettsiaceae.Aquicella	1.11827306462			-
Bacteria.Bacteroidetes.Rhodothermia	2.71487016025			-
Bacteria.Firmicutes.Bacilli.Bacillales.Thermoactinomycetaceae	4.31067013686			-
Bacteria.Proteobacteria.Gammaproteobacteria.Betaproteobacteriales.Nitrosomonadaceae.MND1	2.09616129373			-
Bacteria.Actinobacteria.Actinobacteria.Pseudonocardiales.Pseudonocardiaceae.Saccharomonospora	1.72033305595			-
Bacteria.Lentisphaerae.Lentisphaeria.Victivallales.Victivallaceae	1.84844785071			-
Bacteria.Firmicutes.Clostridia.Clostridiales.Clostridiales_vadinBB60_group	4.50490909179			-
Bacteria.Bacteroidetes.Bacteroidia.Bacteroidales.Muribaculaceae.uncultured_bacterium	5.31173769982			-
Bacteria.Firmicutes.Clostridia.Clostridiales.Eubacteriaceae.Anaerofustis	2.55317372952			-
Bacteria.Firmicutes.Clostridia.Clostridiales.Ruminococcaceae.Subdoligranulum	2.34093531019			-
Bacteria.Tenericutes.Mollicutes.Izimaplasmatales.uncultured_organism.uncultured_organism	1.28611482309			-
Bacteria.Actinobacteria.Actinobacteria.Frankiales.Acidothermaceae	1.29436432368			-
Bacteria.Proteobacteria.Gammaproteobacteria.Oceanospirillales.Nitrincolaceae	1.29436432368			-
Bacteria.Tenericutes.Mollicutes.Izimaplasmatales	3.47950331966	Group_JSH7	3.13001558125	0.0216347951752
Bacteria.Fusobacteria.Fusobacteriia.Fusobacteriales.Fusobacteriaceae.Fusobacterium	2.5680978663			-
Bacteria.Zixibacteria.uncultured_bacterium	0.852756640457			-
Bacteria.Cyanobacteria.Melainabacteria.Gastranaerophilales.gut_metagenome.gut_metagenome	1.29394324953			-
Bacteria.Patescibacteria.Parcubacteria.Candidatus_Jorgensenbacteria	0.841909026815			-
Bacteria.Proteobacteria.Gammaproteobacteria.Betaproteobacteriales.Burkholderiaceae	4.23936438331			-
Bacteria.Proteobacteria.Alphaproteobacteria.Rhizobiales.Hyphomicrobiaceae	2.19884540983			-
Bacteria.Tenericutes.Mollicutes.Mollicutes_RF39.uncultured_rumen_bacterium.uncultured_rumen_bacterium	2.81260992923			-
Bacteria.Firmicutes.Bacilli.Lactobacillales	4.69591404882			-
Bacteria.Acidobacteria.Subgroup_22	1.13940172655			-
Bacteria.Acidobacteria.Holophagae.Holophagales.Holophagaceae.uncultured_bacterium	0.827233655378			-
Bacteria.Actinobacteria.Actinobacteria.Streptosporangiales.Streptosporangiaceae	3.70726366638			-
Bacteria.Bacteroidetes.Bacteroidia.Bacteroidales.Marinifilaceae.Odoribacter	3.53409752912	Group_SH7	3.05089412962	0.0283229824109
Bacteria.Proteobacteria.Deltaproteobacteria.Syntrophobacterales.Syntrophaceae.Syntrophus	0.947390694122			-
Bacteria.Acidobacteria.Acidobacteriia.Acidobacteriales.Acidobacteriaceae__Subgroup_1_.Granulicella	1.41930306029			-
Bacteria.Proteobacteria.Gammaproteobacteria.Gammaproteobacteria_Incertae_Sedis.Unknown_Family	2.08107415536			-
Bacteria.Proteobacteria.Alphaproteobacteria.Rhodospirillales.Rhodospirillaceae.uncultured	1.29436432368			-
Bacteria.Gemmatimonadetes.Gemmatimonadetes	2.5718618412			-
Bacteria.Firmicutes.Erysipelotrichia.Erysipelotrichales.Erysipelotrichaceae.Dubosiella	4.00115335759	Group_CK7	3.57475560745	0.0284998036179
Bacteria.Firmicutes.Clostridia.Clostridiales.Clostridiaceae_1.Clostridium_sensu_stricto_1	3.92057221962			-
Bacteria.Bacteroidetes.Bacteroidia.Sphingobacteriales.env_OPS_17.uncultured_Sphingobacteriia_bacterium	0.848642409473			-
Bacteria.Firmicutes.Bacilli.uncultured	1.85863575412			-
Bacteria.Bacteroidetes.Ignavibacteria.Kryptoniales.BSV26.Ambiguous_taxa	1.13940172655			-
Bacteria.Bacteroidetes.Bacteroidia.Sphingobacteriales.env_OPS_17	0.848642409473			-
Bacteria.Proteobacteria.Deltaproteobacteria.NB1_j.uncultured_bacterium	1.51679593583			-
Bacteria.Tenericutes.Mollicutes.Izimaplasmatales.uncultured_organism	1.28611482309			-
Bacteria.Chlamydiae.Chlamydiae	0.834838800391			-
Bacteria.Proteobacteria.Gammaproteobacteria.Diplorickettsiales.Diplorickettsiaceae	1.11827306462			-
Bacteria.Actinobacteria.Coriobacteriia.OPB41	1.30168621291			-
Bacteria.Bacteroidetes.Bacteroidia.Sphingobacteriales.Lentimicrobiaceae.uncultured_prokaryote	1.11649494394			-
Bacteria.Firmicutes.Clostridia.Clostridiales.Lachnospiraceae.Lachnospiraceae_UCG_006	3.29223924908			-
Bacteria.Firmicutes.Clostridia.Clostridiales.Lachnospiraceae.Lachnospiraceae_UCG_001	3.84200490644	Group_SH7	3.49109654721	0.0304164929226
Bacteria.Firmicutes.Bacilli.Lactobacillales.Lactobacillaceae	4.66545008251			-
Bacteria.Proteobacteria.Deltaproteobacteria.Desulfovibrionales.Desulfovibrionaceae	4.77689508472			-
Bacteria.Chloroflexi	1.78889716634			-
Bacteria.Proteobacteria.Alphaproteobacteria.Elsterales.uncultured.Ambiguous_taxa	1.29436432368			-
Bacteria.Bacteroidetes.Ignavibacteria.Ignavibacteriales.Ignavibacteriaceae	1.14691768411			-
Bacteria.Proteobacteria.Alphaproteobacteria.Acetobacterales.Acetobacteraceae	1.63758577962			-
Bacteria.Proteobacteria.Alphaproteobacteria.Rhodovibrionales.Fodinicurvataceae.uncultured	2.32239304728			-
Bacteria.Firmicutes.Clostridia.Clostridiales.Family_XIII._Eubacterium__nodatum_group	3.10015154834			-
Bacteria.Nitrospirae.Thermodesulfovibrionia.uncultured.Ambiguous_taxa.Ambiguous_taxa	1.31219299447			-
Bacteria.Proteobacteria.Gammaproteobacteria.Betaproteobacteriales.Burkholderiaceae.Alcaligenes	1.78731334992			-
Bacteria.Epsilonbacteraeota.Campylobacteria	5.10400782113	Group_CK7	4.66386926909	0.0208459536501
Bacteria.Tenericutes.Mollicutes.Mollicutes_RF39.Ambiguous_taxa.Ambiguous_taxa	2.36240522896			-
Bacteria.Proteobacteria.Gammaproteobacteria.Cellvibrionales	0.919056204486			-
Bacteria.Firmicutes.Clostridia.Clostridiales.Peptostreptococcaceae.Clostridioides	2.20737141109			-
Bacteria.Latescibacteria.uncultured_bacterium_mle1_16.uncultured_bacterium_mle1_16	0.988319622348			-
Bacteria.Firmicutes.Limnochordia.Limnochordales.Limnochordaceae.uncultured_compost_bacterium	3.39943076485			-
Bacteria.Proteobacteria.Alphaproteobacteria.Caulobacterales.Hyphomonadaceae	1.44991500312			-
Bacteria.Bacteroidetes.Bacteroidia.Bacteroidales.Dysgonomonadaceae	1.5162130733			-
Bacteria.Fusobacteria	2.61425119972			-
Bacteria.Actinobacteria.Acidimicrobiia.IMCC26256.uncultured_Acidothermaceae_bacterium.uncultured_Acidothermaceae_bacterium	1.13186192014			-
Bacteria.Firmicutes.Clostridia	5.60299234287	Group_SH7	4.80561994824	0.0368495029731
Bacteria.Firmicutes.Bacilli.Lactobacillales.Leuconostocaceae	1.57967827757			-
Bacteria.Actinobacteria.Acidimicrobiia.IMCC26256	1.44613495964			-
Bacteria.Firmicutes.Negativicutes.Selenomonadales.Veillonellaceae.Veillonella	1.31945600247			-
Bacteria.Proteobacteria.Gammaproteobacteria.Betaproteobacteriales.Gallionellaceae.Sideroxydans	1.70380230491			-
Bacteria.Proteobacteria.Gammaproteobacteria.Aeromonadales.Succinivibrionaceae	2.32524326109			-
Bacteria.Proteobacteria.Gammaproteobacteria.Betaproteobacteriales.Gallionellaceae	1.70380230491			-
Bacteria.Proteobacteria.Alphaproteobacteria.Elsterales.uncultured.uncultured_alpha_proteobacterium	1.59539431934			-
Bacteria.Bacteroidetes.Bacteroidia.Bacteroidales.Prevotellaceae.Prevotellaceae_Ga6A1_group	4.62119820997			-
Bacteria.Actinobacteria.Actinobacteria.Frankiales.Acidothermaceae.Acidothermus	1.29436432368			-
Bacteria.Patescibacteria.Parcubacteria	1.30742891691			-
Bacteria.Patescibacteria.Parcubacteria.Candidatus_Jorgensenbacteria.Candidatus_Jorgensenbacteria_bacterium_GW2011_GWA1_48_11	0.841909026815			-
Bacteria.Proteobacteria.Gammaproteobacteria.Betaproteobacteriales.Rhodocyclaceae.uncultured	1.31964708294			-
Bacteria.Actinobacteria.Actinobacteria.Micrococcales.Demequinaceae.uncultured	1.43913432085			-
Bacteria.Bacteroidetes.Bacteroidia.Bacteroidales.uncultured	1.31943668923			-
Bacteria.Proteobacteria.Alphaproteobacteria.Rhizobiales.A0839	1.7839752657			-
Bacteria.Proteobacteria.Gammaproteobacteria.Betaproteobacteriales.Burkholderiaceae.Aquabacterium	1.14121261115			-
Bacteria.Tenericutes.Mollicutes.Mycoplasmatales	2.98565524571	Group_SH7	2.65702381833	0.0197440722856
Bacteria.Chloroflexi.Ktedonobacteria.Ktedonobacterales.Ktedonobacteraceae.FCPS473	0.817243068959			-
Bacteria.Actinobacteria.Acidimicrobiia.Microtrichales.Ilumatobacteraceae.CL500_29_marine_group	1.14111521011			-
Bacteria.Acidobacteria	2.81194326426			-
Bacteria.Proteobacteria.Alphaproteobacteria.Rhizobiales.Xanthobacteraceae.Pseudolabrys	2.05214064357			-
Bacteria.Proteobacteria.Gammaproteobacteria.Betaproteobacteriales.Leeiaceae	0.837074329523			-
Bacteria.Actinobacteria.Thermoleophilia.Gaiellales.uncultured.Ambiguous_taxa	1.41930306029			-
Bacteria.Firmicutes.Clostridia.Clostridiales.Lachnospiraceae.Tyzzerella_3	2.04376357002			-
Bacteria.Acidobacteria.Thermoanaerobaculia	1.14121261115			-
Bacteria.Proteobacteria.Deltaproteobacteria.Sva0485.Ambiguous_taxa	1.13122753609			-
Bacteria.Firmicutes.Clostridia.Clostridiales.Christensenellaceae	4.47559613583			-
Bacteria.Proteobacteria.Gammaproteobacteria.Salinisphaerales.Solimonadaceae	0.984958955915			-
Bacteria.Actinobacteria.Acidimicrobiia.Microtrichales.Microtrichaceae.IMCC26207	1.59539431934			-
Bacteria.Firmicutes.Bacilli.Lactobacillales.Enterococcaceae.Enterococcus	3.43634226214			-
Bacteria.Proteobacteria.Gammaproteobacteria.Gammaproteobacteria_Incertae_Sedis.Unknown_Family.Acidibacter	2.08107415536			-
Bacteria.Bacteroidetes.Bacteroidia.Bacteroidales.Bacteroidales_RF16_group	0.833463323898			-
Bacteria.Proteobacteria.Alphaproteobacteria.Rhodospirillales.uncultured	3.82349151979			-
Bacteria.Firmicutes.Clostridia.Clostridiales.Ruminococcaceae.Phocea	1.78844297815			-
Bacteria.Proteobacteria.Gammaproteobacteria.Salinisphaerales.Solimonadaceae.Nevskia	0.984958955915			-
Bacteria.Proteobacteria.Alphaproteobacteria.Rhizobiales.Rhizobiales_Incertae_Sedis.Bauldia	1.30501584249			-
Bacteria.Proteobacteria.Deltaproteobacteria.NB1_j.uncultured_soil_bacterium	1.4249686679			-
Bacteria.Spirochaetes.Spirochaetia.Spirochaetales	4.22377950593			-
Bacteria.Proteobacteria.Gammaproteobacteria.Betaproteobacteriales.Burkholderiaceae.Burkholderia_Caballeronia_Paraburkholderia	1.11827306462			-
Bacteria.Proteobacteria.Alphaproteobacteria.Rhizobiales.Rhodomicrobiaceae	1.82149276129			-
Bacteria.Firmicutes.Clostridia.Clostridiales.Christensenellaceae.Christensenellaceae_R_7_group	4.46316670171			-
Bacteria.Proteobacteria.Alphaproteobacteria.Paracaedibacterales.Paracaedibacteraceae.uncultured	0.844008460216			-
Bacteria.Firmicutes.Clostridia.Clostridiales.Clostridiales_vadinBB60_group.uncultured_bacterium	4.48432586031			-
Bacteria.Actinobacteria.Actinobacteria.Micrococcales.Demequinaceae.Ambiguous_taxa	1.41930306029			-
Bacteria.Nitrospirae.Thermodesulfovibrionia.uncultured.uncultured_bacterium.uncultured_bacterium	2.58128322331			-
Bacteria.Patescibacteria.Parcubacteria.Candidatus_Yanofskybacteria.uncultured_bacterium	1.1281081695			-
Bacteria.Actinobacteria.Actinobacteria.Propionibacteriales.Nocardioidaceae.Nocardioides	2.03087245164	Group_CK7	2.53452165969	0.0399812437172
Bacteria.Proteobacteria.Gammaproteobacteria.Betaproteobacteriales.Nitrosomonadaceae	2.49746894877			-
Bacteria.Proteobacteria.Gammaproteobacteria.Betaproteobacteriales.Burkholderiaceae.Leptothrix	1.31363007432			-
Bacteria.Proteobacteria.Deltaproteobacteria.Sva0485.uncultured_delta_proteobacterium.uncultured_delta_proteobacterium	1.44771956578			-
Bacteria.Proteobacteria.Gammaproteobacteria.Alteromonadales.Idiomarinaceae.Idiomarina	0.919056204486			-
Bacteria.Actinobacteria.Actinobacteria.Pseudonocardiales.Pseudonocardiaceae.Pseudonocardia	2.13946236369			-
Bacteria.Actinobacteria.Actinobacteria.Kineosporiales.Kineosporiaceae.Kineosporia	1.60314262697			-
Bacteria.Firmicutes.Bacilli.Bacillales.Family_XI	1.42795168794			-
Bacteria.Proteobacteria.Deltaproteobacteria.Syntrophobacterales.Syntrophaceae.Desulfomonile	1.41930306029			-
Bacteria.Proteobacteria.Gammaproteobacteria.Xanthomonadales.Rhodanobacteraceae.Rhodanobacter	2.02384278723			-
Bacteria.Acidobacteria.Acidobacteriia.Subgroup_2.Ambiguous_taxa.Ambiguous_taxa	1.5162130733			-
Bacteria.Proteobacteria.Deltaproteobacteria.MBNT15.uncultured_bacterium	1.59539431934			-
Bacteria.Bacteroidetes.Ignavibacteria.SJA_28.uncultured_bacterium	1.43693286242			-
Bacteria.Tenericutes.Mollicutes.Mollicutes_RF39.Ambiguous_taxa	2.36240522896			-
Bacteria.Actinobacteria.Actinobacteria.Propionibacteriales.Nocardioidaceae.Thermasporomyces	1.11827306462			-
Bacteria.Actinobacteria.Actinobacteria.Pseudonocardiales	2.72580008852			-
Bacteria.Proteobacteria.Alphaproteobacteria.Rhizobiales.Rhizobiaceae.Phyllobacterium	1.29436432368			-
Bacteria.Firmicutes.Erysipelotrichia.Erysipelotrichales.Erysipelotrichaceae.Catenibacterium	1.83624661438			-
Bacteria.Actinobacteria.Acidimicrobiia.Microtrichales.uncultured.uncultured_compost_bacterium	3.03506735474			-
Bacteria.Proteobacteria.Alphaproteobacteria.Rhizobiales.uncultured.uncultured_Hyphomicrobiaceae_bacterium	1.52169974271			-
Bacteria.Cyanobacteria.Melainabacteria.Gastranaerophilales.uncultured_rumen_bacterium	1.81298178549			-
Bacteria.Nitrospirae.Thermodesulfovibrionia.uncultured	2.58869687297			-
Bacteria.Firmicutes.Clostridia.Clostridiales.Ruminococcaceae.Anaerotruncus	3.35514868587			-
Bacteria.Proteobacteria.Gammaproteobacteria.CCD24.uncultured_bacterium.uncultured_bacterium	1.73457959067			-
Bacteria.Nitrospirae.Thermodesulfovibrionia.uncultured.Ambiguous_taxa	1.31219299447			-
Bacteria.Firmicutes.Clostridia.Clostridiales.Lachnospiraceae.Anaerosporobacter	1.34628608946			-
Bacteria.Acidobacteria.Subgroup_22.uncultured_Acidobacterium_sp_.uncultured_Acidobacterium_sp_.uncultured_Acidobacterium_sp_	1.13940172655			-
Bacteria.Epsilonbacteraeota.Campylobacteria.Campylobacterales	5.10400782113	Group_CK7	4.66386926909	0.0208459536501
Bacteria.Proteobacteria.Gammaproteobacteria.Aeromonadales.Succinivibrionaceae.Succinivibrio	2.15333024554			-
Bacteria.Bacteroidetes.Bacteroidia.Bacteroidales.p_2534_18B5_gut_group.uncultured_bacterium	1.93118642127			-
Bacteria.Proteobacteria.Gammaproteobacteria.Betaproteobacteriales.Hydrogenophilaceae	1.61180815216			-
Bacteria.Patescibacteria.Saccharimonadia	1.56514069402			-
Bacteria.Chloroflexi.Ktedonobacteria	0.817243068959			-
Bacteria.Proteobacteria.Alphaproteobacteria.Rhodospirillales.uncultured.uncultured_rumen_bacterium	1.81779386952			-
Bacteria.Bacteroidetes.Rhodothermia.Rhodothermales	2.71487016025			-
Bacteria.Bacteroidetes.Bacteroidia.Chitinophagales.Chitinophagaceae.Niastella	0.844008460216			-
Bacteria.Firmicutes.Clostridia.Clostridiales.Lachnospiraceae.Marvinbryantia	4.46303103274			-
Bacteria.Bacteroidetes.Bacteroidia.Bacteroidales.Prevotellaceae.Paraprevotella	1.92757302115			-
Bacteria.Bacteroidetes.Bacteroidia.Sphingobacteriales.KD3_93.Ambiguous_taxa	1.15311794249			-
Bacteria.Zixibacteria.uncultured_bacterium.uncultured_bacterium.uncultured_bacterium	0.852756640457			-
Bacteria.Acidobacteria.Acidobacteriia	2.77972379292			-
Bacteria.Actinobacteria.Actinobacteria.Propionibacteriales	2.08097859834	Group_CK7	2.52397105005	0.0399812437172
Bacteria.Spirochaetes.Leptospirae.Leptospirales.Leptospiraceae.Turneriella	1.0794592835			-
Bacteria.Actinobacteria.Acidimicrobiia.IMCC26256.uncultured_Acidimicrobiales_bacterium	1.1355027899			-
Bacteria.Proteobacteria.Gammaproteobacteria.Betaproteobacteriales.Burkholderiaceae.Paenalcaligenes	2.21813299364			-
Bacteria.Actinobacteria.Actinobacteria.Frankiales.Cryptosporangiaceae.Fodinicola	1.31417124099			-
Bacteria.Cyanobacteria.Melainabacteria.Gastranaerophilales.uncultured_bacterium.uncultured_bacterium	2.57563504794			-
Bacteria.Actinobacteria.Actinobacteria.Corynebacteriales.Mycobacteriaceae.Mycobacterium	2.16509563842			-
Bacteria.Bacteroidetes.Rhodothermia.Rhodothermales.Rhodothermaceae.uncultured	0.817243068959			-
Bacteria.Proteobacteria.Alphaproteobacteria.uncultured.metagenome	1.32761801905			-
Bacteria.Bacteroidetes.Bacteroidia.Chitinophagales	1.59997134396			-
Bacteria.Proteobacteria.Alphaproteobacteria.Rhodospirillales.Rhodopirillaceae	2.05740438613			-
Bacteria	6.0			-
Bacteria.Proteobacteria.Deltaproteobacteria.Myxococcales.uncultured	1.11649494394			-
Bacteria.Actinobacteria	4.77749281083	Group_CK7	4.3523960519	0.0132044208943
