# Supplementary material for: Lactiplantibacillus plantarum AR113 Exhibit Accelerated Liver Regeneration by Regulating Gut Microbiota and Plasma Glycerophospholipid
Source: Front Microbiol. 2022 Jan 13;12:800470. doi: 10.3389/fmicb.2021.800470 (PMC8834300; doi:10.3389/fmicb.2021.800470)
Supplement: Supplementary file 5 [file Table_5.XLSX]

## Sheet: Group-JSH3_Group-SH3
Metabolites	log2(FC)	KEGG	RED/BLUE	ID Annotation	Annotation	ID	m/z	Retention time (min)	Ion mode	Compound ID	Super Class	Class	Sub Class	Adducts	Formula	Score	Fragmentation Score	Mass Error (ppm)	VIP	P-value	adj.P-value	FC	average(Group-JSH3)	average(Group-SH3)	JSH3-1	JSH3-2	JSH3-3	JSH3-4	JSH3-5	JSH3-6	JSH3-7	JSH3-8	SH3-1	SH3-2	SH3-3	SH3-4	SH3-5	SH3-6	SH3-7
Timolol	1.50078	C07141	red			3.60_631.3061m/z	631.306	3.60458	neg	HMDB0014517	Organic nitrogen compounds	Organonitrogen compounds	Amines	2M-H	C13H24N4O3S	40.8	14.5	-0.707635	4.9465	0.00164539	0.0442129	2.82997	4015.19	1418.81	2706.96	2871.42	2368.56	5062.47	2292.07	4432.88	6226.87	6160.28	1009.43	819.004	1337.52	1252.47	2146.97	2013.54	1352.74
Betaine	-0.783735	C00719	blue	rno02010|rno00260	ABC transporters|Glycine, serine and threonine metabolism	0.69_117.0788n	118.086	0.687867	pos	287	Organic acids and derivatives	Carboxylic acids and derivatives	Amino acids, peptides, and analogues	M+H, M+Na, 2M+H, 2M+Na	C5H11NO2	56.2	83.3	-1.45123	4.02052	0.00127862	0.0400524	0.580861	2364.36	4070.44	2566.11	2016.09	2566	2289.93	2391.95	1997.13	2046.8	3040.9	5551.06	5547.55	3966.05	2792.56	3094.96	3325.45	4215.47
L-Isoleucine	0.348846	C00407	red	rno04974|rno04978|rno02010|rno05230|rno00970|rno00290|rno00280|rno01230|rno01210	Protein digestion and absorption|Mineral absorption|ABC transporters|Central carbon metabolism in cancer|Aminoacyl-tRNA biosynthesis|Valine, leucine and isoleucine biosynthesis|Valine, leucine and isoleucine degradation|Biosynthesis of amino acids|2-Oxocarboxylic acid metabolism	1.84_131.0944n	132.102	1.83813	pos	23	Organic acids and derivatives	Carboxylic acids and derivatives	Amino acids, peptides, and analogues	M+H, 2M+H	C6H13NO2	57.7	90.4	-1.49223	2.01243	0.026672	0.15711	1.27354	2178.15	1710.31	2117.62	1741.9	2199.03	2708.07	2587	2421.26	1921.62	1728.71	1469.13	1496.48	1404.68	1475.82	2234.49	2163.32	1728.24
L-Leucine	0.530607	C00123	red	rno04974|rno04978|rno02010|rno05230|rno00970|rno00290|rno04150|rno00280|rno01230|rno01210	Protein digestion and absorption|Mineral absorption|ABC transporters|Central carbon metabolism in cancer|Aminoacyl-tRNA biosynthesis|Valine, leucine and isoleucine biosynthesis|mTOR signaling pathway|Valine, leucine and isoleucine degradation|Biosynthesis of amino acids|2-Oxocarboxylic acid metabolism	1.45_131.0949n	130.088	1.44538	neg	HMDB0000687	Organic acids and derivatives	Carboxylic acids and derivatives	Amino acids, peptides, and analogues	M-H, 2M-H	C6H13NO2	40.3	4.54	2.24132	1.60589	0.00592367	0.0780667	1.44454	1053.84	729.533	1295.62	1115.85	1380.06	1011.62	1137.33	914.416	883.504	692.31	956.681	875.253	713.855	711.931	562.045	630.666	656.301
L-Proline	-0.430894	C00148	blue	rno04974|rno04978|rno02010|rno05230|rno00970|rno01230|rno00330	Protein digestion and absorption|Mineral absorption|ABC transporters|Central carbon metabolism in cancer|Aminoacyl-tRNA biosynthesis|Biosynthesis of amino acids|Arginine and proline metabolism	0.73_116.0702m/z	116.07	0.731367	pos	HMDB0000162	Organic acids and derivatives	Carboxylic acids and derivatives	Amino acids, peptides, and analogues	M+H	C5H9NO2	53.4	72.1	-3.2004	1.11652	0.0179935	0.1337	0.741802	477.041	643.085	606.814	437.817	675.312	444.138	534.277	381.937	372.027	364.009	776.708	706.219	674.006	719.052	477.437	468.408	679.762
Tranexamic Acid	-0.938493	C12535	blue			1.27_158.1171m/z	158.117	1.27255	pos	HMDB0014447	Organic acids and derivatives	Carboxylic acids and derivatives	Amino acids, peptides, and analogues	M+H	C8H15NO2	48.3	47.4	-2.58625	2.53496	0.0197273	0.139375	0.521778	1194.98	2290.21	2163.52	618.108	1940.12	1662.39	2147.75	674.858	166.577	186.522	2506.71	1162.38	2400.67	1837.38	3455.16	2178.72	2490.44
N2-gamma-Glutamylglutamine	-0.695505	C05283	blue			0.73_275.1123n	276.12	0.731367	pos	HMDB0011738	Organic acids and derivatives	Carboxylic acids and derivatives	Amino acids, peptides, and analogues	M+H, M+Na, M+K	C10H17N3O6	45.7	37.4	1.96644	1.02735	8.87041e-05	0.0149099	0.617493	166.067	268.938	177.694	104.202	137.212	148.566	197.577	169.892	184.176	209.216	245.011	263.655	261.507	263.898	345.81	273.329	229.353
N-Palmitoyl tyrosine	-1.82804					7.99_419.3029n	464.301	7.99215	neg	HMDB0062340	Organic acids and derivatives	Carboxylic acids and derivatives	Amino acids, peptides, and analogues	M+FA-H, 2M-H	C25H41NO4	40.2	4.36	-1.46078	6.29062	0.00462256	0.0705671	0.281647	1850.01	6568.54	1226.47	1114.23	374.928	4847.07	580.154	776.798	1669	4211.44	4520.36	6785.19	4608.9	9173.6	2778.2	12972.6	5140.91
Prolyl-Hydroxyproline	1.18032					3.63_474.2552m/z	474.255	3.62578	pos	HMDB0029018	Organic acids and derivatives	Carboxylic acids and derivatives	Amino acids, peptides, and analogues	2M+NH4	C10H16N2O4	41.3	9.39	-1.31073	2.06372	0.00690248	0.0837464	2.26626	770.272	339.886	562.326	661.043	513.409	1508.15	669.409	969.219	581.534	697.088	212.348	185.884	297.05	313.39	547.93	518.319	304.282
Phenylalanyl-Glycine	0.311155					2.39_222.1013n	203.083	2.38998	neg	HMDB0028995	Organic acids and derivatives	Carboxylic acids and derivatives	Amino acids, peptides, and analogues	M-H2O-H, M-H	C11H14N2O3	44.8	29.5	4.00405	2.74826	0.0106996	0.102167	1.2407	4866.73	3922.57	5409.98	4399.87	5163.75	5268.85	3956.91	5214.67	5039.52	4480.31	4656.88	4780.5	3549.07	3690.87	2813.8	4361.03	3605.82
Methionyl-Lysine	-3.61482					7.90_553.2834m/z	553.283	7.89732	neg	HMDB0028978	Organic acids and derivatives	Carboxylic acids and derivatives	Amino acids, peptides, and analogues	2M-H	C11H23N3O3S	35.6	3.4	-2.41545	1.22503	0.0254527	0.154251	0.0816262	19.2377	235.681	35.6224	4.99817	33.2743	16.3919	12.7089	20.5922	4.9487	25.3653	60.5108	140.995	47.5421	285.211	746.159	104.387	264.961
Desethylchloroquine	-3.32012					7.02_581.2951m/z	581.295	7.0202	neg	HMDB0041870	Organoheterocyclic compounds	Quinolines and derivatives	Aminoquinolines and derivatives	2M-H	C16H22ClN3	38.6	2.9	3.2899	2.00737	0.00113856	0.0374477	0.100125	48.0218	479.616	138.128	99.4135	77.2001	18.3134	16.4274	20.0853	11.2567	3.35006	93.1972	252.649	250.127	836.236	695.206	761.92	467.979
Cyprodinil	-1.13623	C10914	blue			9.18_449.2443m/z	449.244	9.1794	neg	HMDB0034853	Benzenoids	Benzene and substituted derivatives	Aniline and substituted anilines	2M-H	C14H15N3	31.1	0	-3.62229	1.02282	0.00591007	0.0780667	0.454948	104.011	228.621	176.897	160.233	186.772	60.2063	91.1775	24.9973	59.3687	72.4325	133.817	158.818	139.973	278.065	347.143	245.514	297.016
25-Azacholesterol	0.267168					11.90_813.6660m/z	813.666	11.8994	pos	HMDB0001028	Lipids and lipid-like molecules	Steroids and steroid derivatives	Azasteroids and derivatives	2M+K	C26H45NO	37.2	0.9	3.40202	1.45089	0.0098366	0.0977983	1.20344	1702.94	1415.06	1320.5	1774.65	1514.67	1703.81	1658.86	1742.57	1849.12	2059.34	1413.94	1568.14	1473.51	1162.93	1498.54	1437.55	1350.77
Antibiotic SB 202742	-2.7662					8.80_353.2475m/z	353.247	8.7962	pos	HMDB0041206	Benzenoids	Benzene and substituted derivatives	Benzoic acids and derivatives	M+H-H2O	C24H34O3	51.1	60.7	-0.0807801	6.2085	0.0297339	0.165224	0.146991	1031.89	7020.09	3407.8	1397.05	1024.76	1254.44	351.891	557.598	166.649	94.9284	296.673	1213.37	2046.32	9393.76	20090.6	7107	8992.88
Acidissiminol epoxide	-1.50467					11.68_409.2236n	410.231	11.6792	pos	HMDB0040793	Benzenoids	Benzene and substituted derivatives	Benzoic acids and derivatives	M+H, M+Na, M+H-H2O	C25H31NO4	38.3	4.07	-4.10211	1.45452	0.00378283	0.0641645	0.352411	125.598	356.397	319.538	268.221	294.757	62.816	27.6797	31.6853	0.0713194	0.0188832	389.915	471.092	361.468	410.476	347.481	131.733	382.613
Avicholic acid	-1.46978					8.96_408.2876n	815.568	8.96208	neg	LMST04010107	Lipids and lipid-like molecules	Sterol Lipids	Bile acids and derivatives	M-H, 2M-H, M+FA-H	C24H40O5	40.6	11.6	0.0788018	21.5224	0.0110867	0.10383	0.361036	34261	94896.3	55737.7	43573.4	83685.7	33603.5	12523.3	18574.1	15352.4	11038.1	39127.2	48121.4	54601.9	163551	158059	93587	107227
3alpha-Hydroxy-5beta-chola-7,9(11)-dien-24-oic Acid	-1.4837					9.52_372.2664n	373.274	9.51915	pos	LMST04010330	Lipids and lipid-like molecules	Sterol Lipids	Bile acids and derivatives	M+H-H2O, M+H	C24H36O3	48.9	46.8	-0.242116	14.9172	0.0108529	0.103077	0.357571	16759.6	46870.6	27948.4	21884.1	33406.4	19987.6	7466.76	10894.8	7109.93	5378.5	17646.6	21837.9	26468.7	67981.9	89020.2	49174.8	55964.3
3alpha,12alpha-Dihydroxy-5beta-chola-8,14-dien-24-oic Acid	-3.97668					9.32_388.2598n	433.258	9.3154	neg	LMST04010349	Lipids and lipid-like molecules	Sterol Lipids	Bile acids and derivatives	M+FA-H, 2M-H, M-H	C24H36O4	38.3	2.13	-4.05732	1.79154	0.0240559	0.151733	0.0635185	30.3166	477.287	103.935	46.9271	29.4862	28.8127	22.8148	3.04079	5.58603	1.93014	19.7462	39.7404	77.2272	1248.59	1036.29	385.994	533.417
3beta,7alpha,12alpha-Trihydroxychol-5-en-24-oic Acid	-2.25074					8.29_451.2699m/z	451.27	8.29262	neg	LMST04010227	Lipids and lipid-like molecules	Sterol Lipids	Bile acids and derivatives	M+FA-H	C24H38O5	51	60	-0.579009	11.1883	0.00980751	0.0977509	0.210117	4517.71	21500.9	12744.9	6672.89	5577.05	5005.4	2076.67	2764.92	877.067	422.779	2564.67	6609.91	10512.6	30421.3	44812.5	24925.3	30660
3alpha,12alpha-Dihydroxy-11-oxo-5beta-cholan-24-oic Acid	-2.80494					8.80_406.2713n	424.305	8.7962	pos	LMST04010374	Lipids and lipid-like molecules	Sterol Lipids	Bile acids and derivatives	M+NH4, 2M+K, 2M+NH4	C24H38O5	42.5	23.4	-1.52666	7.855	0.0296061	0.165096	0.143096	1595.84	11152.2	6072.67	2062.98	1404.97	1715.49	421.206	776.039	193.166	120.18	261.583	1473.91	2767.31	16143.5	31113.7	12093.4	14212.1
4,12alpha-Dihydroxy-3-oxochol-4-en-24-oic Acid	-3.18918					8.74_404.2559n	449.254	8.7436	neg	LMST04010434	Lipids and lipid-like molecules	Sterol Lipids	Bile acids and derivatives	M+FA-H, 2M-H, M-H	C24H36O5	41.6	11.9	-0.868571	6.43431	0.0419592	0.193658	0.109638	827.245	7545.24	2957.79	1252.66	954.17	707.474	201.04	349.411	97.724	97.6887	314	1550.17	1706.28	9253.21	24625.9	5812.86	9554.25
3alpha,9alpha-Dihydroxy-11-oxo-5beta-cholan-24-oic Acid	-2.32848					9.41_406.2707n	407.278	9.4095	pos	LMST04010291	Lipids and lipid-like molecules	Sterol Lipids	Bile acids and derivatives	M+H, 2M+Na, M+H-H2O	C24H38O5	42.8	22.5	-2.93467	3.47046	0.0394165	0.187816	0.199094	470.919	2365.31	1251.24	675.855	942.705	325.315	196.28	193.255	81.1295	101.568	427.079	1174.49	590.297	2407.86	7216.89	2256.59	2483.98
3beta,9alpha-Dihydroxy-11-oxo-5beta-cholan-24-oic Acid	-2.32577					8.84_429.2602m/z	429.26	8.8377	pos	LMST04010292	Lipids and lipid-like molecules	Sterol Lipids	Bile acids and derivatives	M+Na	C24H38O5	40.5	11.5	-2.42251	3.40977	0.0251234	0.153645	0.199468	440.79	2209.82	1303.32	633.133	553.549	575.058	157.543	229.614	51.9921	22.1087	87.4689	452.839	770.668	3323.5	5497.81	2261.41	3075.07
3alpha,12beta-Dihydroxy-11-oxo-5beta-cholan-24-oic Acid	-2.03363					9.48_424.3042m/z	424.304	9.47783	pos	LMST04010188	Lipids and lipid-like molecules	Sterol Lipids	Bile acids and derivatives	M+NH4	C24H38O5	47.9	50.7	-3.92733	1.83519	0.029029	0.163925	0.244241	165.977	679.565	310.67	286.529	285.579	178.235	77.6978	124.643	40.0077	24.4573	93.1277	191.68	326.847	924.498	1802.2	669.644	748.954
12alpha-Hydroxy-3-oxo-5beta-cholan-24-oic Acid	-2.54143					11.25_390.2753n	408.309	11.2452	pos	LMST04010168	Lipids and lipid-like molecules	Sterol Lipids	Bile acids and derivatives	M+NH4, M+Na, M+H-H2O	C24H38O4	47.2	47.9	-4.49386	2.09199	0.0175643	0.132715	0.171773	124.034	722.083	148.199	140.708	82.625	167.529	122.779	167.038	87.2967	76.0995	100.501	154.968	156.998	1476.59	1564.79	900.218	700.514
3alpha,7alpha,11alpha-Trihydroxy-12-oxo-5beta-cholan-24-oic Acid	-2.57657					7.47_422.2657n	467.263	7.46552	neg	LMST04010415	Lipids and lipid-like molecules	Sterol Lipids	Bile acids and derivatives	M-H, M+FA-H	C24H38O6	41.6	22.7	-2.63717	1.06553	0.0187527	0.135994	0.167639	31.9666	190.687	169.244	40.8306	11.7612	18.2495	5.43441	2.06116	2.32255	5.82945	11.4422	69.0635	67.5876	325.077	448.252	211.124	202.265
3alpha,7alpha,12alpha-trihydroxy-27-carboxymethyl-5beta-cholestan-26-oic acid	-0.920863					8.50_508.3385n	507.331	8.49778	neg	LMST04080001	Lipids and lipid-like molecules	Sterol Lipids	Bile acids and derivatives	M-H, M+FA-H	C29H48O7	44.9	31.8	-2.99838	1.34093	0.0214374	0.144135	0.528193	296.314	560.996	530.27	164.431	277.61	240.971	402.94	276.107	153.899	324.285	292.677	598.577	354.13	368.87	909.341	895.656	507.723
3alpha,6alpha,12alpha-Trihydroxy-7-oxo-5beta-cholan-24-oic Acid	-3.31531					6.32_422.2660n	467.264	6.32242	neg	LMST04010274	Lipids and lipid-like molecules	Sterol Lipids	Bile acids and derivatives	M-H, M+FA-H	C24H38O6	42.7	50.6	-1.99525	1.06453	0.0263119	0.156316	0.10046	18.9392	188.525	39.8064	29.8111	6.88546	21.6002	9.69859	4.4543	14.145	25.1123	11.7521	49.1038	25.1956	206.655	562.1	223.221	241.651
7alpha-Hydroxy-3-oxo-4-cholestenoate	-1.37544	C17337	blue	rno00120	Primary bile acid biosynthesis	12.03_431.3140m/z	431.314	12.0345	pos	HMDB0012458	Lipids and lipid-like molecules	Steroids and steroid derivatives	Bile acids, alcohols and derivatives	M+H	C27H42O4	49.8	72.6	-3.72272	3.0133	0.00331898	0.0602492	0.385435	672.684	1745.26	1310.38	1140.12	481.561	383.743	540.821	243.623	733.827	547.395	1347.16	1343.87	2055.08	934.575	3148.68	1288.86	2098.58
Chenodeoxycholic Acid	-2.64471	C02528	blue	rno00120|rno04976	Primary bile acid biosynthesis|Bile secretion	9.74_392.2916n	785.591	9.74232	pos	207	Lipids and lipid-like molecules	Steroids and steroid derivatives	Bile acids, alcohols and derivatives	M+H-H2O, 2M+H	C24H40O4	52.2	83	-2.82467	6.78569	0.032407	0.170983	0.159905	1233.06	7711.17	1753.49	1266.51	2385.96	820.323	1420.01	449.014	776.451	992.705	1416.47	1719.98	1473.44	22487.4	11767	6285.79	8828.12
Chenodeoxycholic acid glycine conjugate	-1.3572	C05466	blue	rno00120|rno04979|rno04976	Primary bile acid biosynthesis|Cholesterol metabolism|Bile secretion	9.63_449.3122n	450.32	9.63232	pos	203	Lipids and lipid-like molecules	Steroids and steroid derivatives	Bile acids, alcohols and derivatives	M+H, 2M+H, M+Na, M+NH4	C26H43NO5	49	51.8	-4.22338	1.47563	0.0104425	0.100545	0.39034	171.6	439.615	211.168	179.392	13.818	232.088	82.7248	51.0942	238.937	363.573	318.063	522.646	321.422	351.106	288.475	912.719	362.877
Deoxycholic acid	-2.36642	C04483	blue	rno04976	Bile secretion	9.71_392.2919n	391.285	9.70822	neg	265	Lipids and lipid-like molecules	Steroids and steroid derivatives	Bile acids, alcohols and derivatives	M-H, 2M-H	C24H40O4	53	69.3	-2.0335	5.39858	0.0340616	0.175249	0.193926	1009.52	5205.68	1385.76	1718.45	634.91	1261.33	648.076	994.431	734.873	698.294	885.662	807.351	1634.49	14824.4	7886.34	4577.18	5824.31
Taurocholic acid	-1.93176	C05122	blue	rno00120|rno04979|rno04976|rno00430	Primary bile acid biosynthesis|Cholesterol metabolism|Bile secretion|Taurine and hypotaurine metabolism	7.67_515.2903n	516.299	7.6661	pos	34542	Lipids and lipid-like molecules	Steroids and steroid derivatives	Bile acids, alcohols and derivatives	M+H-H2O, M+H	C26H45NO7S	56	91.4	-2.58374	2.40268	0.0230428	0.148449	0.262109	275.838	1052.38	119.724	122.617	439.907	286.583	319.545	211.471	452.371	254.488	811.706	1316.68	396.047	786.393	438.392	2845.17	772.283
Tauroursodeoxycholic acid	-1.6686	C16868	blue			8.07_499.2960n	498.289	8.07415	neg	HMDB0000874	Lipids and lipid-like molecules	Steroids and steroid derivatives	Bile acids, alcohols and derivatives	M-H, 2M-H	C26H45NO6S	39.2	0.505	-1.43664	2.88134	0.0105453	0.101175	0.314559	447.883	1423.84	344.565	261.659	871.897	328.919	441.623	298.304	731.627	304.471	1618.12	2341.98	726.312	673.846	633.258	2891.73	1081.66
Alpha-Muricholic acid	-1.77786	C17647	blue			10.06_389.2686m/z	389.269	10.0625	neg	HMDB0000506	Lipids and lipid-like molecules	Steroids and steroid derivatives	Bile acids, alcohols and derivatives	M-H2O-H	C24H40O5	44.2	31.6	-2.74669	1.60698	0.025528	0.154474	0.291615	150.51	516.127	212.308	232.219	223.246	163.856	95.9321	113.34	107.872	55.3096	121.092	193.498	156.82	957.22	1150.4	478.015	555.843
Hyocholic acid	-1.46968	C17649	blue			9.83_389.2687m/z	389.269	9.83003	neg	HMDB0000760	Lipids and lipid-like molecules	Steroids and steroid derivatives	Bile acids, alcohols and derivatives	M-H2O-H	C24H40O5	41.1	15.7	-2.649	1.16745	0.0205214	0.142316	0.361061	107.073	296.55	275.609	192.973	136.14	64.9916	44.6472	65.7398	34.9564	41.5239	98.3848	212.614	154.236	327.852	655.689	315.487	311.586
Isohyodeoxycholic acid	-1.91438					9.18_392.2922n	437.29	9.1794	neg	5634	Lipids and lipid-like molecules	Steroids and steroid derivatives	Bile acids, alcohols and derivatives	M+FA-H, 2M-H, M-H	C24H40O4	38.9	2.15	-1.1799	15.9356	0.017976	0.133656	0.265286	11808.8	44513.6	19622.4	14760.4	22710	6275.11	11029.3	1266.43	8534.75	10272.1	17643.1	18206	17920.5	110144	58072.3	36712.9	52896.3
7-Ketodeoxycholic acid	-1.83155					8.81_451.2694m/z	451.269	8.81193	neg	HMDB0000391	Lipids and lipid-like molecules	Steroids and steroid derivatives	Bile acids, alcohols and derivatives	M+FA-H	C24H38O5	50.4	58.2	-1.70617	6.22188	0.00788327	0.0879848	0.280962	1861.75	6626.34	5185.02	3014.25	3777.84	862.774	692.699	713.017	288.223	360.199	2692.55	5251.83	2610.14	8433.92	13702.1	6273.42	7420.46
12-Ketodeoxycholic acid	-3.02					9.42_390.2765n	435.275	9.42355	neg	HMDB0000328	Lipids and lipid-like molecules	Steroids and steroid derivatives	Bile acids, alcohols and derivatives	M+FA-H, 2M-H, M-H	C24H38O4	39.8	2.73	-1.30005	5.99984	0.00957663	0.0967287	0.123279	620.493	5033.25	1312.09	938.365	585.077	322.965	632.564	48.2676	440.684	683.935	1229.01	2331.67	1496.52	10709.4	10577.2	3092.62	5796.32
Sulfoglycolithocholate(2-)	-1.81262					6.88_513.2748n	514.282	6.88415	pos	HMDB0062801	Lipids and lipid-like molecules	Steroids and steroid derivatives	Bile acids, alcohols and derivatives	M+H, M+NH4, M+Na, M+H-H2O	C26H43NO7S	44	35.7	-2.316	5.09169	0.00347442	0.0617107	0.284673	1145.59	4024.23	1425.4	1162.55	1856.28	1891.04	1026.07	680.995	698.516	423.85	3779.28	6556.25	2108.67	2613.69	2012.38	7644.02	3455.32
Hyodeoxycholic acid	-1.2798					10.55_392.2921n	391.285	10.552	neg	5701	Lipids and lipid-like molecules	Steroids and steroid derivatives	Bile acids, alcohols and derivatives	M-H, 2M-H	C24H40O4	44.5	26.5	-1.37396	5.08315	0.0380239	0.184312	0.411853	2676.65	6499.05	3205.45	2284.53	1916.4	3479.84	2276.52	3050.27	3162.47	2037.72	2217.02	2780.9	2658.22	15372	8253.28	7797.61	6414.29
1b-Hydroxycholic acid	-2.22266					8.85_424.2817n	407.278	8.85153	pos	HMDB0000307	Lipids and lipid-like molecules	Steroids and steroid derivatives	Bile acids, alcohols and derivatives	M+H-H2O, M+NH4	C24H40O6	44.8	29.7	-1.89189	5.07539	0.0498221	0.211747	0.214246	1158.75	5408.53	3509.36	2134.44	949.784	1306.03	498.362	619.379	194.889	57.7912	59.2957	720.11	1292.11	9593.6	14960.1	4699.64	6534.81
Tauro-b-muricholic acid	-2.93069					7.68_515.2903n	533.324	7.67995	pos	HMDB0000932	Lipids and lipid-like molecules	Steroids and steroid derivatives	Bile acids, alcohols and derivatives	M+NH4, M+Na	C26H45NO7S	45.1	32.6	-2.70331	1.91457	0.028462	0.162141	0.131152	79.3022	604.661	23.9554	22.6286	228.35	101.429	56.2372	96.8643	59.3342	45.6185	388.752	697.276	196.367	435.838	214.903	1917.43	382.054
Taurallocholic acid	-2.36044					7.19_498.2866m/z	498.287	7.1868	pos	HMDB0000922	Lipids and lipid-like molecules	Steroids and steroid derivatives	Bile acids, alcohols and derivatives	M+H-H2O	C26H45NO7S	45.1	32	-3.52988	2.29049	0.000393551	0.0228988	0.194732	139.308	715.382	394.431	109.748	84.6006	356.269	46.4994	27.6383	56.756	38.5189	111.807	771.968	952.327	511.538	957.045	902.76	800.23
N-[(3a,5b,7b)-7-hydroxy-24-oxo-3-(sulfooxy)cholan-24-yl]-Glycine	-2.16383					6.72_510.2518m/z	510.252	6.72322	neg	HMDB0002409	Lipids and lipid-like molecules	Steroids and steroid derivatives	Bile acids, alcohols and derivatives	M-H2O-H	C26H43NO8S	39.6	12.5	-2.38265	1.68563	0.00280109	0.055995	0.223163	86.2056	386.289	96.6411	81.729	149.05	111.708	73.2321	90.7515	51.7509	34.7819	400.928	804.754	329.411	171.572	170.603	558.669	268.086
Chenodeoxycholic acid 3-sulfate	-2.48097					8.09_471.2408m/z	471.241	8.08763	neg	HMDB0002586	Lipids and lipid-like molecules	Steroids and steroid derivatives	Bile acids, alcohols and derivatives	M-H	C24H40O7S	38.6	1.46	-3.06359	2.03475	0.0399306	0.188658	0.179124	128.837	719.259	291.45	134.251	145.541	102.169	69.479	88.7982	94.4491	104.557	276.555	276.834	310.701	2326.59	562.004	510.963	771.162
7alpha-hydroxy-3-oxochol-4-en-24-oic Acid	-1.40556					9.45_388.2599n	433.258	9.45088	neg	HMDB0062744	Lipids and lipid-like molecules	Steroids and steroid derivatives	Bile acids, alcohols and derivatives	M-H, M+FA-H	C24H36O4	42.2	23.5	-3.8355	1.1772	0.00248901	0.0529408	0.377473	94.4952	250.336	243.331	184.365	66.1683	42.5983	45.9653	34.921	51.3215	87.2904	116.779	181.783	285.945	301.412	375.71	226.876	263.85
3b,4b,7a,12a-Tetrahydroxy-5b-cholanoic acid	-3.28796					7.03_424.2808n	423.274	7.0337	neg	HMDB0000311	Lipids and lipid-like molecules	Steroids and steroid derivatives	Bile acids, alcohols and derivatives	M-H, M+FA-H	C24H40O6	42.8	28	-3.87793	1.24061	0.0159218	0.126676	0.102383	24.9112	243.314	94.7926	28.5991	8.32543	39.5644	2.82144	6.36161	5.99305	12.8317	10.8177	62.8578	73.6774	277.687	641.657	383.593	252.911
Telmisartan	0.885039	C07710	red			3.76_532.2715m/z	532.272	3.76173	pos	HMDB0015101	Benzenoids	Benzene and substituted derivatives	Biphenyls and derivatives	M+NH4	C33H30N4O2	36.2	9.04	1.63779	2.63102	0.0019226	0.0468416	1.84681	1448.3	784.213	1062.82	1191.87	1296.17	2013.78	964.571	1735.11	1663.01	1659.04	512.357	416.877	752.837	638.896	1095.31	1099.33	973.881
Dihydroxyacetone	-0.300014	C00184	blue	rno00561|rno01200	Glycerolipid metabolism|Carbon metabolism	0.77_90.0317n	89.0249	0.76675	neg	HMDB0001882	Organic oxygen compounds	Organooxygen compounds	Carbohydrates and carbohydrate conjugates	M-H2O-H, M-H	C3H6O3	43.6	18.2	-0.111021	1.0266	0.0133335	0.113882	0.812245	661.91	814.914	763.196	468.527	837.216	616.599	727.274	682.882	566.038	633.546	883.13	903.404	818.369	758.653	746.049	691.343	903.453
L-Fucose	0.513989	C01019	red	rno04625|rno00051|rno00520	C-type lectin receptor signaling pathway|Fructose and mannose metabolism|Amino sugar and nucleotide sugar metabolism	0.73_164.0685n	187.058	0.731367	pos	HMDB0000174	Organic oxygen compounds	Organooxygen compounds	Carbohydrates and carbohydrate conjugates	M+Na, 2M+Na, 2M+K, M+H	C6H12O5	39.8	1.49	-0.0521326	1.26141	0.0103785	0.100212	1.42799	650.841	455.773	454.745	487.238	524.926	616.166	778.602	809.066	725.064	810.923	458.463	427.723	422.257	412.156	638.752	341.865	489.198
Cytochalasin B	-1.28189					6.74_479.2689n	480.275	6.738	pos	LMPK11000002	Lipids and lipid-like molecules	Polyketides	Cytochalasins	M+H-H2O, M+H	C29H37NO5	40.2	8.92	3.63133	1.35273	0.00655698	0.0821914	0.411256	141.994	345.269	202.834	228.156	311.692	96.0937	88.467	90.1704	78.1292	40.4091	375.218	518.474	211.856	317.475	124.521	523.763	345.573
Cytochalasin A	-2.509					6.88_477.2524n	478.26	6.88415	pos	LMPK11000001	Lipids and lipid-like molecules	Polyketides	Cytochalasins	M+H-H2O, M+H	C29H35NO5	38	3.42	1.84045	1.3139	0.00813421	0.0891806	0.175678	44.463	253.094	46.7534	16.6131	54.0621	129.701	49.4412	24.1218	26.6343	8.37755	204.889	458.378	93.1954	109.124	128.729	567.398	209.947
Hydroxyzine	-0.513269	C07045	blue			14.19_355.1579m/z	355.158	14.1858	neg	HMDB0014697	Benzenoids	Benzene and substituted derivatives	Diphenylmethanes	M-H2O-H	C21H27ClN2O2	34.8	0	-1.07768	1.07626	0.00519379	0.0741268	0.700633	356.957	509.477	254.683	268.815	360.122	392.924	422.246	422.023	426.697	308.142	440.176	375.994	585.597	509.301	692.09	511.989	451.193
Oxatomide	-2.28964					7.94_471.2408m/z	471.241	7.93782	neg	HMDB0240225	Benzenoids	Benzene and substituted derivatives	Diphenylmethanes	M+FA-H	C27H30N4O	36.6	0.854	1.3864	1.84155	0.0129875	0.111958	0.204526	109.754	536.624	249.589	128.872	130.103	62.7109	67.6384	38.4929	46.8619	153.762	372.892	186.845	301.854	1420.52	571.784	323.998	578.473
Ecabet	-0.72839					13.70_379.1574m/z	379.157	13.6966	neg	HMDB0015613	Lipids and lipid-like molecules	Prenol lipids	Diterpenoids	M-H	C20H28O5S	43.2	25.3	-2.68399	1.6551	0.00256505	0.0538039	0.603577	486.619	806.225	349.986	348.782	325.228	495.288	549.6	541.999	788.368	493.705	1007.91	567.888	725.951	727.316	1076.37	697.563	840.574
PGE1 alcohol	-0.575173					11.96_340.2608n	321.243	11.9622	neg	LMFA03010053	Lipids and lipid-like molecules	Fatty Acyls	Eicosanoids	M-H2O-H, M-H	C20H36O4	39.9	5.26	-1.61612	1.7426	0.0463761	0.202938	0.671206	877.741	1307.71	941.412	1136.59	1122.49	578.248	1181.06	1356.7	381.005	324.415	1504.71	1439.88	868.283	1895.26	1287.04	910.341	1248.43
PGE2-dihydroxypropanylamine	-1.30129					8.96_470.2744m/z	470.274	8.96208	neg	LMFA03010192	Lipids and lipid-like molecules	Fatty Acyls	Eicosanoids	M+FA-H	C23H39NO6	39.4	4.55	-3.53582	1.36018	0.0053363	0.0749251	0.405763	156.686	386.15	237.922	200.834	370.122	170.708	58.4626	92.8109	77.0031	45.6222	201.393	229.549	281.35	614.907	504.226	406.596	465.033
Bimatoprost	-1.3556					7.64_460.2692m/z	460.269	7.64017	neg	HMDB0015041	Lipids and lipid-like molecules	Fatty Acyls	Eicosanoids	M+FA-H	C25H37NO4	43.8	27.4	-2.9323	1.07069	0.00409436	0.0672724	0.390771	84.6909	216.728	138.904	86.6731	23.3502	193.411	17.57	24.526	77.2981	115.795	122.904	342.888	237.901	214.744	118.814	296.928	182.916
DHA	-0.663504	C02218	blue	rno00270	Cysteine and methionine metabolism	13.44_328.2403n	327.233	13.4401	neg	LMFA01030185	Lipids and lipid-like molecules	Fatty Acyls	Fatty Acids and Conjugates	M-H, 2M-H	C22H32O2	49.3	47.8	0.325919	4.27132	0.0129183	0.111521	0.631343	4701.16	7446.29	5581.6	3849.42	5560.12	5377.19	5146.83	5783.89	3942.64	2367.61	9006.67	5140.14	7023.8	6548.9	12055.3	5533.13	6816.03
Docosahexaenoic acid	-1.02998	C06429	blue	rno01040	Biosynthesis of unsaturated fatty acids	14.12_328.2395n	329.247	14.1151	pos	HMDB0002183	Lipids and lipid-like molecules	Fatty Acyls	Fatty acids and conjugates	M+H, M+Na, M+NH4, M+H-H2O	C22H32O2	50.4	58.3	-2.31495	2.24345	0.00758326	0.0864405	0.489715	686.893	1402.64	899.907	577.85	733.176	807.066	718.941	929.127	497.225	331.853	1301.83	781.608	1207.46	1189.76	2675.34	1117.48	1544.99
Docosapentaenoic acid (22n-3)	-0.753201	C16513	blue	rno01040	Biosynthesis of unsaturated fatty acids	13.74_330.2556n	329.248	13.7371	neg	HMDB0006528	Lipids and lipid-like molecules	Fatty Acyls	Fatty acids and conjugates	M-H, 2M-H	C22H34O2	42.9	20.7	-0.809394	1.23116	0.0241139	0.151734	0.593286	364.261	613.973	414.456	358.959	263.151	552.633	374.933	491.608	320.931	137.421	553.092	347.367	626.627	677.669	1098.14	441.388	553.524
Oleic acid	-0.512499	C00712	blue	rno01040|rno00061	Biosynthesis of unsaturated fatty acids|Fatty acid biosynthesis	14.35_282.2559n	281.249	14.3529	neg	HMDB0000207	Lipids and lipid-like molecules	Fatty Acyls	Fatty acids and conjugates	M-H, 2M-H	C18H34O2	39.2	0.00255	0.0806635	1.51647	0.0119177	0.1071	0.701007	701.009	1000	570.515	538.871	510.789	705.293	772.571	783.755	1018.93	707.347	1116.49	878.997	1055.42	845.985	1448.4	816.357	838.377
Ricinoleic acid	-1.0761	C08365	blue			12.61_297.2437m/z	297.244	12.6114	neg	HMDB0034297	Lipids and lipid-like molecules	Fatty Acyls	Fatty acids and conjugates	M-H	C18H34O3	40.6	19.5	0.52808	1.14236	0.00478703	0.0722548	0.47431	131.746	277.765	136.253	178.178	122.485	33.5742	127.041	100.27	190.839	165.331	146.77	203.744	189.694	265.973	446.259	390.765	301.146
Tetracosahexaenoic acid	-2.17368					9.73_356.2699n	357.279	9.72865	pos	HMDB0002007	Lipids and lipid-like molecules	Fatty Acyls	Fatty acids and conjugates	M+H-H2O, M+H	C24H36O2	56.3	89.1	-4.62251	11.6738	0.012253	0.108417	0.221644	4922.51	22209	7880.61	5822.8	8893.64	3118.26	5434.43	575.25	3250.02	4405.07	7007.79	7478.58	7397.14	50030.9	35708.5	19658.9	28181.5
15-hydroxy-tetracosa-6,9,12,16,18-pentaenoic acid	-1.11867					11.01_374.2819n	357.279	11.0126	pos	LMFA01050438	Lipids and lipid-like molecules	Fatty Acyls	Fatty Acids and Conjugates	M+H-H2O, 2M+H, M+H	C24H38O3	50.6	55.9	-0.399994	5.555	0.040225	0.189054	0.460518	3998.04	8681.6	8504.1	7333.38	6961.74	1659.81	2608.79	1275.64	2109.06	1531.77	3675.98	4954.73	5661.92	8982.6	18141.1	10294.4	9060.45
Corchoionol C 9-glucoside	-2.09595					5.33_385.1859m/z	385.186	5.3283	neg	HMDB0029772	Lipids and lipid-like molecules	Fatty Acyls	Fatty acyl glycosides	M-H	C19H30O8	40.7	12.6	-2.25585	1.01776	0.00147382	0.0426241	0.233914	32.438	138.675	33.7178	64.2334	47.2067	26.9134	33.0478	36.8508	1.21358e-08	17.5343	176.334	187.923	172.435	213.165	25.6124	48.8277	146.429
N-(4-benzenesulfonamide) arachidonoyl amine	-2.8355					9.42_458.2620n	457.255	9.42355	neg	LMFA08020050	Lipids and lipid-like molecules	Fatty Acyls	Fatty amides	M-H, M+FA-H	C26H38N2O3S	36.6	0	3.60705	1.63371	0.00669021	0.0825425	0.140097	51.4682	367.374	110.769	75.1562	45.4715	27.0176	57.1707	1.65027	34.4974	60.0126	108.439	191.934	116.811	749.834	730.942	241.18	432.477
N-oleyl-Ala-His	1.63804					8.16_981.7106m/z	981.711	8.16123	pos	LMFA08020220	Lipids and lipid-like molecules	Fatty Acyls	Fatty amides	2M+H	C27H46N4O4	34.4	0	-0.504272	1.06965	0.00722789	0.0848728	3.11242	185.787	59.6923	120.676	158.376	354.327	244.861	165.38	268.978	152.504	21.1953	52.4151	31.1015	38.0239	47.3742	90.3017	97.2621	61.3674
Baicalin	-2.08767	C10025	blue			4.39_445.0767m/z	445.077	4.3862	neg	49507	Phenylpropanoids and polyketides	Flavonoids	Flavonoid glycosides	M-H	C21H18O11	51.6	75.3	-1.98693	1.37675	0.000430706	0.0239369	0.23526	60.1311	255.594	131.15	62.8535	157.169	62.7071	56.8738	10.2954	1.21358e-08	1.21358e-08	299.79	146.384	196.427	457.175	237.097	212.408	239.879
Ascorbic acid-2-sulfate	0.973814					0.70_254.9814m/z	254.981	0.703767	neg	HMDB0060649	Organoheterocyclic compounds	Dihydrofurans	Furanones	M-H	C6H8O9S	49.4	52.4	-1.07428	1.06393	0.0016144	0.0441488	1.96403	297.574	151.512	217.614	463.471	314.765	211.158	306.495	285.803	363.524	217.765	230.888	151.681	187.621	141.73	84.9568	118.928	144.782
D-Glucaro-1,4-lactone	-0.431516					0.72_192.0272n	191.02	0.719917	neg	HMDB0041862	Organoheterocyclic compounds	Lactones	Gamma butyrolactones	M-H2O-H, M-H	C6H8O7	45.1	34.1	0.989625	1.0884	0.00495602	0.0729904	0.741482	420.472	567.07	419.113	371.567	360.171	495.013	493.462	316.034	438.385	470.03	611.048	538.964	525.271	425.686	734.327	631.994	502.198
LysoPA(20:3(8Z,11Z,14Z)/0:0)	-1.69953					8.28_441.2399m/z	441.24	8.27897	neg	HMDB0114759	Lipids and lipid-like molecules	Glycerophospholipids	Glycerophosphates	M-H2O-H	C23H41O7P	31.1	2.17	-2.73105	2.32286	0.011989	0.10742	0.307885	333.742	1083.98	884.887	386.466	561.572	353.427	154.408	213.312	70.4464	45.4159	229.37	437.769	546.99	1737.47	1813.14	1268.56	1554.56
LysoPA(20:2(11Z,14Z)/0:0)	-1.14611					8.96_443.2548m/z	443.255	8.96208	neg	HMDB0114758	Lipids and lipid-like molecules	Glycerophospholipids	Glycerophosphates	M-H2O-H	C23H43O7P	35.4	5.45	-4.21996	2.88856	0.00613094	0.0793546	0.451841	861.024	1905.59	1341.9	1196.71	1922.86	899.465	329.534	483.315	422.013	292.395	1018.34	1299.12	1466.28	2732.21	2498.49	2031.3	2293.41
PA(21:4(6Z,9Z,12Z,15Z)/0:0)	0.979847					12.54_471.2499m/z	471.25	12.5435	neg	LMGP10050003	Lipids and lipid-like molecules	Glycerophospholipids	Glycerophosphates	M-H	C24H41O7P	37	5.93	-3.76936	1.64966	0.00100922	0.034775	1.97226	564.918	286.432	634.049	465.84	697.545	680.975	710.857	365.038	427.589	537.45	501.574	209.208	250.308	382.774	157.823	210.089	293.251
PA(20:4(5Z,8Z,11Z,14Z)e/2:0)	-3.03584					8.21_467.2575m/z	467.257	8.21063	neg	HMDB0011156	Lipids and lipid-like molecules	Glycerophospholipids	Glycerophosphates	M-H2O-H	C25H43O7P	34.1	0.481	1.35239	1.19188	0.0360509	0.180142	0.121933	31.7728	260.576	117.344	45.027	43.1737	14.7583	14.3882	9.51843	6.54634	3.42681	16.4413	39.1834	56.7012	249.168	803.745	330.986	327.804
LysoPC(22:6(4Z,7Z,10Z,13Z,16Z,19Z))	0.465663	C04230	red	rno05231|rno00564	Choline metabolism in cancer|Glycerophospholipid metabolism	10.74_612.3295m/z	612.329	10.7433	neg	HMDB0010404	Lipids and lipid-like molecules	Glycerophospholipids	Glycerophosphocholines	M+FA-H	C30H50NO7P	49.3	51.7	-2.12583	1.6384	0.0248182	0.153063	1.38095	1339.09	969.69	1663.73	1317.33	1842.65	932.933	1084.68	1313.43	1242.4	1315.6	1382.66	725.573	1208.05	1077.82	784.494	659.278	949.941
LysoPC(18:0)	0.212479	C04230	red	rno05231|rno00564	Choline metabolism in cancer|Glycerophospholipid metabolism	12.60_568.3617m/z	568.362	12.5979	neg	HMDB0010384	Lipids and lipid-like molecules	Glycerophospholipids	Glycerophosphocholines	M+FA-H	C26H54NO7P	54.4	73.4	-0.62998	7.85787	0.0100517	0.0985845	1.15868	58700.2	50661.3	57645.1	56549.4	70916.6	55090.7	59754.1	57585.2	58765.5	53294.6	56369.3	54505.8	55771.1	43917	48978.1	49195.4	45892.7
LysoPC(15:0)	-0.411529	C04230	blue	rno05231|rno00564	Choline metabolism in cancer|Glycerophospholipid metabolism	10.72_526.3136m/z	526.314	10.716	neg	HMDB0010381	Lipids and lipid-like molecules	Glycerophospholipids	Glycerophosphocholines	M+FA-H	C23H48NO7P	49	56.4	-2.98843	3.11075	0.0238128	0.15099	0.751826	4045.48	5380.88	6690.17	3754.29	4655.47	4077.53	3560.19	3098.98	3858.17	2669.08	5094.58	6716.64	5609.96	5105.58	4560.09	5177.58	5401.74
PC(20:4(8Z,11Z,14Z,17Z)/0:0)	0.890471	C04230	red	rno05231|rno00564	Choline metabolism in cancer|Glycerophospholipid metabolism	10.74_588.3302m/z	588.33	10.7433	neg	LMGP01050140	Lipids and lipid-like molecules	Glycerophospholipids	Glycerophosphocholines	M+FA-H	C28H50NO7P	53.3	67.7	-0.848137	6.80539	2.62986e-06	0.0024397	1.85378	8855.09	4776.77	10556.6	7884.58	9958.93	6905.77	7916.01	9485.11	9431.88	8701.85	5748.36	3695.8	4935.12	4966.39	4385.04	5139.93	4566.77
LysoPC(22:4(7Z,10Z,13Z,16Z))	0.952167	C04230	red	rno05231|rno00564	Choline metabolism in cancer|Glycerophospholipid metabolism	11.81_616.3599m/z	616.36	11.8121	neg	HMDB0010401	Lipids and lipid-like molecules	Glycerophospholipids	Glycerophosphocholines	M+FA-H	C30H54NO7P	53.3	78.8	-3.68066	1.20274	0.0183338	0.134417	1.93478	462.526	239.059	538.107	352.124	664.31	185.406	262.477	317.048	725.899	654.839	337.113	194.467	234.572	334.415	179.561	160.242	233.046
PC(18:1(11Z)/18:1(11Z))	0.469866	C00157	red	rno00591|rno05231|rno00564|rno04723|rno00592|rno00590	Linoleic acid metabolism|Choline metabolism in cancer|Glycerophospholipid metabolism|Retrograde endocannabinoid signaling|alpha-Linolenic acid metabolism|Arachidonic acid metabolism	11.90_785.5917n	786.599	11.8994	pos	HMDB0008070	Lipids and lipid-like molecules	Glycerophospholipids	Glycerophosphocholines	M+H, M+Na	C44H84NO8P	40.7	13.4	-2.21166	6.1421	0.0395546	0.187954	1.38498	18197.1	13138.9	11030.5	10998.5	14968.3	22995.1	25959.3	22614.3	18221.6	18789.1	13024.4	14760.4	10974.6	10214	14814.6	14218.5	13965.7
PC(20:3(5Z,8Z,11Z)/18:3(9Z,12Z,15Z))	-0.673989	C00157	blue	rno00591|rno05231|rno00564|rno04723|rno00592|rno00590	Linoleic acid metabolism|Choline metabolism in cancer|Glycerophospholipid metabolism|Retrograde endocannabinoid signaling|alpha-Linolenic acid metabolism|Arachidonic acid metabolism	15.10_828.5486m/z	828.549	15.1018	pos	LMGP01012201	Lipids and lipid-like molecules	Glycerophospholipids	Glycerophosphocholines	M+Na	C46H80NO8P	39.9	36.8	-3.41256	2.26999	0.00165707	0.0442129	0.626771	861.746	1374.9	810.047	906.489	525.86	743.882	1137.78	799.315	1145.76	824.836	946.661	1658.2	1665.86	1227.09	1694.24	1251.09	1181.14
PC(18:1(11Z)/16:0)	0.969788	C00157	red	rno00591|rno05231|rno00564|rno04723|rno00592|rno00590	Linoleic acid metabolism|Choline metabolism in cancer|Glycerophospholipid metabolism|Retrograde endocannabinoid signaling|alpha-Linolenic acid metabolism|Arachidonic acid metabolism	14.43_782.5676m/z	782.568	14.4282	pos	HMDB0008067	Lipids and lipid-like molecules	Glycerophospholipids	Glycerophosphocholines	M+Na	C42H82NO8P	39.5	11.1	0.7485	36.1275	0.0120954	0.10781	1.95855	299276	152805	137740	218708	164187	433124	357347	389180	270023	423897	38154.2	119857	146018	137354	188486	194347	245415
PC(20:3(8Z,11Z,14Z)/18:3(9Z,12Z,15Z))	-0.55763	C00157	blue	rno00591|rno05231|rno00564|rno04723|rno00592|rno00590	Linoleic acid metabolism|Choline metabolism in cancer|Glycerophospholipid metabolism|Retrograde endocannabinoid signaling|alpha-Linolenic acid metabolism|Arachidonic acid metabolism	14.94_828.5489m/z	828.549	14.9373	pos	LMGP01011881	Lipids and lipid-like molecules	Glycerophospholipids	Glycerophosphocholines	M+Na	C46H80NO8P	38.4	33.4	-3.02816	2.3275	0.0118766	0.10697	0.679417	1312.26	1931.45	1183.68	1566.11	821.368	1215.76	1725.4	1137.38	1602.86	1245.54	1350	2260.77	2484.46	1694.12	2610.76	1633.13	1486.92
PC(22:6(4Z,7Z,10Z,13Z,16Z,19Z)/0:0)	0.400863					10.88_612.3301m/z	612.33	10.88	neg	LMGP01050056	Lipids and lipid-like molecules	Glycerophospholipids	Glycerophosphocholines	M+FA-H	C30H50NO7P	45.5	30.5	-0.964323	3.38869	0.0269123	0.157554	1.3203	6825.01	5169.3	6965.7	6807.92	8859.28	4915.7	5972.28	6760.04	6928.91	7390.26	7472.97	4218.62	6675.47	5143.32	4165.83	3426.45	5082.44
PC(15:0/0:0)	0.153887					11.31_480.3081m/z	480.308	11.3089	neg	LMGP01050016	Lipids and lipid-like molecules	Glycerophospholipids	Glycerophosphocholines	M-H	C23H48NO7P	46.1	37.9	-2.99472	1.92727	0.0360835	0.180142	1.11256	4893.12	4398.06	5495.34	5000.69	5605	4865.78	4346.74	4721.93	4632.59	4476.88	4779.15	4248.79	4993.21	4068.02	4328.44	4174.06	4194.76
PC(19:0/0:0)	0.742282					13.39_582.3761m/z	582.376	13.3862	neg	LMGP01050041	Lipids and lipid-like molecules	Glycerophospholipids	Glycerophosphocholines	M+FA-H	C27H56NO7P	52.7	78.4	-2.81208	1.37301	0.00208726	0.0485719	1.67282	572.573	342.28	802.897	576.943	756.006	452.003	495.18	418.017	602.6	476.938	388.596	457.144	319.376	329.357	225.486	386.133	289.868
PC(17:0/0:0)	0.193562					12.60_508.3390m/z	508.339	12.5979	neg	LMGP01050024	Lipids and lipid-like molecules	Glycerophospholipids	Glycerophosphocholines	M-H	C25H52NO7P	45.1	33.7	-3.72918	1.40862	0.0163274	0.128029	1.14358	2194.51	1918.97	2133.66	2129.96	2619.57	2088.65	2253.4	2137.6	2197.84	1995.37	2132.07	2096.41	2121.08	1638.53	1861.15	1849.39	1734.18
LysoPE(20:4(5Z,8Z,11Z,14Z)/0:0)	-0.766655					10.81_500.2770m/z	500.277	10.8116	neg	HMDB0011517	Lipids and lipid-like molecules	Glycerophospholipids	Glycerophosphoethanolamines	M-H	C25H44NO7P	47.9	44.1	-2.52122	2.50221	0.00220814	0.0494985	0.587779	1073.08	1825.66	1577.81	1113.42	1485.85	839.312	618.222	1219.4	1148.49	582.162	1887.44	1111.45	1923.6	2108.49	2352.74	1568.62	1827.26
LysoPE(16:0/0:0)	-0.79348					11.17_453.2845n	452.277	11.1654	neg	HMDB0011503	Lipids and lipid-like molecules	Glycerophospholipids	Glycerophosphoethanolamines	M-H, 2M-H	C21H44NO7P	43.1	18.9	-2.30646	3.63435	0.00426225	0.0687202	0.576951	2227.94	3861.57	3570.85	2226.02	4014.13	1703.41	1208.85	2348.99	1773.37	977.856	4187.83	3199.19	4012.53	4312.83	4780.22	2801.18	3737.2
PE(22:6(4Z,7Z,10Z,13Z,16Z,19Z)/0:0)	-1.16277					11.37_526.2915m/z	526.291	11.3679	pos	LMGP02050013	Lipids and lipid-like molecules	Glycerophospholipids	Glycerophosphoethanolamines	M+H	C27H44NO7P	42.8	30.9	-2.56688	2.14454	0.000275771	0.0195635	0.446655	401.553	899.022	517.814	446.144	572.356	378.376	230.398	421.091	385.68	260.563	839.646	497.72	1019.53	1058.85	1231.18	632.106	1014.12
LysoPE(0:0/18:4(6Z,9Z,12Z,15Z))	1.39234					3.55_473.2565n	945.49	3.55058	neg	HMDB0011480	Lipids and lipid-like molecules	Glycerophospholipids	Glycerophosphoethanolamines	M-H, 2M-H	C23H40NO7P	43.5	35.8	4.76484	2.00158	0.00164237	0.0442129	2.62504	609.401	232.149	522.031	543.324	414.348	1166.53	428.701	715.134	503.019	582.121	178.673	152.939	218.813	221.228	313.126	325.443	214.823
LysoPE(18:2(9Z,12Z)/0:0)	-1.41532					11.37_477.2847n	478.292	11.3679	pos	62292	Lipids and lipid-like molecules	Glycerophospholipids	Glycerophosphoethanolamines	M+H, 2M+H, M+Na, M+H-H2O	C23H44NO7P	48.6	50.8	-1.79867	3.02263	0.000220265	0.0183135	0.374927	551.713	1471.52	1044.11	763.95	776.219	505.308	255.872	474.256	410.373	183.617	1070.14	1127.47	1219.4	2038.23	1994.1	1230.74	1620.56
LysoPE(22:6(4Z,7Z,10Z,13Z,16Z,19Z)/0:0)	-1.185					10.78_524.2779m/z	524.278	10.7843	neg	HMDB0011526	Lipids and lipid-like molecules	Glycerophospholipids	Glycerophosphoethanolamines	M-H	C27H44NO7P	43.1	24.2	-0.674966	2.07814	0.000343962	0.0218326	0.439824	364.888	829.624	522.005	383.31	589.592	260.482	186.85	404.657	348.235	223.975	948.959	502.649	1068.82	1008.38	896.148	516.306	866.109
LysoPE(22:0/0:0)	0.673879					13.12_582.3758m/z	582.376	13.1225	neg	HMDB0011520	Lipids and lipid-like molecules	Glycerophospholipids	Glycerophosphoethanolamines	M+FA-H	C27H56NO7P	51.7	72.5	-3.38444	1.12051	0.00356815	0.0624556	1.59536	415.9	260.694	565.816	372.515	473.455	370.895	351.623	407.556	525.458	259.883	337.729	329.822	260.832	285.891	174.219	208.759	227.607
LysoPE(18:0/0:0)	-0.564409					11.81_462.2973m/z	462.297	11.8121	neg	HMDB0011130	Lipids and lipid-like molecules	Glycerophospholipids	Glycerophosphoethanolamines	M-H2O-H	C23H48NO7P	33.9	16.8	-3.44775	1.72324	0.00351899	0.0621558	0.676232	670.255	991.16	695.653	912.577	602.791	703.564	659.867	632.671	815.913	339.004	725.422	1046.71	998.802	1010.87	1211.68	779.476	1165.16
PE(O-18:1(9Z)/0:0)	-0.460281					12.71_464.3125m/z	464.312	12.7058	neg	LMGP02060004	Lipids and lipid-like molecules	Glycerophospholipids	Glycerophosphoethanolamines	M-H	C23H48NO6P	35.6	31.3	-4.63489	1.05432	0.0465454	0.203457	0.726845	384.6	529.136	265.066	562.297	292.603	395.516	380.544	383.411	520.776	276.585	269.43	705.187	615.366	440.266	620.317	489.189	564.198
PE(P-16:0/0:0)	-0.794266					12.16_437.2889n	438.296	12.1582	pos	LMGP02070001	Lipids and lipid-like molecules	Glycerophospholipids	Glycerophosphoethanolamines	M+H, M+Na	C21H44NO6P	42.9	25.9	-3.91641	1.32091	0.00818711	0.0894595	0.576636	316.238	548.419	387.407	404.086	345.338	408.189	274.152	403.592	220.165	86.9766	444.07	482.654	416.009	559.089	903.815	430.155	603.14
LysoPE(0:0/20:4(5Z,8Z,11Z,14Z))	-0.621516					10.65_500.2764m/z	500.276	10.6477	neg	HMDB0011487	Lipids and lipid-like molecules	Glycerophospholipids	Glycerophosphoethanolamines	M-H	C25H44NO7P	39.1	15.5	-3.62503	1.14853	0.000487181	0.0251242	0.649988	245.836	378.217	276.86	281.074	253.415	196.285	169.524	258.643	311.431	219.459	361.016	314.299	353.198	393.159	512.675	361.156	352.013
PG(O-18:0/16:0)	-3.86656					9.15_781.5609m/z	781.561	9.15207	neg	LMGP04020073	Lipids and lipid-like molecules	Glycerophospholipids	Glycerophosphoglycerols	M+FA-H	C40H81O9P	37.8	1.38	1.20039	2.38821	0.0393208	0.187626	0.0685567	61.8342	901.942	264.587	67.6769	133.415	6.8754	13.7822	1.21358e-08	3.16248	5.17549	56.0363	65.5459	130.173	2805.7	1678.36	471.409	1106.37
PG(P-20:0/16:1(9Z))	-2.05845					9.18_805.5610m/z	805.561	9.1794	neg	LMGP04030063	Lipids and lipid-like molecules	Glycerophospholipids	Glycerophosphoglycerols	M+FA-H	C42H81O9P	39.2	0.0352	1.30972	2.11049	0.0198325	0.139911	0.240074	184.933	770.316	304.795	246.235	398.087	84.9467	138.496	51.1164	100.181	155.604	274.173	285.124	279.672	1974.12	964.111	655.181	959.835
PI(20:4(5Z,8Z,11Z,14Z)/18:1(9Z))	0.577959	C00626	red			11.88_883.5338m/z	883.534	11.8804	neg	HMDB0009896	Lipids and lipid-like molecules	Glycerophospholipids	Glycerophosphoinositols	M-H	C47H81O13P	36.6	0	-0.436171	1.33799	9.18616e-05	0.0149099	1.49274	572.134	383.279	419.126	680.66	561.823	523.724	564.88	552.865	642.506	631.491	373.589	366.459	379.685	384.551	316.581	431.395	430.693
PI(18:1(9Z)/18:3(6Z,9Z,12Z))	-3.39208	C00626	blue			8.29_858.5225n	857.54	8.29262	neg	HMDB0009839	Lipids and lipid-like molecules	Glycerophospholipids	Glycerophosphoinositols	M-H2O-H, M-H	C45H79O13P	36.4	0	-3.92883	5.6489	0.0218863	0.145316	0.095254	498.878	5237.35	1384.12	498.263	780.339	498.877	286.729	214.859	183.453	144.387	251.97	730.221	1265.16	6742.01	14806.8	5435.18	7430.09
PI(16:0/18:0)	-1.37429	C00626	blue			8.96_837.5495m/z	837.549	8.96208	neg	HMDB0009781	Lipids and lipid-like molecules	Glycerophospholipids	Glycerophosphoinositols	M-H	C43H83O13P	39.3	0	-0.451644	3.49772	0.00518368	0.0741268	0.385742	941.228	2440.05	1581.58	1350.38	2355.8	986.686	255.859	460.214	343.173	196.131	1182.52	1574.57	1761.27	3795.51	3236.69	2652.88	2876.91
PI(P-16:0/22:6(4Z,7Z,10Z,13Z,16Z,19Z))	-2.74405					8.28_847.5124m/z	847.512	8.27897	neg	LMGP06030093	Lipids and lipid-like molecules	Glycerophospholipids	Glycerophosphoinositols	M-H2O-H	C47H79O12P	33.6	4.66	-0.755215	1.3392	0.0110275	0.103738	0.149266	43.4525	291.108	189.822	41.9902	57.1036	39.8496	5.12756	13.7271	1.21358e-08	1.21358e-08	8.82461	55.1253	106.858	468.546	569.778	376.567	452.06
PI(O-18:0/20:5(5Z,8Z,11Z,14Z,17Z))	-1.1776					8.98_870.5623n	851.544	8.97558	neg	LMGP06020086	Lipids and lipid-like molecules	Glycerophospholipids	Glycerophosphoinositols	M-H2O-H, M+FA-H	C47H83O12P	37.3	8.44	0.124747	1.70862	0.00588105	0.0777692	0.442087	298.821	675.932	550.236	339.104	786.477	338.518	80.8078	134.261	120.833	40.3326	481.859	479.888	568.272	852.072	847.763	722.386	779.287
PI(17:1(9Z)/17:1(9Z))	-1.98342					8.27_833.5182m/z	833.518	8.2653	neg	LMGP06010862	Lipids and lipid-like molecules	Glycerophospholipids	Glycerophosphoinositols	M-H	C43H79O13P	32.2	0.243	-0.482626	1.97296	0.0248979	0.153063	0.25289	199.274	787.987	772.081	251.883	231.418	204	46.9259	81.953	3.5902	2.34278	36.6457	208.737	306.798	1444.01	1478.25	908.502	1132.97
1-arachidonoyl-sn-glycero-3-phospho-1D-myo-inositol	0.611117					10.77_619.2872m/z	619.287	10.7706	neg	HMDB0062722	Lipids and lipid-like molecules	Glycerophospholipids	Glycerophosphoinositols	M-H	C29H49O12P	43	23.2	-2.66912	1.47686	0.00375887	0.0638479	1.52744	751.736	492.154	645.724	482.518	660.593	704.94	876.145	838.08	988.548	817.342	658.894	418.863	521.491	608.983	499.075	432.613	305.157
PS(20:4(5Z,8Z,11Z,14Z)/0:0)	0.535833					11.42_546.2832m/z	546.283	11.4224	pos	LMGP03050007	Lipids and lipid-like molecules	Glycerophospholipids	Glycerophosphoserines	M+H	C26H44NO9P	52.5	65.7	1.04661	2.48712	0.0357279	0.179532	1.44978	2971.7	2049.76	3054.88	3729.01	1818.26	4606.6	2639.86	2100.57	3298.08	2526.34	1389.82	2237.49	1897.42	1862.55	3089.72	1686.57	2184.76
PS(O-20:0/19:1(9Z))	-0.306169					13.08_817.6174n	800.61	13.0781	pos	LMGP03020058	Lipids and lipid-like molecules	Glycerophospholipids	Glycerophosphoserines	M+Na, M+H-H2O	C45H88NO9P	43.4	34.9	-2.73686	1.48711	0.0291923	0.164234	0.808787	1399.33	1730.16	1153.32	1440.75	1312.63	1544.42	1571.49	1545.67	1156.49	1469.87	1888.61	2070.55	2241.13	1367.48	1559.75	1455.67	1527.94
2-Hydroxycinnamic acid	-0.321804	C01772	blue	rno00360	Phenylalanine metabolism	1.80_164.0473n	182.081	1.7973	pos	306	Phenylpropanoids and polyketides	Cinnamic acids and derivatives	Hydroxycinnamic acids and derivatives	M+H, M+NH4, M+H-H2O	C9H8O3	53.3	67.3	-0.359273	2.39145	0.0229224	0.148121	0.800069	3776.67	4720.43	4038.13	3071.26	3998.85	4784.17	3637.17	3973.74	3521.69	3188.32	6412.03	4820.23	4362.76	4361.2	3735.71	4288.37	5062.68
(-)-Euphomine	-3.91787					8.58_537.2877m/z	537.288	8.57977	neg	LMPR0104300003	Lipids and lipid-like molecules	Prenol lipids	Isoprenoids	M-H2O-H	C32H44O8	36.7	1.12	3.43826	1.1423	0.00022967	0.0183879	0.0661611	9.41711	142.336	26.1174	12.0504	2.45307	11.6675	9.14523	0.761766	7.7663	5.37508	39.8571	75.1875	113.426	196.712	251.573	192.093	127.503
7-(4-Hydroxyphenyl)-1-phenyl-4-hepten-3-one	2.03069					3.10_583.2815m/z	583.281	3.10072	pos	HMDB0033295	Phenylpropanoids and polyketides	Diarylheptanoids	Linear diarylheptanoids	2M+Na	C19H20O2	38.6	0	-0.691217	1.30308	0.00810342	0.089077	4.086	247.909	60.6729	99.2438	131.674	115.521	505.962	120.359	278.321	327.293	404.901	43.5528	28.622	33.1432	57.1472	123.381	86.2367	52.6269
13(S)-HODE	-0.691403	C14762	blue	rno00591|rno03320	Linoleic acid metabolism|PPAR signaling pathway	11.27_295.2276m/z	295.228	11.2682	neg	45667	Lipids and lipid-like molecules	Fatty Acyls	Lineolic acids and derivatives	M-H	C18H32O3	52.1	69.2	-1.01434	1.38249	0.0328144	0.171614	0.619251	402.701	650.303	242.112	289.214	223.082	421.885	729.765	401.648	742.732	171.171	500.293	783.765	476.104	586.341	953.8	570.108	681.712
gamma-Linolenic Acid	-0.667734	C06426	blue	rno00591|rno01040	Linoleic acid metabolism|Biosynthesis of unsaturated fatty acids	13.10_278.2246n	277.217	13.0955	neg	386	Lipids and lipid-like molecules	Fatty Acyls	Lineolic acids and derivatives	M-H, 2M-H	C18H30O2	39.1	0.274	0.198356	1.4343	0.0351771	0.178175	0.629495	553.661	879.532	365.269	323.181	307.742	672.852	681.305	648.303	965.05	465.582	914.168	583.941	810.324	725.22	1537.6	822.804	762.663
Dihydroergotamine	-2.42816	C07798	blue			7.24_582.2715m/z	582.271	7.23635	neg	HMDB0014465	Alkaloids and derivatives	Ergoline and derivatives	Lysergic acids and derivatives	M-H	C33H37N5O5	40	3.81	-1.20942	1.2777	0.00538559	0.0750008	0.185802	43.4157	233.666	21.7026	19.782	123.81	43.2691	29.2527	48.4455	32.3595	28.7045	190.729	263.183	99.4254	279.725	81.2892	549.954	171.357
Ergotamine	-1.6465	C07544	blue			6.50_580.2553m/z	580.255	6.49773	neg	HMDB0014834	Alkaloids and derivatives	Ergoline and derivatives	Lysergic acids and derivatives	M-H	C33H35N5O5	35.6	6.46	-2.06526	1.69328	0.00275241	0.0555085	0.319414	147.186	460.8	152.563	93.0172	215.968	243.505	143.144	182.11	104.133	43.0473	400.106	840.046	317.662	289.554	267.574	740.08	370.581
Ergoloid	0.876317					3.62_580.2800m/z	580.28	3.61808	neg	HMDB0240271	Alkaloids and derivatives	Ergoline and derivatives	Lysergic acids and derivatives	M+FA-H	C29H37N5O5	41.9	29.7	4.35316	4.3984	7.16035e-05	0.0130839	1.83568	3749.3	2042.46	3378.21	3398.73	3212.17	4722.53	3102.93	4169.01	4195.23	3815.6	1631.52	1371.77	1982.7	1781.71	2638.58	3024.79	1866.11
2-(Methoxycarbonyl)-5-methyl-2,4-bis(3-methyl-2-butenyl)-6-(2-methyl-1-oxopropyl)-5-(4-methyl-3-pentenyl)cyclohexanone	-2.49666					10.61_458.3376n	457.33	10.6067	neg	HMDB0035995	Lipids and lipid-like molecules	Prenol lipids	Monoterpenoids	M-H, 2M-H, M+FA-H, M-H2O-H	C29H46O4	39.3	5.97	-4.40211	2.2287	3.53096e-06	0.0025049	0.177187	93.8648	529.751	157.38	182.569	50.0698	14.8676	95.3363	60.7845	73.5919	116.32	534.034	325.3	440.119	804.028	612.636	510.487	481.651
Nalidixic acid	1.07957	C05079	red			4.25_232.0851n	231.078	4.24903	neg	1408	Organoheterocyclic compounds	Diazanaphthalenes	Naphthyridines	M-H, 2M-H	C12H12N2O3	44.3	23.9	1.27876	1.67092	0.0390941	0.187391	2.1134	693.266	328.033	650.588	312.023	389.901	892.093	516.049	699.205	560.58	1525.69	426.973	261.755	204.08	126.761	395.907	674.554	206.205
PHODiA-PE	1.20892					9.22_604.3242m/z	604.324	9.2204	neg	LMGP20020021	Lipids and lipid-like molecules	Glycerophospholipids	Oxidized glycerophospholipids	M-H2O-H	C29H54NO11P	39.3	4.56	-2.26083	1.47824	0.0259315	0.155126	2.31164	676.336	292.578	909.081	1529.63	574.813	572.54	485.739	427.301	476.152	435.423	352.482	586.425	311.184	216.552	162.199	160.106	259.097
Allodesmosine	0.559845					12.35_636.3473m/z	636.347	12.3545	neg	HMDB0040704	Organic acids and derivatives	Carboxylic acids and derivatives	Pentacarboxylic acids and derivatives	M-H2O-H	C30H51N6O10+	38.9	8.98	-2.26959	1.51283	1.30227e-05	0.00506954	1.47411	683.225	463.483	657.212	776.382	716.482	639.329	732.405	697.262	662.915	583.814	573.473	455.294	522.705	460.702	437.617	380.297	414.292
PE-Cer(d16:1(4E)/24:0(2OH))	-2.78807					9.52_799.5693m/z	799.569	9.51915	pos	LMSP03020086	Lipids and lipid-like molecules	Sphingolipids	Phosphosphingolipids	M+K	C42H85N2O7P	41	27.1	-4.31669	2.65886	0.0213937	0.144058	0.14478	166.914	1152.88	302.329	207.846	485.723	180.52	32.0877	70.4296	36.7406	19.6397	155.481	202.88	298.787	2568.05	2590.94	1044.92	1209.12
PI-Cer(d20:1/16:0)	0.467745					12.50_807.5623n	788.544	12.503	neg	LMSP03030154	Lipids and lipid-like molecules	Sphingolipids	Phosphosphingolipids	M-H2O-H, M-H	C42H82NO11P	36.4	0	-0.263318	1.72043	0.00460396	0.0704616	1.38295	1413.31	1021.96	1235.16	1654.93	1630.07	960.648	1409.78	1482.9	1296.21	1636.79	1332.44	985.556	1193.18	1025.53	819.665	1017.68	779.642
Pantothenic Acid	0.399745	C00864	red	rno00770|rno00410|rno04977	Pantothenate and CoA biosynthesis|beta-Alanine metabolism|Vitamin digestion and absorption	2.14_219.1105n	220.118	2.13762	pos	241	Organooxygen compounds	Alcohols and polyols	Polyols	M+H, M+Na, 2M+Na, M+H-H2O	C9H17NO5	54.5	75.6	-0.695018	1.08644	0.0143938	0.11937	1.31927	530.528	402.136	589.681	390.027	425.393	652.297	590.202	526.205	489.987	580.429	303.736	284.663	434.699	471.302	510.087	441.194	369.271
Ubiquinone-4	-5.39157					12.03_926.6491m/z	926.649	12.0345	pos	HMDB0006710	Lipids and lipid-like molecules	Prenol lipids	Quinone and hydroquinone lipids	2M+NH4	C29H42O4	36.2	2.85	-1.51472	1.71665	0.000304792	0.0206246	0.0238219	7.66612	321.81	1.21358e-08	45.5089	15.8201	1.21358e-08	1.21358e-08	1.21358e-08	1.21358e-08	1.21358e-08	47.2579	182.918	307.148	286.28	586.442	337.854	504.771
1alpha,25-dihydroxy-24a-homo-22-thiavitamin D3	-1.58189					13.49_466.3342m/z	466.334	13.4853	pos	LMST03020263	Lipids and lipid-like molecules	Sterol Lipids	Secosteroids	M+NH4	C27H44O3S	43.2	47.9	-1.56795	1.74032	0.00484341	0.0724708	0.334043	171.136	512.318	450.579	513.749	75.393	27.172	18.762	256.767	26.6684	1.21358e-08	638.85	468.747	486.142	699.163	582.892	157.778	552.654
23,23-difluoro-25-hydroxyvitamin D3	-1.01594					9.52_454.3499m/z	454.35	9.51915	pos	LMST03020140	Lipids and lipid-like molecules	Sterol Lipids	Secosteroids	M+NH4	C27H42F2O2	42.3	21.9	1.81904	1.09116	0.000261012	0.019194	0.494507	126.407	255.621	157.288	135.831	174.355	172.597	88.5726	115.85	92.928	73.8308	188.402	187.004	224.986	295.845	353.96	259.602	279.55
1alpha,25-dihydroxy-11-(4-hydroxymethylphenyl)-9,11-didehydrovitamin D3	0.679797					11.52_559.3196m/z	559.32	11.5172	pos	LMST03020535	Lipids and lipid-like molecules	Sterol Lipids	Secosteroids	M+K	C34H48O4	35.5	3	2.22521	1.48921	0.00420178	0.0684777	1.60191	634.966	396.38	611.412	472.179	405.817	679.898	599.16	640.28	796.185	874.799	360.164	243.079	400.207	310.513	544.753	490.847	425.096
1alpha-fluoro-25-hydroxy-16,17,23,23,24,24-hexadehydrovitamin D3	-1.39747					7.58_412.2776n	430.294	7.58395	pos	LMST03020084	Lipids and lipid-like molecules	Sterol Lipids	Secosteroids	M+H, M+NH4	C27H37FO2	47.3	42.7	-0.466574	1.26788	0.0135462	0.114966	0.379595	124.251	327.325	262.05	200.711	14.3168	239.297	52.4238	27.1298	68.9715	129.105	118.876	401.896	240.86	469.782	167.096	599.754	293.01
S-Japonin	-0.715332					14.35_381.1731m/z	381.173	14.3529	neg	HMDB0035802	Lipids and lipid-like molecules	Prenol lipids	Sesquiterpenoids	M+FA-H	C19H28O3S	40.6	12	-3.00071	1.25806	0.00232723	0.0507414	0.609065	297.079	487.763	201.241	179.228	227.344	324.157	374.174	401.557	405.809	263.125	528.304	336.766	523.708	532.462	653.718	397.652	441.731
Sulfoglycolithocholic acid	-1.91984					6.48_512.2686m/z	512.269	6.48423	neg	LMST05030015	Lipids and lipid-like molecules	Sterol Lipids	Steroid conjugates	M-H	C26H43NO7S	34.7	1.82	-0.307421	9.60228	0.00701616	0.0842259	0.264283	3798.39	14372.4	3907.96	2388.81	6687.43	6543.24	3462.45	3475.55	2602.2	1319.5	11461.8	29134.4	8233.63	7980.86	6806.08	25887.4	11102.9
Physangulide	-0.646385					8.96_522.2846n	521.272	8.96208	neg	HMDB0037381	Lipids and lipid-like molecules	Steroids and steroid derivatives	Steroid lactones	M-H2O-H, M-H	C28H42O9	41.7	22.3	3.32396	1.11882	0.041746	0.193162	0.638879	353.952	554.021	435.324	474.431	761.834	363.624	182.171	279.016	228.594	106.627	416.395	431.237	486.115	719.464	640.829	542.982	641.124
Cholic acid glucuronide	-4.54988					7.79_565.3000m/z	565.3	7.78698	neg	HMDB0002577	Lipids and lipid-like molecules	Steroids and steroid derivatives	Steroidal glycosides	M-H2O-H	C30H48O11	45.7	39.2	-3.05484	3.39339	0.0282543	0.161338	0.0426923	71.9263	1684.76	171.562	90.7832	99.4526	92.69	44.4063	31.1473	17.2058	28.1636	55.1363	172.99	399.362	5132.6	1312.63	3128.42	1592.2
beta-Chacotriosyllilagen	1.13443					8.13_884.4729n	865.455	8.12863	neg	HMDB0035491	Lipids and lipid-like molecules	Steroids and steroid derivatives	Steroidal glycosides	M-H2O-H, M-H	C45H72O17	35.4	12.9	-4.61868	1.31493	0.0194901	0.138832	2.19532	343.349	156.4	305.691	204.215	161.748	636.625	302.334	414.732	213.062	508.389	287.105	73.4078	93.4575	66.2147	193.699	255.647	125.272
Proscillaridin A	-2.58048					9.90_511.2715m/z	511.271	9.89753	neg	LMST01130008	Lipids and lipid-like molecules	Sterol Lipids	Sterols	M-H2O-H	C30H42O8	34	2.48	2.58337	1.25786	4.92709e-05	0.0106108	0.167186	28.8352	172.474	51.4351	54.2243	42.0869	15.5435	30.4905	18.7726	8.12449	10.0042	89.3963	229.443	143.82	179.722	278.951	112.042	173.945
Sambutoxin	-1.49311					7.16_498.2877m/z	498.288	7.15537	neg	HMDB0041085	Lipids and lipid-like molecules	Prenol lipids	Terpene glycosides	M+FA-H	C28H39NO4	38.8	2.22	3.58971	4.04158	0.00130365	0.040249	0.355247	855.898	2409.31	858.972	691.552	1621.48	603.739	885.205	179.726	1273.36	733.152	2238.58	4090.75	1824.77	2525.41	972.9	3032.13	2180.6
Glaucarubin	1.50974	C08760	red			3.01_496.2325n	497.24	3.0062	pos	HMDB0035626	Lipids and lipid-like molecules	Prenol lipids	Terpene lactones	M+H, 2M+H	C25H36O10	37.1	5.02	3.31524	1.79242	0.00252155	0.0534445	2.84759	503.198	176.71	506.246	383.088	361.304	988.957	600.131	383.322	520.973	281.56	113.586	122.816	143.395	171.433	309.626	220.818	155.294
15-Hydroxyleptocarpin	1.56295					4.82_755.3286m/z	755.329	4.82078	neg	HMDB0036694	Lipids and lipid-like molecules	Prenol lipids	Terpene lactones	2M-H	C20H26O7	41.9	17.8	0.247303	8.81513	0.000232495	0.0183879	2.95458	10891.3	3686.26	6365.01	8059.33	10695.2	13290.6	6277.1	15944.7	12146.4	14352.5	4382.72	3614.79	4771.85	2387.46	4478.64	3525.83	2642.53
3-O-Methylniveusin A	0.456231					2.39_408.1797n	407.172	2.38998	neg	HMDB0039084	Lipids and lipid-like molecules	Prenol lipids	Terpene lactones	M-H, 2M-H	C21H28O8	39.6	4.36	3.21514	1.5824	0.0399565	0.188658	1.37195	1226.38	893.894	1664.31	817.097	1367.76	1513.95	890.123	1402.53	1220.96	934.308	1043.13	1135.36	652.006	872.985	577.473	1189.74	786.562
Lucidenic acid F	-2.20588					9.30_455.2457m/z	455.246	9.3019	neg	HMDB0036436	Lipids and lipid-like molecules	Prenol lipids	Triterpenoids	M-H	C27H36O6	37.2	0.00123	3.91403	1.30523	0.0175743	0.132715	0.216752	63.4174	292.58	156.905	61.8016	55.3764	38.1753	28.2776	12.7261	42.3445	111.732	79.9839	109.762	106.166	555.161	670.404	230.469	296.117
(3beta,17alpha,23S,24S)-17,23-Epoxy-3,24,29-trihydroxy-27-norlanost-8-en-15-one	-3.14084					11.50_457.3314m/z	457.331	11.5039	pos	HMDB0035144	Lipids and lipid-like molecules	Prenol lipids	Triterpenoids	M+H-H2O	C29H46O5	49.8	74.2	0.281597	1.19879	0.0324828	0.170983	0.113374	26.0844	230.073	201.489	7.18558	1.21358e-08	1.21358e-08	1.21358e-08	1.21358e-08	1.21358e-08	1.21358e-08	1.21358e-08	121.004	0.897792	567.502	519.481	182.618	219.011
beta-Citraurin	-1.30093					8.51_432.3039n	450.32	8.50938	pos	HMDB0035091	Lipids and lipid-like molecules	Prenol lipids	Triterpenoids	M+H, M+NH4, M+H-H2O	C30H40O2	43	29	2.43407	1.46783	0.031783	0.169828	0.405863	192.255	473.693	139.434	157.653	23.9025	241.959	112.252	3.7341	274.55	584.553	247.038	493.609	223.702	908.112	257.478	749.488	436.423
Hordatine A	-3.3865	C08307	blue			8.07_565.2892m/z	565.289	8.07415	neg	HMDB0030461	Phenylpropanoids and polyketides	2-arylbenzofuran flavonoids	Unclassified	M-H	C28H38N8O5	37.4	0	-0.00310759	1.66901	0.0079871	0.0886965	0.0956229	36.0826	377.343	65.7305	25.7756	55.0359	23.5502	30.3028	22.4239	40.5692	25.273	72.7937	172.201	99.8097	702.483	439.836	872.18	282.097
Benzofuran	-0.353038	C14512	blue			1.80_118.0413n	136.075	1.7973	pos	HMDB0032929	Organoheterocyclic compounds	Benzofurans	Unclassified	M+H, M+NH4	C8H6O	44.1	26.9	-4.73056	1.3491	0.0173596	0.132087	0.782933	1010.89	1291.16	1086.51	834.237	1065.56	1263.6	968.501	1049.07	957.602	862.079	1782.3	1328.84	1208.88	1201.09	983.2	1148.6	1385.23
Piperidine	0.3327	C01746	red	rno04974	Protein digestion and absorption	1.84_86.0962m/z	86.0962	1.83813	pos	HMDB0034301	Organoheterocyclic compounds	Piperidines	Unclassified	M+H	C5H11N	47.4	40.9	-2.48666	1.66382	0.0281736	0.161192	1.25937	1566.94	1244.22	1558.71	1258.24	1594.2	1933.6	1893.43	1706.23	1372.68	1218.4	1101.91	1102.92	1033.06	1085.99	1560.85	1564.93	1259.9
Pyrrolidine	0.757749					1.11_72.0805m/z	72.0805	1.10567	pos	87832	Organoheterocyclic compounds	Pyrrolidines	Unclassified	M+H	C4H9N	50.7	60.7	-4.43005	1.55938	0.00180725	0.0456927	1.69085	608.498	359.877	502.678	410.582	642.269	744.738	793.552	667.246	657.53	449.386	311.711	346.465	262.434	257.02	480.267	514.63	346.61
1-Pyrroline	-0.417651	C15668	blue			0.75_70.0651m/z	70.0651	0.7467	pos	HMDB0012497	Organoheterocyclic compounds	Pyrrolines	Unclassified	M+H	C4H7N	43.2	17.5	-0.971312	1.00276	0.0175351	0.132686	0.748643	397.513	530.978	499.178	363.938	560.056	365.767	441.538	321.446	317.565	310.613	633.732	581.729	555.722	588.956	399.882	387.498	569.327
Calystegin A3	1.31525	C10850	red			3.47_158.0826m/z	158.083	3.46958	neg	HMDB0038593	Alkaloids and derivatives	Tropane alkaloids	Unclassified	M-H	C7H13NO3	42.1	13.7	2.29074	1.40185	0.0192171	0.137588	2.48845	413.294	166.085	361.517	170.882	277.893	437.618	525.548	327.974	313.525	891.395	150.07	111.759	93.3906	68.2067	253.133	383.337	102.696
4-(Trimethylammonio)but-2-enoate	-0.680291	C04114	blue	rno02010	ABC transporters	0.73_143.0943n	144.102	0.731367	pos	66118	Unclassified	Unclassified	Unclassified	M+H, 2M+H, M+Na	C7H13NO2	45	29.6	-2.47409	2.15666	0.0203738	0.141728	0.624039	1291.64	2069.81	2274.74	825.184	1521.82	1484.17	1646.59	800.676	859.26	920.691	2357.81	1096.61	1996.28	1913.34	3116.83	1798.57	2209.2
LysoPC(22:5(4Z,7Z,10Z,13Z,16Z))	0.723514	C04230	red	rno05231|rno00564	Choline metabolism in cancer|Glycerophospholipid metabolism	11.21_614.3451m/z	614.345	11.2065	neg	HMDB0010402	Unclassified	Unclassified	Unclassified	M+FA-H	C30H52NO7P	51.4	61.6	-2.14909	2.53342	0.0319092	0.170011	1.6512	2271.35	1375.57	3864.5	2322.95	3499.15	1667.75	1540.26	1954.55	1783.99	1537.62	1635.61	888.99	1697.92	1930.39	1163.4	977.574	1335.14
LysoPC(20:4(5Z,8Z,11Z,14Z))	0.919899	C04230	red	rno05231|rno00564	Choline metabolism in cancer|Glycerophospholipid metabolism	11.34_543.3312n	544.339	11.3409	pos	61705	Unclassified	Unclassified	Unclassified	M+H, M+K, M+Na	C28H50NO7P	49.9	55.3	-2.28343	9.76265	4.21089e-06	0.00267281	1.89198	16826.5	8893.56	20266.2	13262.3	17549.5	15977.9	16148.7	19645.4	16555	15206.9	8757.1	5930	8086.37	8916.13	10860.5	10743.6	8961.25
LysoPC(20:4(8Z,11Z,14Z,17Z))	0.744303	C04230	red	rno05231|rno00564	Choline metabolism in cancer|Glycerophospholipid metabolism	10.92_588.3305m/z	588.331	10.9206	neg	HMDB0010396	Unclassified	Unclassified	Unclassified	M+FA-H	C28H50NO7P	55.1	76.6	-0.336444	13.1723	8.63307e-06	0.00463225	1.67516	39471.4	23562.7	36398.6	34376.1	45338.6	32307.1	37011.6	41961.5	46792.2	41585.3	28870.6	19319.5	25183.9	22178.1	22401.3	24792.1	22193.3
PC(22:5(4Z,7Z,10Z,13Z,16Z)/14:1(9Z))	-3.27907	C00157	blue	rno00591|rno05231|rno00564|rno04723|rno00592|rno00590	Linoleic acid metabolism|Choline metabolism in cancer|Glycerophospholipid metabolism|Retrograde endocannabinoid signaling|alpha-Linolenic acid metabolism|Arachidonic acid metabolism	8.29_822.5286m/z	822.529	8.29262	neg	HMDB0008657	Unclassified	Unclassified	Unclassified	M+FA-H	C44H76NO8P	30.8	0	-0.606866	1.15137	0.0107244	0.102323	0.103015	20.9544	203.41	99.3954	10.595	41.6491	15.9954	1.21358e-08	1.21358e-08	1.21358e-08	1.21358e-08	2.49571	33.7244	56.6566	308.749	431.778	255.475	334.991
PC(16:1(9Z)/16:0)	0.684021	C00157	red	rno00591|rno05231|rno00564|rno04723|rno00592|rno00590	Linoleic acid metabolism|Choline metabolism in cancer|Glycerophospholipid metabolism|Retrograde endocannabinoid signaling|alpha-Linolenic acid metabolism|Arachidonic acid metabolism	14.12_732.5528m/z	732.553	14.1151	pos	59449	Unclassified	Unclassified	Unclassified	M+H	C40H78NO8P	36.7	1.28	-1.29618	2.02014	0.0345769	0.17672	1.60661	1491.06	928.075	413.21	1453.56	988.107	1855.74	1679.58	2142.18	1674.71	1721.36	271.491	779.567	948.091	987.918	1035.1	1178.61	1295.74
PC(20:1(11Z)/18:3(6Z,9Z,12Z))	-0.496545	C00157	blue	rno00591|rno05231|rno00564|rno04723|rno00592|rno00590	Linoleic acid metabolism|Choline metabolism in cancer|Glycerophospholipid metabolism|Retrograde endocannabinoid signaling|alpha-Linolenic acid metabolism|Arachidonic acid metabolism	14.13_832.5799m/z	832.58	14.129	pos	HMDB0008304	Unclassified	Unclassified	Unclassified	M+Na	C46H84NO8P	38.3	10.9	-3.42683	2.60773	0.00956068	0.0967287	0.708802	2233.96	3151.74	2230.89	2337.51	2026.89	2055.35	2239.43	2700.83	2478.99	1801.78	2162.79	2724.97	4271.46	2916.85	4216.26	2619.17	3150.68
Paederoside	-2.28796	C09795	blue			4.55_447.0960m/z	447.096	4.55422	pos	67939	Unclassified	Unclassified	Unclassified	M+H	C18H22O11S	39.2	5.88	1.06431	1.08355	9.20748e-05	0.0149099	0.204765	29.8887	145.966	64.6694	29.1363	68.1216	26.8297	21.5769	11.3763	8.0637	9.33561	143.792	75.1526	121.76	251.113	134.004	134.933	161.008
THTC	-0.38085	C11074	blue			1.27_132.0239n	150.058	1.269	pos	68817	Unclassified	Unclassified	Unclassified	M+H, M+NH4	C5H8O2S	50.7	60.7	-4.92429	1.45362	0.00223729	0.0495468	0.767985	927.001	1207.06	863.749	838.641	990.594	1225.06	978.825	923.694	885.621	709.826	1304.88	966.257	1079.98	1244.42	1269.57	1242.92	1341.37
1alpha-hydroxy-25,26,27-trinorvitamin D3 24-carboxylic acid	-2.85338					8.81_388.2605n	389.268	8.81003	pos	41963	Unclassified	Unclassified	Unclassified	M+H, 2M+H, M+H-H2O	C24H36O4	48.6	50.8	-2.12588	11.5655	0.0257706	0.154932	0.138372	3283.78	23731.6	9662.35	4053.73	3451.25	4065.44	1407.14	1996.8	880.866	752.687	1386.32	4411.67	7218.79	29286.5	67367.9	24739.2	31711
PE(18:0/0:0)	-1.05069					13.06_481.3157n	482.323	13.0641	pos	40775	Unclassified	Unclassified	Unclassified	M+H, 2M+H, M+Na, M+H-H2O	C23H48NO7P	48.6	48.6	-2.34079	5.04065	0.00144852	0.042401	0.482736	2823.58	5849.11	4410.27	2963.39	4197.41	2814.69	1863.23	3182.06	1944.45	1213.09	5476.66	4173.08	6602.84	5414.68	9467.81	4790.55	5018.15
PC(14:0/O-1:0)	-0.59791					11.31_481.3165n	482.324	11.3135	pos	76586	Unclassified	Unclassified	Unclassified	M+H, 2M+H, M+H-H2O	C23H48NO7P	44.8	27.9	-0.736313	4.74633	0.00930215	0.0961302	0.66071	5824.02	8814.79	10772.1	5599.76	6587.85	6962.27	5104.87	4139.11	4421.28	3004.97	6880.41	10222.5	8310.9	8399.09	9106.2	9186.31	9598.08
Pregnan-20-one, 17-(acetyloxy)-3-hydroxy-6-methyl-, (3b,5b,6a)-	-2.77181					10.02_390.2765n	391.284	10.0168	pos	1089	Unclassified	Unclassified	Unclassified	M+H, 2M+Na, M+Na	C24H38O4	54.9	79.9	-1.38068	4.61845	0.0100198	0.0985631	0.14642	472.109	3224.34	769.043	499.082	390.853	384.698	481.57	244.628	389.694	617.306	707.693	1294.46	1260.25	5336.47	7577.8	1966.13	4427.6
3beta-Hydroxychola-5,16-dien-24-oic Acid	-2.05123					8.48_373.2731m/z	373.273	8.48157	pos	43009	Unclassified	Unclassified	Unclassified	M+H	C24H36O3	53.4	71.2	-1.71701	3.75691	0.0396208	0.188037	0.241279	685.91	2842.81	1957.84	981.087	902.279	573.771	305.597	451.571	158.279	156.857	221.281	732.665	586.591	6314.64	6278.71	2448.07	3317.7
Glycerophospho-N-Arachidonoyl Ethanolamine	-0.868066					11.40_502.2919m/z	502.292	11.395	pos	45331	Unclassified	Unclassified	Unclassified	M+H	C25H44NO7P	45.8	40.9	-1.89795	2.62509	0.00366044	0.0629742	0.547881	1056.46	1928.27	1502.12	1129.21	1390.24	981.672	603.687	1201.41	1070.81	572.559	1572.14	1108.26	1728.12	2134.3	3051.59	1837.73	2065.78
PE(18:1(9Z)/0:0)	-1.12609					12.13_479.2994n	480.307	12.1302	pos	40778	Unclassified	Unclassified	Unclassified	M+H, M+Na	C23H46NO7P	53.3	78.3	-3.64504	2.21647	0.00113958	0.0374477	0.458156	457.108	997.713	810.384	561.492	700.533	362.341	277.798	441.879	313.135	189.302	714.183	812.743	879.845	1252.03	1465.87	738.748	1120.57
(R)-Butaprost	-1.9589					8.48_408.2861n	391.283	8.48157	pos	45592	Unclassified	Unclassified	Unclassified	M+H-H2O, 2M+Na, 2M+H, M+H	C24H40O5	44.8	35.1	-3.6222	2.44029	0.0447695	0.200139	0.257224	317.324	1233.65	704.564	414.259	398.398	279.658	189.679	227.253	156.053	168.73	189.8	345.316	299.189	2741.54	2925.52	866.165	1268.03
7(S),17(S)-dihydroxy-8(E),10(Z),13(Z),15(E),19(Z)-Docosapentaenoic Acid	-0.740522					11.59_362.2450n	343.227	11.5944	neg	64758	Unclassified	Unclassified	Unclassified	M-H2O-H, M-H	C22H34O4	47.2	42.8	-1.96287	1.64345	0.014989	0.122066	0.598523	492.042	822.094	457.759	729.311	347.206	668.596	766.473	470.178	318.813	177.999	738.323	1121.51	654.849	719.51	1190	523.983	806.481
3,16-DIDEOXYMEXICANOLIDE-3beta-DIOL	-3.239					8.76_471.2395m/z	471.239	8.75727	neg	43636	Unclassified	Unclassified	Unclassified	M-H	C27H36O7	39.8	10.2	1.34728	1.63759	0.0224543	0.146854	0.105917	46.4077	438.154	94.6596	39.7685	20.5713	123.951	48.888	18.4974	6.43214	18.4937	8.25924	64.5486	106.223	787.816	1167.74	403.217	529.272
15-epi-PGA1	-2.05475					8.80_335.2215m/z	335.222	8.79827	neg	36120	Unclassified	Unclassified	Unclassified	M-H	C20H32O4	44.2	31.1	-3.71245	1.19553	0.00315897	0.0591291	0.24069	50.0032	207.749	52.7282	121.209	47.4913	45.5233	57.9483	64.0134	9.6316	1.48058	336.31	256.607	70.0208	120.633	355.352	83.6803	231.641
Myristic Acid ethyl ester	-0.501009					14.19_256.2404n	255.233	14.1858	neg	45004	Unclassified	Unclassified	Unclassified	M-H, 2M-H	C16H32O2	54.7	79.7	0.840787	1.02498	0.0449012	0.200139	0.706612	446.087	631.304	341.87	342.807	372.591	501.919	538.662	505.048	563.191	402.608	492.723	389.88	780.382	611.162	1040.65	562.69	541.638
Aflatoxin ExB2	1.29949					6.54_358.1070n	376.141	6.54067	pos	HMDB0038805	Unclassified	Unclassified	Unclassified	M+H, M+NH4, M+H-H2O	C19H18O7	41.8	20.5	4.96832	1.15984	0.036148	0.180142	2.46142	278.249	113.044	267.254	285.715	169.396	546.714	406.556	441.46	48.5566	60.3412	173.781	89.65	109.027	175.243	37.8775	77.4517	128.28
24,25,26,27-Tetranor-23-oxo-hydroxyvitamin D3	-1.96295					8.28_403.2474m/z	403.247	8.27897	neg	HMDB0060114	Lipids and lipid-like molecules	Steroids and steroid derivatives	Vitamin D and derivatives	M+FA-H	C23H34O3	43.8	31.3	-4.33629	1.34921	0.0348475	0.17755	0.256503	100.991	393.722	332.083	133.134	91.8821	73.377	29.7991	70.2374	37.3242	40.0882	38.0853	131.967	152.674	428.561	1033.29	482.149	489.32

## Sheet: 说明
说明
绿色背景为富集到通路的差异代谢物
蓝色背景为有KEGG ID，但没有富集到通路的差异代谢物
无背景色为没有KEGG ID的差异代谢物
