# Supplementary material for: Lactiplantibacillus plantarum AR113 Exhibit Accelerated Liver Regeneration by Regulating Gut Microbiota and Plasma Glycerophospholipid
Source: Front Microbiol. 2022 Jan 13;12:800470. doi: 10.3389/fmicb.2021.800470 (PMC8834300; doi:10.3389/fmicb.2021.800470)
Supplement: Supplementary file 6 [file Table_6.XLSX]

## Sheet: Group-JSH3_Group-BH3
Metabolites	log2(FC)	KEGG	RED/BLUE	ID Annotation	Annotation	ID	m/z	Retention time (min)	Ion mode	Compound ID	Super Class	Class	Sub Class	Adducts	Formula	Score	Fragmentation Score	Mass Error (ppm)	VIP	P-value	adj.P-value	FC	average(Group-JSH3)	average(Group-BH3)	JSH3-1	JSH3-2	JSH3-3	JSH3-4	JSH3-5	JSH3-6	JSH3-7	JSH3-8	BH3-1	BH3-2	BH3-3	BH3-4	BH3-5	BH3-6	BH3-7	BH3-8	BH3-9	BH3-10	BH3-11	BH3-12
Pranlukast	0.464213					15.54_520.1363m/z	520.136	15.5376	pos	HMDB0015481	Organoheterocyclic compounds	Benzopyrans	1-benzopyrans	M+K	C27H23N5O4	32.9	0	-3.81444	1.45694	1.77621e-05	0.00168266	1.37956	573.336	415.592	529.806	489.685	442.172	657.667	616.254	641.092	581.449	628.563	388.571	386.287	351.598	447.965	357.031	437.816	408.823	380.899	422.757	483.577	439.356	482.424
2,3-Dihydro-6-methoxy-2,2-dimethyl-4H-1-benzopyran-4-one	0.374943					8.29_251.0925m/z	251.092	8.29262	neg	HMDB0041410	Organoheterocyclic compounds	Benzopyrans	1-benzopyrans	M+FA-H	C12H14O3	47.1	37.9	-0.183381	1.00999	0.000948158	0.0228833	1.29679	431.139	332.467	379.49	554.236	440.78	374.455	413.195	405.018	449.487	432.453	323.185	383.02	277.037	393.694	374.122	399.325	332.616	238.291	329.324	314.194	258.17	366.625
Trifluoroacetic acid	0.611646					17.24_112.9854m/z	112.985	17.2399	neg	HMDB0014118	Organic acids and derivatives	Carboxylic acids and derivatives	Alpha-halocarboxylic acids and derivatives	M-H	C2HF3O2	53.3	70.1	-1.39367	1.04415	7.51235e-05	0.00410678	1.528	252.491	165.243	264.227	342.754	298.445	254.028	175.155	204.508	280.186	200.625	154.264	173.502	153.234	186.16	167.746	196.867	153.631	134.496	174.474	162.442	152.892	173.204
Sphinganine	-0.714588	C00836	blue	rno04071|rno00600	Sphingolipid signaling pathway|Sphingolipid metabolism	10.23_302.3040m/z	302.304	10.2256	pos	395	Organic nitrogen compounds	Organonitrogen compounds	Amines	M+H	C18H39NO2	50.7	61.3	-4.49735	1.12483	0.00258141	0.043359	0.609379	172.571	283.191	176.683	156.823	214.927	220.884	176.286	172.01	89.9412	173.013	284.072	316.851	281.256	308.721	250.281	498.003	269.145	227.622	196.944	172.314	334.594	258.493
Timolol	0.905027	C07141	red			3.60_631.3061m/z	631.306	3.60458	neg	HMDB0014517	Organic nitrogen compounds	Organonitrogen compounds	Amines	2M-H	C13H24N4O3S	40.8	14.5	-0.707635	4.47997	0.00824389	0.0852256	1.87258	4015.19	2144.2	2706.96	2871.42	2368.56	5062.47	2292.07	4432.88	6226.87	6160.28	2188.77	1151.08	2354.83	1663.62	1421.29	1535.75	1008.96	2333.63	1788.61	1846.56	3084.24	5353.07
Betaine	-0.846213	C00719	blue	rno02010|rno00260	ABC transporters|Glycine, serine and threonine metabolism	0.69_117.0788n	118.086	0.687867	pos	287	Organic acids and derivatives	Carboxylic acids and derivatives	Amino acids, peptides, and analogues	M+H, M+Na, 2M+H, 2M+Na	C5H11NO2	56.2	83.3	-1.45123	4.82634	0.000536855	0.0153424	0.556243	2364.36	4250.59	2566.11	2016.09	2566	2289.93	2391.95	1997.13	2046.8	3040.9	4645.5	5921.76	4091.04	5919.83	4447.57	6077.12	2586.25	3917.93	3576.98	3977.01	3394.67	2451.43
L-Proline	-0.450508	C00148	blue	rno02010|rno04978|rno05230|rno04974|rno00970|rno00330|rno01230	ABC transporters|Mineral absorption|Central carbon metabolism in cancer|Protein digestion and absorption|Aminoacyl-tRNA biosynthesis|Arginine and proline metabolism|Biosynthesis of amino acids	0.73_116.0702m/z	116.07	0.731367	pos	HMDB0000162	Organic acids and derivatives	Carboxylic acids and derivatives	Amino acids, peptides, and analogues	M+H	C5H9NO2	53.4	72.1	-3.2004	1.2443	0.0349621	0.184665	0.731785	477.041	651.887	606.814	437.817	675.312	444.138	534.277	381.937	372.027	364.009	520.976	812.04	696.375	913.926	922.195	928.268	442.2	446.345	539.401	605.716	523.901	471.306
Oxidized glutathione	-1.0692	C00127	blue	rno04918|rno04216|rno00480	Thyroid hormone synthesis|Ferroptosis|Glutathione metabolism	1.21_611.1447m/z	611.145	1.21457	neg	HMDB0003337	Organic acids and derivatives	Carboxylic acids and derivatives	Amino acids, peptides, and analogues	M-H	C20H32N6O12S2	49.2	51.3	0.0514725	1.87428	0.0230583	0.149186	0.476585	389.634	817.553	640.211	736.752	802.871	94.259	294.487	117.026	167.358	264.104	540.24	1685.5	906.847	660.846	454.641	1126.62	733.378	1039.66	1240.05	457.637	866.855	98.3582
N-Palmitoyl tyrosine	-2.58033					7.99_419.3029n	464.301	7.99215	neg	HMDB0062340	Organic acids and derivatives	Carboxylic acids and derivatives	Amino acids, peptides, and analogues	M+FA-H, 2M-H	C25H41NO4	40.2	4.36	-1.46078	10.1728	0.00197692	0.0364552	0.167203	1850.01	11064.5	1226.47	1114.23	374.928	4847.07	580.154	776.798	1669	4211.44	17779.9	13192.1	3640.01	15933.4	18003.7	15620	1180.27	4892.87	7457.7	10139.3	22207.1	2727.33
N-(1-Deoxy-1-fructosyl)leucine	1.16146					1.45_292.1404m/z	292.14	1.44538	neg	HMDB0037840	Organic acids and derivatives	Carboxylic acids and derivatives	Amino acids, peptides, and analogues	M-H	C12H23NO7	52.2	62.6	0.786552	1.88974	0.000717402	0.0186865	2.23684	605.495	270.692	567.959	636.435	550.574	357.552	1234.11	567.406	452.281	477.644	189.999	313.358	291.9	266.112	287.476	219.113	86.2953	204.268	280.268	340.91	375.326	393.277
Neurotensin 11-13	1.4134					10.81_406.2348m/z	406.235	10.8116	neg	HMDB0013024	Organic acids and derivatives	Carboxylic acids and derivatives	Amino acids, peptides, and analogues	M-H	C21H33N3O5	40.8	13.3	0.153308	1.80832	0.0227766	0.148801	2.66365	628.43	235.928	480.858	173.943	189.33	617.684	808.643	458.629	439.34	1859.02	211.45	350.17	179.403	275.529	217.271	241.793	263.7	35.0874	140.311	270.432	442.95	203.044
Prolyl-Hydroxyproline	0.666812					3.63_474.2552m/z	474.255	3.62578	pos	HMDB0029018	Organic acids and derivatives	Carboxylic acids and derivatives	Amino acids, peptides, and analogues	2M+NH4	C10H16N2O4	41.3	9.39	-1.31073	1.59458	0.0186537	0.134293	1.58756	770.272	485.192	562.326	661.043	513.409	1508.15	669.409	969.219	581.534	697.088	370.562	271.879	564.755	433.124	217.938	451.448	381.586	590.017	483.474	677.364	764.553	615.603
N-lactoyl-Leucine	1.03332					1.45_202.1084m/z	202.108	1.44538	neg	HMDB0062176	Organic acids and derivatives	Carboxylic acids and derivatives	Amino acids, peptides, and analogues	M-H	C9H17NO4	49.7	51.2	-0.430418	1.2224	0.000639279	0.0172201	2.04672	268.724	131.295	258.714	275.952	242.424	174.823	509.715	245.13	192.015	251.017	111.137	148.752	135.392	111.127	128.378	105.647	52.3408	87.3645	141.299	151.008	226.013	177.077
N-(1-Deoxy-1-fructosyl)phenylalanine	0.739441					2.03_328.1387m/z	328.139	2.02712	pos	HMDB0037846	Organic acids and derivatives	Carboxylic acids and derivatives	Amino acids, peptides, and analogues	M+H	C15H21NO7	53.8	74.4	-1.21858	1.06629	0.0170657	0.129251	1.66953	365.14	218.708	317.454	373.136	309.431	302.699	771.006	334.044	242.732	270.618	196.301	233.541	247.565	210.518	212.434	189.192	43.2903	175.694	201.411	226.696	378.782	309.076
Desethylchloroquine	-3.35588					7.02_581.2951m/z	581.295	7.0202	neg	HMDB0041870	Organoheterocyclic compounds	Quinolines and derivatives	Aminoquinolines and derivatives	2M-H	C16H22ClN3	38.6	2.9	3.2899	1.79903	0.0469317	0.216359	0.0976742	48.0218	491.653	138.128	99.4135	77.2001	18.3134	16.4274	20.0853	11.2567	3.35006	362.971	492.804	489.176	204.905	75.1977	203.236	90.7882	859.481	286.461	507.443	2193.81	133.567
P,P-Dioctyldiphenylamine	-2.30319					9.62_432.3040m/z	432.304	9.61865	pos	HMDB0061926	Benzenoids	Benzene and substituted derivatives	Aniline and substituted anilines	M+K	C28H43N	39.1	2.11	3.29391	1.36166	0.0317953	0.174138	0.202614	57.4274	283.432	77.871	55.5458	3.51351	125.228	23.6686	24.5838	48.5465	100.462	228.078	344.649	138.371	482.805	1007.67	387.206	6.33263	84.7336	203.335	299.714	198.231	20.0505
25-Azacholesterol	0.381627					11.90_813.6660m/z	813.666	11.8994	pos	HMDB0001028	Lipids and lipid-like molecules	Steroids and steroid derivatives	Azasteroids and derivatives	2M+K	C26H45NO	37.2	0.9	3.40202	2.00406	0.0112572	0.102507	1.30281	1702.94	1307.13	1320.5	1774.65	1514.67	1703.81	1658.86	1742.57	1849.12	2059.34	954.727	1005.68	910.63	1215.09	1290.61	1472.38	1181.28	1172.98	1354.58	1634.22	1287.64	2205.74
Acidissiminol epoxide	-1.74405					11.68_409.2236n	410.231	11.6792	pos	HMDB0040793	Benzenoids	Benzene and substituted derivatives	Benzoic acids and derivatives	M+H, M+Na, M+H-H2O	C25H31NO4	38.3	4.07	-4.10211	1.64408	0.0252551	0.156113	0.29853	125.598	420.722	319.538	268.221	294.757	62.816	27.6797	31.6853	0.0713194	0.0188832	843.88	667.878	917.9	541.033	721.191	555.426	111.841	229.251	90.664	143.409	58.126	168.069
2-Benzoxazolol	0.895857					1.85_135.0315n	153.063	1.85163	pos	HMDB0032931	Organoheterocyclic compounds	Benzoxazoles	Benzoxazolones	M+H, M+NH4, 2M+H	C7H5NO2	42.9	19.9	-4.20815	1.66949	0.000471949	0.0139503	1.86071	523.427	281.305	844.972	351.677	752.335	558.401	476.164	335.863	504.806	363.201	240.472	285.45	246.273	344.302	284.415	330.074	261.883	317.633	174.253	264.044	360.756	266.099
Cefadroxil	1.10202	C06878	red			2.48_363.0890n	364.097	2.47542	pos	HMDB0015271	Organoheterocyclic compounds	Lactams	Beta lactams	M+H-H2O, M+H	C16H17N3O5S	46.9	47.9	0.392643	1.64749	0.00452986	0.0596721	2.14656	550.548	256.48	406.507	648.308	406.364	277.935	1175.74	488.631	474.692	526.206	257.736	425.529	268.193	255.643	311.297	266.041	31.1865	222.455	237.976	121.559	155.153	524.989
Avicholic acid	-1.08735					8.96_408.2876n	815.568	8.96208	neg	LMST04010107	Lipids and lipid-like molecules	Sterol Lipids	Bile acids and derivatives	M-H, 2M-H, M+FA-H	C24H40O5	40.6	11.6	0.0788018	16.8436	0.0347099	0.183802	0.470624	34261	72799.1	55737.7	43573.4	83685.7	33603.5	12523.3	18574.1	15352.4	11038.1	111156	62618.4	142038	34480.4	54207.1	32704.4	68595.7	146329	55393.6	97057.1	12767.8	56241.5
3alpha-Hydroxy-5beta-chola-7,9(11)-dien-24-oic Acid	-1.04485					9.52_372.2664n	373.274	9.51915	pos	LMST04010330	Lipids and lipid-like molecules	Sterol Lipids	Bile acids and derivatives	M+H-H2O, M+H	C24H36O3	48.9	46.8	-0.242116	11.4527	0.0279421	0.163743	0.484695	16759.6	34577.5	27948.4	21884.1	33406.4	19987.6	7466.76	10894.8	7109.93	5378.5	47235.1	28453.4	61997.5	16123.2	24660	15841.6	28226.8	71065.1	29487.6	51073.2	10287.3	30479.6
3alpha,7alpha,12alpha-trihydroxy-27-carboxymethyl-5beta-cholestan-26-oic acid	-0.820275					8.50_508.3385n	507.331	8.49778	neg	LMST04080001	Lipids and lipid-like molecules	Sterol Lipids	Bile acids and derivatives	M-H, M+FA-H	C29H48O7	44.9	31.8	-2.99838	1.24361	0.0399171	0.1977	0.566334	296.314	523.215	530.27	164.431	277.61	240.971	402.94	276.107	153.899	324.285	254.853	279.759	420.361	337.993	459.324	323.239	406.214	760.32	406.12	728.27	1158.97	743.15
7alpha,12alpha-dihydroxy-3-oxocholest-4-en-27-oic acid	-1.27138					9.78_446.3013n	445.294	9.77603	neg	LMST04030150	Lipids and lipid-like molecules	Sterol Lipids	Bile acids and derivatives	M-H, M+FA-H	C27H42O5	40.4	21.7	-4.38811	1.08747	0.00494844	0.0632992	0.414264	77.0664	186.032	26.0181	52.3492	38.9275	5.66201	74.1689	80.291	209.327	129.788	262.98	100.127	207.855	171.033	127.276	188.497	371.013	205.55	125.593	156.015	235.299	81.1467
Homolithocholic acid	-2.52246					13.85_413.3009m/z	413.301	13.8474	pos	LMST04070035	Lipids and lipid-like molecules	Sterol Lipids	Bile acids and derivatives	M+Na	C25H42O3	49.7	56.9	-4.31298	1.19551	0.000237294	0.00899925	0.174045	25.1313	144.395	42.3426	48.3001	32.1502	11.5572	16.4035	16.6204	18.3539	15.3224	118.81	97.4912	319.749	144.822	128.369	154.001	107.713	227.06	126.898	181.771	48.8141	77.2405
7alpha-Hydroxy-3-oxo-4-cholestenoate	-1.41722	C17337	blue	rno00120	Primary bile acid biosynthesis	12.03_431.3140m/z	431.314	12.0345	pos	HMDB0012458	Lipids and lipid-like molecules	Steroids and steroid derivatives	Bile acids, alcohols and derivatives	M+H	C27H42O4	49.8	72.6	-3.72272	3.59071	0.00115979	0.0256151	0.374433	672.684	1796.54	1310.38	1140.12	481.561	383.743	540.821	243.623	733.827	547.395	2339.14	2413.8	3333.59	1537.82	1234.65	2130.4	1597.96	1832.64	1253.85	2376.21	740.242	768.172
Chenodeoxycholic acid glycine conjugate	-1.93757	C05466	blue	rno00120|rno04979|rno04976	Primary bile acid biosynthesis|Cholesterol metabolism|Bile secretion	9.63_449.3122n	450.32	9.63232	pos	203	Lipids and lipid-like molecules	Steroids and steroid derivatives	Bile acids, alcohols and derivatives	M+H, 2M+H, M+Na, M+NH4	C26H43NO5	49	51.8	-4.22338	2.12646	0.0146014	0.119062	0.261056	171.6	657.327	211.168	179.392	13.818	232.088	82.7248	51.0942	238.937	363.573	588.285	931.673	292.465	1123.85	1738.32	1068.21	35.231	230.918	441.273	614.976	721.541	101.188
Chenodeoxyglycocholic acid	-1.21511	C05462	blue			8.03_449.3135n	448.306	8.03313	neg	HMDB0006898	Lipids and lipid-like molecules	Steroids and steroid derivatives	Bile acids, alcohols and derivatives	M-H, 2M-H	C26H43NO5	41.8	11.7	-1.27859	2.6265	0.0255824	0.15725	0.430741	764.899	1775.78	559.495	620.054	118.567	807.959	515.033	35.4445	1240.82	2221.82	2642.57	2350.78	1104.19	1883.66	1987.38	1844.31	668.763	1327.49	4358.93	1208.64	689.75	1242.83
Isohyodeoxycholic acid	-1.46825					9.18_392.2922n	437.29	9.1794	neg	5634	Lipids and lipid-like molecules	Steroids and steroid derivatives	Bile acids, alcohols and derivatives	M+FA-H, 2M-H, M-H	C24H40O4	38.9	2.15	-1.1799	11.6075	0.0410907	0.200497	0.361421	11808.8	32673.3	19622.4	14760.4	22710	6275.11	11029.3	1266.43	8534.75	10272.1	38184.1	19308.6	61281.6	7155.34	13457.2	6685.46	43920	85493.6	59551.7	28569.8	696.246	27775.4
Glycoursodeoxycholic acid	-1.58881					8.47_448.3057m/z	448.306	8.47045	neg	HMDB0000708	Lipids and lipid-like molecules	Steroids and steroid derivatives	Bile acids, alcohols and derivatives	M-H	C26H43NO5	43.7	25.7	-2.49851	2.13866	0.00282129	0.0459938	0.332445	225.161	677.289	199.563	285.316	18.3643	391.414	108.273	108.286	313.636	376.439	685.898	829.328	427.214	1142.29	490.331	1048.81	307.69	943.78	896.272	302.638	62.9019	990.311
Chenodeoxycholic acid 3-sulfate	-1.97166					8.09_471.2408m/z	471.241	8.08763	neg	HMDB0002586	Lipids and lipid-like molecules	Steroids and steroid derivatives	Bile acids, alcohols and derivatives	M-H	C24H40O7S	38.6	1.46	-3.06359	1.97985	0.000615185	0.0167158	0.25496	128.837	505.321	291.45	134.251	145.541	102.169	69.479	88.7982	94.4491	104.557	611.267	424.843	918.004	196.033	285.671	168.183	351.575	950.499	584.461	580.097	516.516	476.707
12-Ketodeoxycholic acid	-2.36637					9.42_390.2765n	435.275	9.42355	neg	HMDB0000328	Lipids and lipid-like molecules	Steroids and steroid derivatives	Bile acids, alcohols and derivatives	M+FA-H, 2M-H, M-H	C24H38O4	39.8	2.73	-1.30005	4.36852	0.0154849	0.122618	0.193933	620.493	3199.53	1312.09	938.365	585.077	322.965	632.564	48.2676	440.684	683.935	1691.33	2417.24	5319.98	895.695	1424.34	747.771	3629.87	9302.09	6328.82	3664.99	39.8015	2932.44
Taurallocholic acid	-2.05638					7.19_498.2866m/z	498.287	7.1868	pos	HMDB0000922	Lipids and lipid-like molecules	Steroids and steroid derivatives	Bile acids, alcohols and derivatives	M+H-H2O	C26H45NO7S	45.1	32	-3.52988	1.94749	0.0209867	0.142141	0.240419	139.308	579.437	394.431	109.748	84.6006	356.269	46.4994	27.6383	56.756	38.5189	261.848	412.376	228.622	863.106	703.591	693.844	156.851	515.24	217.511	1762.68	1008.84	128.738
7alpha-hydroxy-3-oxochol-4-en-24-oic Acid	-1.72348					9.45_388.2599n	433.258	9.45088	neg	HMDB0062744	Lipids and lipid-like molecules	Steroids and steroid derivatives	Bile acids, alcohols and derivatives	M-H, M+FA-H	C24H36O4	42.2	23.5	-3.8355	1.40219	0.00885796	0.0890967	0.302818	94.4952	312.052	243.331	184.365	66.1683	42.5983	45.9653	34.921	51.3215	87.2904	428.561	195.538	628.229	229.092	535.332	176.99	149.719	330.012	223.22	641.73	84.9955	121.212
Telmisartan	0.451354	C07710	red			3.76_532.2715m/z	532.272	3.76173	pos	HMDB0015101	Benzenoids	Benzene and substituted derivatives	Biphenyls and derivatives	M+NH4	C33H30N4O2	36.2	9.04	1.63779	1.82016	0.0401803	0.19819	1.36732	1448.3	1059.22	1062.82	1191.87	1296.17	2013.78	964.571	1735.11	1663.01	1659.04	963.254	647.09	1401.6	993.13	646.334	826.213	694.554	871.468	953.646	1196.04	1823.65	1693.66
Dihydroxyacetone	-0.345451	C00184	blue	rno00561|rno01200	Glycerolipid metabolism|Carbon metabolism	0.77_90.0317n	89.0249	0.76675	neg	HMDB0001882	Organic oxygen compounds	Organooxygen compounds	Carbohydrates and carbohydrate conjugates	M-H2O-H, M-H	C3H6O3	43.6	18.2	-0.111021	1.29829	0.0191139	0.136111	0.787062	661.91	840.989	763.196	468.527	837.216	616.599	727.274	682.882	566.038	633.546	1031.63	865.712	855.123	816.742	897.41	830.186	1188.38	696.618	828.311	899.572	668.5	513.678
L-Fucose	0.395813	C01019	red	rno04625|rno00051|rno00520	C-type lectin receptor signaling pathway|Fructose and mannose metabolism|Amino sugar and nucleotide sugar metabolism	0.73_164.0685n	187.058	0.731367	pos	HMDB0000174	Organic oxygen compounds	Organooxygen compounds	Carbohydrates and carbohydrate conjugates	M+Na, 2M+Na, 2M+K, M+H	C6H12O5	39.8	1.49	-0.0521326	1.16559	0.0335765	0.17989	1.31568	650.841	494.679	454.745	487.238	524.926	616.166	778.602	809.066	725.064	810.923	440.828	605.359	496.352	446.116	438.103	442.447	355.07	650.091	453.44	790.663	218.918	598.761
Trichloroethanol glucuronide	0.537998	C14869	red	rno05204|rno00980	Chemical carcinogenesis|Metabolism of xenobiotics by cytochrome P450	3.40_323.9576n	322.95	3.4021	neg	HMDB0042049	Organic oxygen compounds	Organooxygen compounds	Carbohydrates and carbohydrate conjugates	M-H, 2M-H	C8H11Cl3O7	37.1	45.2	1.83195	8.33291	0.0422032	0.203588	1.45196	31667	21809.9	35402.9	48142.4	34539.3	18972.3	28200.1	29917.8	42384.3	15776.8	16625.9	20848.4	18281.8	34227.3	29671.3	34172	12623.4	22796	15612.3	29076.2	3713.32	24070.7
6-{[3-(3,4-dihydroxyphenyl)-2-oxopropanoyl]oxy}-3,4,5-trihydroxyoxane-2-carboxylic acid	0.408268					16.68_355.0678m/z	355.068	16.6774	pos	HMDB0125449	Organic oxygen compounds	Organooxygen compounds	Carbohydrates and carbohydrate conjugates	M+H-H2O	C15H16O11	37.9	0	4.93723	2.16942	0.000119464	0.00563806	1.32709	1570.82	1183.65	1402.21	1451.1	1227.69	1627.02	1817.36	1842.18	1457.34	1741.64	1127.43	1129.48	1032.63	1278.64	1296.93	1310.28	1112.26	937.58	1076.26	1342.04	1193.13	1367.21
3,4,5-trihydroxy-6-{2-hydroxy-5-[(1E)-3-oxo-3-[(3,4,5,6-tetrahydroxyoxan-2-yl)methoxy]prop-1-en-1-yl]phenoxy}oxane-2-carboxylic acid	0.368487					17.39_519.1359m/z	519.136	17.3893	pos	HMDB0125185	Organic oxygen compounds	Organooxygen compounds	Carbohydrates and carbohydrate conjugates	M+H	C21H26O15	38.3	0	2.90051	1.8444	0.000293578	0.00997338	1.291	1220.84	945.659	1126.93	1061.22	1089.88	1359.29	1293.29	1436.94	1096.29	1302.92	883.14	903.872	811.703	884.978	1163.5	976.497	880.338	764.531	863.405	1149.86	980.094	1085.98
4-Hydroxybenzaldehyde	-0.451676	C00633	blue			1.80_123.0437m/z	123.044	1.7973	pos	62451	Organic oxygen compounds	Organooxygen compounds	Carbonyl compounds	M+H	C7H6O2	55.7	83.6	-3.01909	1.0024	3.89815e-06	0.000578104	0.731193	194.789	266.399	211.678	165.073	206.551	243.551	187.864	198.834	182.509	162.254	268.85	251.549	269.101	291.438	272.325	278.229	236.883	236.065	258.788	270.876	313.663	249.021
Oxatomide	-1.87949					7.94_471.2408m/z	471.241	7.93782	neg	HMDB0240225	Benzenoids	Benzene and substituted derivatives	Diphenylmethanes	M+FA-H	C27H30N4O	36.6	0.854	1.3864	1.80563	0.000453526	0.0136058	0.271779	109.754	403.834	249.589	128.872	130.103	62.7109	67.6384	38.4929	46.8619	153.762	583.684	485.962	507.19	172.104	240.649	166.079	244.559	448.654	392.962	469.301	792.402	342.462
Ecabet	-0.629873					13.70_379.1574m/z	379.157	13.6966	neg	HMDB0015613	Lipids and lipid-like molecules	Prenol lipids	Diterpenoids	M-H	C20H28O5S	43.2	25.3	-2.68399	1.5981	0.00227356	0.0398467	0.646233	486.619	753.009	349.986	348.782	325.228	495.288	549.6	541.999	788.368	493.705	714.678	614.432	508.315	722.772	1011.68	645.553	702.293	1074.93	851.105	674.751	613.078	902.517
10,11-dihydro-20-dihydroxy-LTB4	0.777214					7.44_369.2274m/z	369.227	7.43852	neg	HMDB0012502	Lipids and lipid-like molecules	Fatty Acyls	Eicosanoids	M-H	C20H34O6	48.9	49.8	-2.26863	1.80813	0.0469002	0.216297	1.71382	921.405	537.633	619.126	813.483	604.688	623.117	1168.59	1222.5	1805.33	514.405	352.378	438.103	422.951	355.144	1048.9	399.821	127.463	1243.72	724.692	821.805	40.4402	476.186
5S-HETE di-endoperoxide	5.534					13.53_403.2322m/z	403.232	13.5319	pos	LMFA03000011	Lipids and lipid-like molecules	Fatty Acyls	Eicosanoids	M+H	C20H34O8	38.2	13	-1.22879	2.16326	2.26482e-08	1.24154e-05	46.334	309.474	6.6792	485.107	171.902	202.364	247.752	305.845	361.317	444.847	256.66	6.71066	3.23634	1.11565	0.908262	1.64723	6.70663	21.0981	7.1993	3.26099	0.67067	22.95	4.64655
Bimatoprost	-2.56926					7.64_460.2692m/z	460.269	7.64017	neg	HMDB0015041	Lipids and lipid-like molecules	Fatty Acyls	Eicosanoids	M+FA-H	C25H37NO4	43.8	27.4	-2.9323	1.95498	0.0218771	0.145766	0.168491	84.6909	502.645	138.904	86.6731	23.3502	193.411	17.57	24.526	77.2981	115.795	428.114	700.619	126.784	814.752	740.603	771.481	35.4075	144.389	224.421	317.784	1650.42	76.9624
5-Oxo-ETE-d7	0.563235					16.07_649.5212m/z	649.521	16.0693	neg	LMFA03060083	Lipids and lipid-like molecules	Fatty Acyls	Eicosanoids	2M-H	C20H23D7O3	36.5	0.0122	2.45097	1.46289	8.46076e-05	0.00437926	1.47758	544.934	368.802	510.301	743.06	545.602	406.631	550.84	445.705	532.589	624.745	369.308	366.093	301.4	349.733	348.548	411.882	369.378	328.972	315.717	489.019	351.377	424.2
PGE2-dihydroxypropanylamine	-1.01259					8.96_470.2744m/z	470.274	8.96208	neg	LMFA03010192	Lipids and lipid-like molecules	Fatty Acyls	Eicosanoids	M+FA-H	C23H39NO6	39.4	4.55	-3.53582	1.15341	0.0165018	0.127128	0.495657	156.686	316.117	237.922	200.834	370.122	170.708	58.4626	92.8109	77.0031	45.6222	475.886	302.323	537.711	178.526	269.673	158.502	336.542	479.985	281.713	448.78	80.9757	242.784
7-oxo-8-amino-nonanoic acid	0.749899	C01092	red	rno00780	Biotin metabolism	3.63_186.1138m/z	186.114	3.63158	neg	LMFA01060168	Lipids and lipid-like molecules	Fatty Acyls	Fatty Acids and Conjugates	M-H	C9H17NO3	46.9	40	0.987237	1.06456	0.0400051	0.198055	1.68168	342.084	203.419	120.79	222.031	348.791	281.561	263.077	411.393	720.227	368.805	347.942	67.8378	138.371	155.493	172.849	290.372	122.45	412.91	127.506	209.406	255.353	140.535
DHA	-0.421554	C02218	blue	rno00270	Cysteine and methionine metabolism	13.44_328.2403n	327.233	13.4401	neg	LMFA01030185	Lipids and lipid-like molecules	Fatty Acyls	Fatty Acids and Conjugates	M-H, 2M-H	C22H32O2	49.3	47.8	0.325919	3.29387	0.0332858	0.1792	0.74662	4701.16	6296.59	5581.6	3849.42	5560.12	5377.19	5146.83	5783.89	3942.64	2367.61	6847.06	4725.04	4748.61	3805.44	6046.49	3764.07	7802.34	7365.07	7382.38	6269.29	8373.69	8429.64
Docosahexaenoic acid	-0.731205	C06429	blue	rno01040	Biosynthesis of unsaturated fatty acids	14.12_328.2395n	329.247	14.1151	pos	HMDB0002183	Lipids and lipid-like molecules	Fatty Acyls	Fatty acids and conjugates	M+H, M+Na, M+NH4, M+H-H2O	C22H32O2	50.4	58.3	-2.31495	1.84101	0.0189687	0.135523	0.6024	686.893	1140.26	899.907	577.85	733.176	807.066	718.941	929.127	497.225	331.853	1274.2	807.94	705.544	495.335	944.275	553.097	1235.04	1590.93	1215.74	1199.85	2038.33	1622.84
Docosapentaenoic acid (22n-3)	-0.536546	C16513	blue	rno01040	Biosynthesis of unsaturated fatty acids	13.74_330.2556n	329.248	13.7371	neg	HMDB0006528	Lipids and lipid-like molecules	Fatty Acyls	Fatty acids and conjugates	M-H, 2M-H	C22H34O2	42.9	20.7	-0.809394	1.08231	0.038232	0.192598	0.68942	364.261	528.36	414.456	358.959	263.151	552.633	374.933	491.608	320.931	137.421	727.294	453.457	332.598	291.055	477.981	286.97	639.228	647.184	565.203	428.426	831.061	659.858
(4S,5S)-4,5-dihydroxy-2,6-dioxohexanoic acid	0.49043					3.40_176.0325n	175.025	3.4021	neg	LMFA01050449	Lipids and lipid-like molecules	Fatty Acyls	Fatty Acids and Conjugates	M-H, M+FA-H	C6H8O6	39.2	0	2.45114	1.40355	0.0360415	0.187273	1.40486	938.84	668.278	996.371	1424.52	968.89	633.117	838.69	920.367	1185.51	543.252	530.262	640.63	569.717	978.896	893.311	1010.76	436.625	703.59	515.331	830.591	153.88	755.741
Ethyl 2-Bromo-2-iodoacetate	-0.384499					17.34_336.8585m/z	336.858	17.3362	neg	LMFA01090144	Lipids and lipid-like molecules	Fatty Acyls	Fatty Acids and Conjugates	M+FA-H	C4H6BrIO2	30.8	0	2.38059	2.3091	0.00121118	0.0262714	0.766045	1612.28	2104.68	1304.48	1592.55	1964.42	1703.06	1312.84	1557.6	2044.49	1418.79	1804.95	2136.79	1946.35	2330.99	2196.58	2644.78	1931.32	1549.5	2253.1	2080.19	2055.65	2325.96
Tetracosahexaenoic acid	-1.63473					9.73_356.2699n	357.279	9.72865	pos	HMDB0002007	Lipids and lipid-like molecules	Fatty Acyls	Fatty acids and conjugates	M+H-H2O, M+H	C24H36O2	56.3	89.1	-4.62251	8.21368	0.0351883	0.184991	0.322031	4922.51	15285.8	7880.61	5822.8	8893.64	3118.26	5434.43	575.25	3250.02	4405.07	15813	9420.25	25891.2	3041.51	5783.66	3020.65	17564.3	43930.9	28400.2	15153.5	1088.8	14321.7
2,15,16-trihydroxy palmitic acid	-1.6664					10.54_304.2245n	285.207	10.5383	neg	LMFA01050099	Lipids and lipid-like molecules	Fatty Acyls	Fatty Acids and Conjugates	M-H2O-H, M+FA-H	C16H32O5	47.7	45.6	-1.42965	1.1046	0.0287994	0.165889	0.315039	68.4799	217.37	74.3725	61.9767	76.5803	57.5529	68.5096	83.6138	61.7948	63.4382	136.784	75.3946	112.535	69.5155	85.7042	59.1653	540.412	369.367	163.116	257.299	540.553	198.59
N-(4-benzenesulfonamide) arachidonoyl amine	-2.19703					9.42_458.2620n	457.255	9.42355	neg	LMFA08020050	Lipids and lipid-like molecules	Fatty Acyls	Fatty amides	M-H, M+FA-H	C26H38N2O3S	36.6	0	3.60705	1.22305	0.00792071	0.08292	0.218086	51.4682	235.999	110.769	75.1562	45.4715	27.0176	57.1707	1.65027	34.4974	60.0126	141.775	186.73	388.228	71.811	119.487	63.646	260.877	609.735	439.422	280.88	52.7834	216.615
N-oleyl-Ala-His	1.27922					8.16_981.7106m/z	981.711	8.16123	pos	LMFA08020220	Lipids and lipid-like molecules	Fatty Acyls	Fatty amides	2M+H	C27H46N4O4	34.4	0	-0.504272	1.07131	0.00305093	0.0483927	2.42708	185.787	76.5478	120.676	158.376	354.327	244.861	165.38	268.978	152.504	21.1953	76.4012	63.6898	34.3979	60.4615	102.209	54.2116	128.783	120.447	125.922	57.7485	7.29184	87.009
Baicalin	-1.83644	C10025	blue			4.39_445.0767m/z	445.077	4.3862	neg	49507	Phenylpropanoids and polyketides	Flavonoids	Flavonoid glycosides	M-H	C21H18O11	51.6	75.3	-1.98693	1.22414	0.0239567	0.151393	0.280012	60.1311	214.745	131.15	62.8535	157.169	62.7071	56.8738	10.2954	1.21358e-08	1.21358e-08	188.627	240.983	282.807	483.078	412.907	493.498	82.1447	163.423	58.6781	83.6313	53.8792	33.2843
Ascorbic acid-2-sulfate	1.04979					0.70_254.9814m/z	254.981	0.703767	neg	HMDB0060649	Organoheterocyclic compounds	Dihydrofurans	Furanones	M-H	C6H8O9S	49.4	52.4	-1.07428	1.37431	4.32809e-05	0.00296175	2.07022	297.574	143.74	217.614	463.471	314.765	211.158	306.495	285.803	363.524	217.765	147.143	122.654	110.356	145.709	82.5907	148.747	235.498	119.672	194.399	118.328	127.05	172.736
LysoPA(20:2(11Z,14Z)/0:0)	-0.905175					8.96_443.2548m/z	443.255	8.96208	neg	HMDB0114758	Lipids and lipid-like molecules	Glycerophospholipids	Glycerophosphates	M-H2O-H	C23H43O7P	35.4	5.45	-4.21996	2.45085	0.0208355	0.141644	0.533968	861.024	1612.5	1341.9	1196.71	1922.86	899.465	329.534	483.315	422.013	292.395	2304.28	1557.75	2556.51	935.073	1400.67	866.106	1715.36	2582.94	1444.96	2124.54	389.411	1472.44
PA(21:4(6Z,9Z,12Z,15Z)/0:0)	0.727104					12.54_471.2499m/z	471.25	12.5435	neg	LMGP10050003	Lipids and lipid-like molecules	Glycerophospholipids	Glycerophosphates	M-H	C24H41O7P	37	5.93	-3.76936	1.43923	0.00837036	0.085766	1.65531	564.918	341.276	634.049	465.84	697.545	680.975	710.857	365.038	427.589	537.45	522.725	344.457	250.693	240.902	424.676	728.512	249.845	120.7	292.667	496.935	68.2307	354.964
LysoPC(16:0)	0.162294	C04230	red	rno05231|rno00564	Choline metabolism in cancer|Glycerophospholipid metabolism	11.31_540.3300m/z	540.33	11.3089	neg	HMDB0010382	Lipids and lipid-like molecules	Glycerophospholipids	Glycerophosphocholines	M+FA-H	C24H50NO7P	55.2	78.5	-1.29764	8.79494	0.0357204	0.186893	1.11906	90727.9	81074.7	100090	91340.9	104345	88300.3	81737.2	88276.8	86425.2	85308.3	78977.3	85183.6	72299.7	91577.4	102202	87891.7	69738.4	66146.7	87213.6	79929.3	76931.6	74805.9
LysoPC(18:0)	0.206362	C04230	red	rno05231|rno00564	Choline metabolism in cancer|Glycerophospholipid metabolism	12.60_568.3617m/z	568.362	12.5979	neg	HMDB0010384	Lipids and lipid-like molecules	Glycerophospholipids	Glycerophosphocholines	M+FA-H	C26H54NO7P	54.4	73.4	-0.62998	8.76965	0.0137616	0.115635	1.15377	58700.2	50876.6	57645.1	56549.4	70916.6	55090.7	59754.1	57585.2	58765.5	53294.6	49673.6	58133.8	47758.6	51785.4	59802.3	48284.8	41718.1	49813.2	62849.6	54199.8	41931.2	44569
LysoPC(22:6(4Z,7Z,10Z,13Z,16Z,19Z))	0.582513	C04230	red	rno05231|rno00564	Choline metabolism in cancer|Glycerophospholipid metabolism	10.74_612.3295m/z	612.329	10.7433	neg	HMDB0010404	Lipids and lipid-like molecules	Glycerophospholipids	Glycerophosphocholines	M+FA-H	C30H50NO7P	49.3	51.7	-2.12583	2.30901	0.000748513	0.0193299	1.49746	1339.09	894.247	1663.73	1317.33	1842.65	932.933	1084.68	1313.43	1242.4	1315.6	972.172	1046.38	715.1	957.602	1061.97	858.466	595.14	570.646	1038.38	790.126	1242.32	882.662
LysoPC(22:4(7Z,10Z,13Z,16Z))	1.04822	C04230	red	rno05231|rno00564	Choline metabolism in cancer|Glycerophospholipid metabolism	11.81_616.3599m/z	616.36	11.8121	neg	HMDB0010401	Lipids and lipid-like molecules	Glycerophospholipids	Glycerophosphocholines	M+FA-H	C30H54NO7P	53.3	78.8	-3.68066	1.65458	0.00161322	0.0321933	2.06798	462.526	223.661	538.107	352.124	664.31	185.406	262.477	317.048	725.899	654.839	192.644	270.062	227.654	325.671	352.163	272.057	118.498	163.416	246.242	176.396	176.824	162.305
PC(22:5(4Z,7Z,10Z,13Z,16Z)/0:0)	2.13586	C04230	red	rno05231|rno00564	Choline metabolism in cancer|Glycerophospholipid metabolism	11.49_614.3439m/z	614.344	11.4851	neg	LMGP01050142	Lipids and lipid-like molecules	Glycerophospholipids	Glycerophosphocholines	M+FA-H	C30H52NO7P	50.9	63.4	-4.30474	1.86505	0.015022	0.120619	4.395	467.376	106.343	291.58	162.985	515.047	89.6489	118.962	194.33	1336.28	1030.17	100.112	137.944	75.8319	141.941	196.592	112.982	49.6363	67.4681	150.277	107.838	91.3961	44.0964
LysoPC(22:5(7Z,10Z,13Z,16Z,19Z))	2.16665	C04230	red	rno05231|rno00564	Choline metabolism in cancer|Glycerophospholipid metabolism	12.12_569.3453n	570.353	12.1162	pos	HMDB0010403	Lipids and lipid-like molecules	Glycerophospholipids	Glycerophosphocholines	M+H, M+Na	C30H52NO7P	44.2	37.3	-4.993	2.35421	0.0107541	0.0998335	4.48981	709.283	157.976	432.317	266.35	851.741	144.744	173.731	338.342	1916.88	1550.16	136.423	200.258	104.853	186.823	279.073	148.318	59.1432	126.74	229.28	168.341	178.729	77.7346
PC(20:4(8Z,11Z,14Z,17Z)/0:0)	0.850866	C04230	red	rno05231|rno00564	Choline metabolism in cancer|Glycerophospholipid metabolism	10.74_588.3302m/z	588.33	10.7433	neg	LMGP01050140	Lipids and lipid-like molecules	Glycerophospholipids	Glycerophosphocholines	M+FA-H	C28H50NO7P	53.3	67.7	-0.848137	7.88547	4.97514e-08	2.27817e-05	1.80358	8855.09	4909.72	10556.6	7884.58	9958.93	6905.77	7916.01	9485.11	9431.88	8701.85	5120.77	5338.86	4283.77	4719.5	5572.3	4210.77	3510.99	4220.31	6006.89	5149.15	5960.09	4823.29
PC(18:1(11Z)/16:0)	0.722077	C00157	red	rno00591|rno05231|rno00564|rno04723|rno00592|rno00590	Linoleic acid metabolism|Choline metabolism in cancer|Glycerophospholipid metabolism|Retrograde endocannabinoid signaling|alpha-Linolenic acid metabolism|Arachidonic acid metabolism	14.43_782.5676m/z	782.568	14.4282	pos	HMDB0008067	Lipids and lipid-like molecules	Glycerophospholipids	Glycerophosphocholines	M+Na	C42H82NO8P	39.5	11.1	0.7485	34.3297	0.00765494	0.0816978	1.64955	299276	181428	137740	218708	164187	433124	357347	389180	270023	423897	160775	212330	144293	128083	167318	323894	158525	203016	233824	109355	143654	192072
PC(18:1(11Z)/18:1(11Z))	0.436956	C00157	red	rno00591|rno05231|rno00564|rno04723|rno00592|rno00590	Linoleic acid metabolism|Choline metabolism in cancer|Glycerophospholipid metabolism|Retrograde endocannabinoid signaling|alpha-Linolenic acid metabolism|Arachidonic acid metabolism	11.90_785.5917n	786.599	11.8994	pos	HMDB0008070	Lipids and lipid-like molecules	Glycerophospholipids	Glycerophosphocholines	M+H, M+Na	C44H84NO8P	40.7	13.4	-2.21166	6.31929	0.0214431	0.143988	1.35375	18197.1	13442	11030.5	10998.5	14968.3	22995.1	25959.3	22614.3	18221.6	18789.1	9097.33	12761.2	8647.91	12340.9	14239.7	16726.8	15751.5	16430.3	15418.7	16624	12447.7	10818.3
PC(20:3(5Z,8Z,11Z)/18:3(9Z,12Z,15Z))	-0.557995	C00157	blue	rno00591|rno05231|rno00564|rno04723|rno00592|rno00590	Linoleic acid metabolism|Choline metabolism in cancer|Glycerophospholipid metabolism|Retrograde endocannabinoid signaling|alpha-Linolenic acid metabolism|Arachidonic acid metabolism	15.10_828.5486m/z	828.549	15.1018	pos	LMGP01012201	Lipids and lipid-like molecules	Glycerophospholipids	Glycerophosphocholines	M+Na	C46H80NO8P	39.9	36.8	-3.41256	1.8391	0.0316842	0.173845	0.679246	861.746	1268.68	810.047	906.489	525.86	743.882	1137.78	799.315	1145.76	824.836	1314.85	1310.85	586.736	1298.61	1689.04	978.468	854.284	1570.85	440.954	1826.21	1574.9	1778.42
PC(20:5(5Z,8Z,11Z,14Z,17Z)/16:0)	-0.606043	C00157	blue	rno00591|rno05231|rno00564|rno04723|rno00592|rno00590	Linoleic acid metabolism|Choline metabolism in cancer|Glycerophospholipid metabolism|Retrograde endocannabinoid signaling|alpha-Linolenic acid metabolism|Arachidonic acid metabolism	14.43_779.5428n	780.55	14.4282	pos	HMDB0008495	Lipids and lipid-like molecules	Glycerophospholipids	Glycerophosphocholines	M+H, M+Na	C44H78NO8P	43.9	37	-4.72582	4.2319	0.00835717	0.0857036	0.656996	3831.51	5831.86	4155.19	2502.62	4168.23	3957.6	3535.37	4288.1	4000.21	4044.75	2899.21	6061.89	6232.18	5819.11	7856.68	5130.11	4200.99	8482.73	4972.64	6394.98	8502.28	3429.5
PC(18:1(11Z)/18:0)	0.453417	C00157	red	rno00591|rno05231|rno00564|rno04723|rno00592|rno00590	Linoleic acid metabolism|Choline metabolism in cancer|Glycerophospholipid metabolism|Retrograde endocannabinoid signaling|alpha-Linolenic acid metabolism|Arachidonic acid metabolism	11.44_810.5986m/z	810.599	11.436	pos	HMDB0008069	Lipids and lipid-like molecules	Glycerophospholipids	Glycerophosphocholines	M+Na	C44H86NO8P	39	0	0.397733	6.65135	0.0275273	0.163063	1.36928	20453.5	14937.4	14181.2	15752.9	13799.2	22768.5	21674.2	24017.1	25010.1	26425	8216.01	8505.25	10366.8	19659.8	20077.3	15399.9	14931.1	10988.8	10815.1	20272.2	18199.2	21817.9
PC(20:4(5Z,8Z,11Z,14Z)/18:0)	0.742502	C00157	red	rno00591|rno05231|rno00564|rno04723|rno00592|rno00590	Linoleic acid metabolism|Choline metabolism in cancer|Glycerophospholipid metabolism|Retrograde endocannabinoid signaling|alpha-Linolenic acid metabolism|Arachidonic acid metabolism	11.25_854.5897m/z	854.59	11.2475	neg	HMDB0008431	Lipids and lipid-like molecules	Glycerophospholipids	Glycerophosphocholines	M+FA-H	C46H84NO8P	51.5	63.7	-2.4339	5.38584	0.0108764	0.100359	1.67308	7348.02	4391.92	5056.35	12792.1	6681.54	4786.28	3813.13	6077.19	7682.48	11895.1	4116.54	4143.77	3739.74	2336.44	4118.87	5642.94	5000.78	3027.74	5007.67	5243.01	3445.13	6880.46
PC(17:0/0:0)	0.219844					12.60_508.3390m/z	508.339	12.5979	neg	LMGP01050024	Lipids and lipid-like molecules	Glycerophospholipids	Glycerophosphocholines	M-H	C25H52NO7P	45.1	33.7	-3.72918	1.77715	0.00931115	0.0917422	1.16461	2194.51	1884.33	2133.66	2129.96	2619.57	2088.65	2253.4	2137.6	2197.84	1995.37	1819.85	2163.42	1771.85	1927.48	2200.01	1818.43	1505.03	1829.25	2341.54	2025.46	1574.81	1634.83
PC(15:0/0:0)	0.171743					11.31_480.3081m/z	480.308	11.3089	neg	LMGP01050016	Lipids and lipid-like molecules	Glycerophospholipids	Glycerophosphocholines	M-H	C23H48NO7P	46.1	37.9	-2.99472	2.1311	0.0297041	0.1685	1.12642	4893.12	4343.96	5495.34	5000.69	5605	4865.78	4346.74	4721.93	4632.59	4476.88	4183.02	4476.21	3817.87	4865.28	5477.54	4741.16	3674.91	3685.02	4646.85	4293.02	4382.16	3884.52
PC(22:6(4Z,7Z,10Z,13Z,16Z,19Z)/0:0)	0.542151					10.88_612.3301m/z	612.33	10.88	neg	LMGP01050056	Lipids and lipid-like molecules	Glycerophospholipids	Glycerophosphocholines	M+FA-H	C30H50NO7P	45.5	30.5	-0.964323	5.36362	4.94655e-05	0.00324214	1.45614	6825.01	4687.05	6965.7	6807.92	8859.28	4915.7	5972.28	6760.04	6928.91	7390.26	5056.99	5049.31	4020.85	4934.88	5249.92	4659.5	3683.57	3192.71	5415.06	4753.41	5092	5136.42
PC(19:0/0:0)	0.818841					13.39_582.3761m/z	582.376	13.3862	neg	LMGP01050041	Lipids and lipid-like molecules	Glycerophospholipids	Glycerophosphocholines	M+FA-H	C27H56NO7P	52.7	78.4	-2.81208	1.77601	0.00016456	0.00696348	1.76399	572.573	324.59	802.897	576.943	756.006	452.003	495.18	418.017	602.6	476.938	319.226	374.322	345.273	369.243	415.353	247.772	248.052	453.504	405.264	367.526	154.5	195.046
PE(22:4(7Z,10Z,13Z,16Z)/19:0)	0.659095					12.27_854.5898m/z	854.59	12.2736	neg	LMGP02011119	Lipids and lipid-like molecules	Glycerophospholipids	Glycerophosphoethanolamines	M+FA-H	C46H84NO8P	50.5	60.9	-2.24761	11.1487	0.0170892	0.129251	1.57909	35889.6	22728	30079.2	61671.3	33663	20156.2	21517.3	27189.2	35385.3	57454.8	19867.8	23689.1	17696.4	11786.3	21947	33611.4	23839.7	15666	27788.7	26227	18441.7	32174.6
PE(19:0/22:4(7Z,10Z,13Z,16Z))	0.852213					10.84_854.5897m/z	854.59	10.839	neg	LMGP02010791	Lipids and lipid-like molecules	Glycerophospholipids	Glycerophosphoethanolamines	M+FA-H	C46H84NO8P	50.9	69.7	-2.42136	8.14233	0.00701303	0.0780023	1.80527	14601.5	8088.27	10225.6	26080.8	14261.1	9571.27	6608.49	12170.3	13647.4	24247	7889.49	7321.33	6857.13	4040.84	7781.18	10756.4	9008.1	5400.25	8910.46	9373.43	7255.68	12465
PE(20:4(5Z,8Z,11Z,14Z)/21:0)	0.696201					11.55_854.5899m/z	854.59	11.5534	neg	LMGP02010956	Lipids and lipid-like molecules	Glycerophospholipids	Glycerophosphoethanolamines	M+FA-H	C46H84NO8P	50.3	58.4	-2.21501	5.47247	0.0111762	0.102033	1.62023	7916.78	4886.2	5576.7	13056.9	6894.89	5417.88	4537.14	6588.03	8311.35	12951.3	4548.94	4676.61	3986.14	2316.21	4687.97	6548.31	5727.91	3297.19	5696.03	5691.94	4131.59	7325.56
PE(P-16:0/0:0)	-1.00703					12.16_437.2889n	438.296	12.1582	pos	LMGP02070001	Lipids and lipid-like molecules	Glycerophospholipids	Glycerophosphoethanolamines	M+H, M+Na	C21H44NO6P	42.9	25.9	-3.91641	1.8896	0.00023242	0.0088702	0.497569	316.238	635.566	387.407	404.086	345.338	408.189	274.152	403.592	220.165	86.9766	650.433	544.273	647.453	560.269	861.374	576.717	308.688	996.297	682.972	698.878	551.002	548.437
LysoPE(20:4(5Z,8Z,11Z,14Z)/0:0)	-1.16825					10.81_500.2770m/z	500.277	10.8116	neg	HMDB0011517	Lipids and lipid-like molecules	Glycerophospholipids	Glycerophosphoethanolamines	M-H	C25H44NO7P	47.9	44.1	-2.52122	3.23843	0.0326555	0.177331	0.44496	1073.08	2411.64	1577.81	1113.42	1485.85	839.312	618.222	1219.4	1148.49	582.162	2231.87	2188.59	1678.49	2124.65	2663.78	1859.71	1282.65	2340.74	1934.99	1582.45	7331.03	1720.72
LysoPE(0:0/18:4(6Z,9Z,12Z,15Z))	0.810888					3.55_473.2565n	945.49	3.55058	neg	HMDB0011480	Lipids and lipid-like molecules	Glycerophospholipids	Glycerophosphoethanolamines	M-H, 2M-H	C23H40NO7P	43.5	35.8	4.76484	1.67115	0.0027132	0.0448851	1.75429	609.401	347.377	522.031	543.324	414.348	1166.53	428.701	715.134	503.019	582.121	310.758	221.231	480.536	373.421	181.768	364.403	316.248	427.756	355.073	350.998	405.864	380.472
LysoPE(18:0/0:0)	-0.673811					11.81_462.2973m/z	462.297	11.8121	neg	HMDB0011130	Lipids and lipid-like molecules	Glycerophospholipids	Glycerophosphoethanolamines	M-H2O-H	C23H48NO7P	33.9	16.8	-3.44775	1.97136	0.00590704	0.0701171	0.626848	670.255	1069.25	695.653	912.577	602.791	703.564	659.867	632.671	815.913	339.004	843.679	1067.93	1114.94	1235.08	1882.65	1289.98	679.49	1193.48	1089.65	992.839	659.707	781.514
1-(6-[3]-ladderane-hexanoyl)-2-(8-[3]-ladderane-octanyl)-sn-glycerophosphoethanolamine	1.17349					16.39_763.5365m/z	763.537	16.3939	pos	LMGP02080008	Lipids and lipid-like molecules	Glycerophospholipids	Glycerophosphoethanolamines	M+NH4	C43H72NO7P	30	0	-2.6153	1.60972	1.81396e-05	0.00168266	2.25556	353.106	156.549	201.335	265.047	208.271	387.718	431.217	413.354	458.371	459.532	151.62	146.706	143.773	174.374	122.851	150.331	211.879	123.309	189.877	106.231	130.816	226.819
LysoPE(22:0/0:0)	0.905299					13.12_582.3758m/z	582.376	13.1225	neg	HMDB0011520	Lipids and lipid-like molecules	Glycerophospholipids	Glycerophosphoethanolamines	M+FA-H	C27H56NO7P	51.7	72.5	-3.38444	1.59368	0.000207782	0.00820505	1.87293	415.9	222.058	565.816	372.515	473.455	370.895	351.623	407.556	525.458	259.883	224.516	173.348	205.817	170.206	352.654	144.329	221.591	349.634	291.78	307.295	112.325	111.204
LysoPE(0:0/20:4(5Z,8Z,11Z,14Z))	-0.889213					10.65_500.2764m/z	500.276	10.6477	neg	HMDB0011487	Lipids and lipid-like molecules	Glycerophospholipids	Glycerophosphoethanolamines	M-H	C25H44NO7P	39.1	15.5	-3.62503	1.43607	0.00396299	0.0564061	0.539909	245.836	455.329	276.86	281.074	253.415	196.285	169.524	258.643	311.431	219.459	397.238	410.14	428.85	384.782	483.579	381.897	327.213	448.651	399.103	408.904	993.765	399.828
PE(10:0/10:0)	0.350966					13.14_523.3300n	546.351	13.1378	pos	LMGP02010101	Lipids and lipid-like molecules	Glycerophospholipids	Glycerophosphoethanolamines	M+H, M+Na	C25H50NO8P	47.3	47.3	4.96679	1.55243	0.0257545	0.157651	1.27541	1158.63	908.435	1320.85	952.796	1280.43	1355.81	1306.9	1431.48	855.529	765.252	903.283	927.202	762.425	677.257	1127.87	608.18	623.872	1144.7	1163.56	1060.06	1014.76	888.059
PG(P-20:0/16:1(9Z))	-1.66955					9.18_805.5610m/z	805.561	9.1794	neg	LMGP04030063	Lipids and lipid-like molecules	Glycerophospholipids	Glycerophosphoglycerols	M+FA-H	C42H81O9P	39.2	0.0352	1.30972	1.63284	0.0367505	0.189242	0.314352	184.933	588.298	304.795	246.235	398.087	84.9467	138.496	51.1164	100.181	155.604	783.012	309.32	1224.85	69.9364	184.419	103.488	817.74	1477.62	1122.9	473.123	26.9357	466.231
PGP(18:0/22:4(7Z,10Z,13Z,16Z))	-3.13414					7.99_906.5388n	951.592	7.99215	neg	HMDB0013513	Lipids and lipid-like molecules	Glycerophospholipids	Glycerophosphoglycerophosphates	M-H, M+FA-H	C46H84O13P2	39.1	0.118	0.0870394	1.49146	0.0057953	0.0694054	0.113902	26.8625	235.839	18.6957	25.1207	21.3557	66.1387	11.6883	7.07063	20.1456	44.6843	515.512	300.045	37.5056	384.528	460.029	357.223	5.79368	46.2391	114.653	194.6	389.97	23.9637
PI(18:2(9Z,12Z)/18:0)	-0.778734	C00626	blue			10.84_861.5465m/z	861.547	10.839	neg	LMGP06010846	Lipids and lipid-like molecules	Glycerophospholipids	Glycerophosphoinositols	M-H	C45H83O13P	35.4	0.0867	-3.8739	1.69012	0.0017833	0.0343009	0.582878	331.886	569.392	323.965	506.957	346.148	227.71	266.397	349.319	309.435	325.157	651.394	837.681	674.118	811.196	641.75	671.523	453.086	316.725	436.497	444.646	368.984	525.102
PI(16:0/18:0)	-1.05396	C00626	blue			8.96_837.5495m/z	837.549	8.96208	neg	HMDB0009781	Lipids and lipid-like molecules	Glycerophospholipids	Glycerophosphoinositols	M-H	C43H83O13P	39.3	0	-0.451644	2.81298	0.0253101	0.156293	0.481644	941.228	1954.2	1581.58	1350.38	2355.8	986.686	255.859	460.214	343.173	196.131	3031.3	1924.32	3423.85	1002.3	1684.38	904.307	2072.12	3117.62	1676.24	2761.91	186.107	1665.91
PI(20:4(5Z,8Z,11Z,14Z)/18:1(9Z))	0.692854	C00626	red			11.88_883.5338m/z	883.534	11.8804	neg	HMDB0009896	Lipids and lipid-like molecules	Glycerophospholipids	Glycerophosphoinositols	M-H	C47H81O13P	36.6	0	-0.436171	1.51239	0.000452541	0.0136058	1.61648	572.134	353.939	419.126	680.66	561.823	523.724	564.88	552.865	642.506	631.491	324.26	445.214	359.223	534.029	229.807	611.769	411.454	281.642	333.541	292.595	183.835	239.896
PI(16:0/20:2(11Z,14Z))	-0.656942	C00626	blue			11.88_861.5463m/z	861.546	11.8804	neg	HMDB0009786	Lipids and lipid-like molecules	Glycerophospholipids	Glycerophosphoinositols	M-H	C45H83O13P	35.9	0	-4.17416	1.75312	0.00539373	0.0667163	0.634221	480.739	757.998	406.168	650.223	445.135	368.547	450.135	413.7	541.324	570.678	897.32	1212.35	794.951	1081.33	726.172	923.38	567.054	450.007	655.58	663.13	486.673	638.024
PI(18:1(9Z)/20:3(8Z,11Z,14Z))	0.470361	C00626	red			11.25_885.5489m/z	885.549	11.2475	neg	HMDB0009843	Lipids and lipid-like molecules	Glycerophospholipids	Glycerophosphoinositols	M-H	C47H83O13P	33.4	6.96	-1.1119	2.08946	0.00967953	0.0936347	1.38546	1582.84	1142.47	1235.53	2205.65	1723.78	1011.8	1072.31	1385.29	1977.63	2050.67	1027.2	1201.26	728.017	1045.98	1002.09	1425.02	1293.49	1101.13	1397.83	1323.93	931.887	1231.75
PI(20:3(8Z,11Z,14Z)/20:3(8Z,11Z,14Z))	-1.23117	C00626	blue			12.79_909.5473m/z	909.547	12.7879	neg	HMDB0009892	Lipids and lipid-like molecules	Glycerophospholipids	Glycerophosphoinositols	M-H	C49H83O13P	34.9	0	-2.83305	1.23576	7.57725e-05	0.00410678	0.425972	86.2461	202.469	69.9602	98.2421	19.9956	129.008	116.06	94.4854	110.451	51.7659	240.36	195.423	129.476	256.956	199.084	316.158	215.594	183.262	227.129	190.308	97.492	178.386
1-arachidonoyl-sn-glycero-3-phospho-1D-myo-inositol	1.22495					10.77_619.2872m/z	619.287	10.7706	neg	HMDB0062722	Lipids and lipid-like molecules	Glycerophospholipids	Glycerophosphoinositols	M-H	C29H49O12P	43	23.2	-2.66912	2.55206	6.49061e-08	2.6992e-05	2.33747	751.736	321.603	645.724	482.518	660.593	704.94	876.145	838.08	988.548	817.342	363.92	309.273	228.575	304.614	317.284	242.204	285.732	330.549	350.654	343.246	410.772	372.415
PI(20:3(8Z,11Z,14Z)/21:0)	-4.93124					7.99_929.6102m/z	929.61	7.99215	neg	LMGP06010582	Lipids and lipid-like molecules	Glycerophospholipids	Glycerophosphoinositols	M-H	C50H91O13P	39.3	2.79	-2.38637	3.56734	0.0178564	0.13147	0.0327754	45.9635	1402.38	11.5576	6.52156	1.21358e-08	200.191	1.93052	5.72739	19.9814	121.799	2888.85	1411.31	92.6826	1928.61	2492.38	1831.66	6.97975	85.8949	479.084	834.328	4732.18	44.5757
1-stearoyl-sn-glycero-3-phospho-1D-myo-inositol	0.720915					12.96_599.3182m/z	599.318	12.957	neg	HMDB0062777	Lipids and lipid-like molecules	Glycerophospholipids	Glycerophosphoinositols	M-H	C27H53O12P	40	12.2	-3.34586	1.71359	0.00740897	0.080393	1.64823	735.25	446.086	554.443	510.995	629.821	784.664	1246.29	876.126	667.875	611.793	414.246	301.98	324.809	293.523	393.745	251.014	417.233	840.612	670.126	535.444	253.81	656.487
PI(O-18:0/20:5(5Z,8Z,11Z,14Z,17Z))	-0.970467					8.98_870.5623n	851.544	8.97558	neg	LMGP06020086	Lipids and lipid-like molecules	Glycerophospholipids	Glycerophosphoinositols	M-H2O-H, M+FA-H	C47H83O12P	37.3	8.44	0.124747	1.51262	0.0254054	0.156721	0.510341	298.821	585.533	550.236	339.104	786.477	338.518	80.8078	134.261	120.833	40.3326	951.96	571.266	918.78	372.923	579.333	299.625	698.497	749.215	496.042	778.143	77.1188	533.488
PI(20:4(5Z,8Z,11Z,14Z)/0:0)	0.755412					10.54_619.2869m/z	619.287	10.5383	neg	LMGP06050006	Lipids and lipid-like molecules	Glycerophospholipids	Glycerophosphoinositols	M-H	C29H49O12P	40.8	18.8	-3.25828	1.01744	2.86368e-05	0.00219974	1.68811	188.812	111.848	160.854	165.06	147.767	149.769	184.133	193.308	265.868	243.736	130.899	130.378	92.5134	127.417	104.537	97.3471	93.0962	94.2957	115.697	116.387	101.766	137.84
PS(21:0/22:6(4Z,7Z,10Z,13Z,16Z,19Z))	0.930098					14.05_877.5789n	922.576	14.0489	neg	LMGP03010004	Lipids and lipid-like molecules	Glycerophospholipids	Glycerophosphoserines	M-H, M+FA-H	C49H84NO10P	39.6	23.6	-4.93921	3.72574	0.000755413	0.0194249	1.90541	2508.8	1316.67	2126.93	3505.61	2268.27	850.473	2266.92	2296.27	3339.72	3416.19	987.488	1604.16	619.376	1399.4	1599.65	2082.67	1254.14	867.97	1701.21	1400.44	860.834	1422.74
PS(O-20:0/19:1(9Z))	-0.204756					13.08_817.6174n	800.61	13.0781	pos	LMGP03020058	Lipids and lipid-like molecules	Glycerophospholipids	Glycerophosphoserines	M+Na, M+H-H2O	C45H88NO9P	43.4	34.9	-2.73686	1.3379	0.0241272	0.151881	0.867685	1399.33	1612.72	1153.32	1440.75	1312.63	1544.42	1571.49	1545.67	1156.49	1469.87	1512.09	1846.93	1476.54	1691.95	1688.99	1934.03	1295.33	1387.6	1582.14	1734.54	1405.25	1797.19
1-(2-methoxy-eicosanyl)-sn-glycero-3-phosphoserine	0.683634					10.70_568.3594m/z	568.359	10.7023	neg	LMGP03060019	Lipids and lipid-like molecules	Glycerophospholipids	Glycerophosphoserines	M-H	C27H56NO9P	41.6	20.8	-4.60518	1.43044	0.0221956	0.146754	1.60618	699.251	435.35	91.3705	1139.32	493.051	707.446	797.217	791.645	839.551	734.408	52.2646	567.637	354.052	585.896	430.619	642.419	305.558	244.343	562.072	494.947	481.327	503.065
4-Phosphopantothenoylcysteine	0.535401					6.01_401.0770m/z	401.077	6.00777	neg	HMDB0001117	Organic acids and derivatives	Peptidomimetics	Hybrid peptides	M-H	C12H23N2O9PS	41.6	22.9	-4.74078	2.43639	0.00021461	0.00837603	1.44934	1699.13	1172.34	1336.79	2341.67	1477.33	1448.42	1655.03	1621.72	1989.1	1722.97	1223.02	1318.42	1120.66	1438.13	1248.11	1416.55	1081.92	981.559	1105.24	1107.01	778.943	1248.56
Nilvadipine	1.01146					0.67_366.1085m/z	366.108	0.6706	neg	HMDB0015657	Organoheterocyclic compounds	Pyridines and derivatives	Hydropyridines	M-H2O-H	C19H19N3O6	39.7	22.3	-2.808	1.11394	0.000289135	0.0098781	2.01596	209.611	103.976	161.86	294.088	162.59	138.297	171.865	190.224	272.603	285.363	113.174	187.726	99.7364	151.152	110.532	129.375	25.0923	73.3341	84.9107	89.3853	62.2158	121.077
2-Hydroxycinnamic acid	-0.445127	C01772	blue	rno00360	Phenylalanine metabolism	1.80_164.0473n	182.081	1.7973	pos	306	Phenylpropanoids and polyketides	Cinnamic acids and derivatives	Hydroxycinnamic acids and derivatives	M+H, M+NH4, M+H-H2O	C9H8O3	53.3	67.3	-0.359273	4.34877	6.66653e-06	0.00082736	0.73452	3776.67	5141.68	4038.13	3071.26	3998.85	4784.17	3637.17	3973.74	3521.69	3188.32	5358.3	4752.38	5208.09	5527.1	5149.08	5325.86	4689.06	4572.76	4892.16	5255.56	6111.58	4858.26
3,5,7-trihydroxy-2-(3-hydroxyphenyl)-1λ⁴-chromen-1-ylium	0.901684					2.36_270.0540m/z	270.054	2.36283	neg	HMDB0125128	Phenylpropanoids and polyketides	Flavonoids	Hydroxyflavonoids	M-H	C15H11O5+	36.2	0	2.3157	1.18771	0.00265532	0.0442921	1.86825	314.075	168.112	254.914	396.885	265.879	165.224	532.946	257.023	323.365	316.365	178.065	250.992	197.155	203.041	227.208	204.242	32.0561	150.491	132.652	73.2294	78.6804	289.535
9(S)-HpODE	-0.793172	C14827	blue	rno00591	Linoleic acid metabolism	11.07_312.2285n	311.222	11.0703	neg	36019	Lipids and lipid-like molecules	Fatty Acyls	Lineolic acids and derivatives	M-H2O-H, M-H	C18H32O4	45.1	33.1	-4.94378	1.96668	0.0359534	0.187096	0.577074	790.082	1369.12	1766.99	865.73	915.273	572.118	479.667	551.246	433.025	736.604	1163.46	821.452	1600.24	734.578	1658.62	734.972	1691.54	2664.82	1297.91	2249.51	741.305	1071.01
gamma-Linolenic Acid	-0.531279	C06426	blue	rno00591|rno01040	Linoleic acid metabolism|Biosynthesis of unsaturated fatty acids	13.10_278.2246n	277.217	13.0955	neg	386	Lipids and lipid-like molecules	Fatty Acyls	Lineolic acids and derivatives	M-H, 2M-H	C18H30O2	39.1	0.274	0.198356	1.27603	0.0390063	0.194829	0.691941	553.661	800.156	365.269	323.181	307.742	672.852	681.305	648.303	965.05	465.582	688.213	520.757	383.031	638.325	913.158	678.225	890.565	1201.3	880.628	735.287	831.224	1241.15
Dihydroergotamine	-3.0007	C07798	blue			7.24_582.2715m/z	582.271	7.23635	neg	HMDB0014465	Alkaloids and derivatives	Ergoline and derivatives	Lysergic acids and derivatives	M-H	C33H37N5O5	40	3.81	-1.20942	1.90902	0.000793186	0.0201271	0.12494	43.4157	347.493	21.7026	19.782	123.81	43.2691	29.2527	48.4455	32.3595	28.7045	394.07	290.531	87.5019	634.615	247.599	683.915	139.587	302.587	336.934	284.435	661.82	106.326
Ergotamine	-2.17561	C07544	blue			6.50_580.2553m/z	580.255	6.49773	neg	HMDB0014834	Alkaloids and derivatives	Ergoline and derivatives	Lysergic acids and derivatives	M-H	C33H35N5O5	35.6	6.46	-2.06526	2.10577	0.032371	0.176171	0.221348	147.186	664.953	152.563	93.0172	215.968	243.505	143.144	182.11	104.133	43.0473	604.515	405.252	175.491	1044.38	390.211	1103.68	228.794	515.35	410.913	446.974	2411.64	242.226
Ergoloid	0.396202					3.62_580.2800m/z	580.28	3.61808	neg	HMDB0240271	Alkaloids and derivatives	Ergoline and derivatives	Lysergic acids and derivatives	M+FA-H	C29H37N5O5	41.9	29.7	4.35316	3.13433	0.00422835	0.0584793	1.31604	3749.3	2848.93	3378.21	3398.73	3212.17	4722.53	3102.93	4169.01	4195.23	3815.6	2850.6	1932.05	3139.5	2648.96	2295.96	2467.26	2342.83	3058.95	2947.51	2912.96	4397.03	3193.54
2-(Methoxycarbonyl)-5-methyl-2,4-bis(3-methyl-2-butenyl)-6-(2-methyl-1-oxopropyl)-5-(4-methyl-3-pentenyl)cyclohexanone	-1.97803					10.61_458.3376n	457.33	10.6067	neg	HMDB0035995	Lipids and lipid-like molecules	Prenol lipids	Monoterpenoids	M-H, 2M-H, M+FA-H, M-H2O-H	C29H46O4	39.3	5.97	-4.40211	1.31578	0.0289346	0.16632	0.253836	93.8648	369.786	157.38	182.569	50.0698	14.8676	95.3363	60.7845	73.5919	116.32	173.201	262.636	933.481	21.1492	324.316	24.4714	287.506	241.945	964.389	517.831	83.9697	602.534
Sulfate	0.481669	C00059	red	rno02010|rno00270|rno00920|rno00230	ABC transporters|Cysteine and methionine metabolism|Sulfur metabolism|Purine metabolism	17.60_96.9600m/z	96.96	17.5958	neg	HMDB0001448	Homogeneous non-metal compounds	Non-metal oxoanionic compounds	Non-metal sulfates	M-H	H2O4S	50.6	60.4	-1.05891	2.12566	0.000152081	0.0066351	1.39636	1352.52	968.605	1342	1843.98	1371.68	1311.56	1116.06	1097.2	1515.46	1222.23	815.981	966.847	864.284	1108.79	1042.12	1182.24	966.135	803.998	940.627	919.693	926.693	1085.85
Isoricinoleic Acid	-0.758978					11.65_297.2427m/z	297.243	11.6487	neg	LMFA02000149	Lipids and lipid-like molecules	Fatty Acyls	Octadecanoids	M-H	C18H34O3	43.1	28.1	-2.75269	1.42587	0.013144	0.112663	0.590915	328.154	555.333	327.768	395.692	309.316	228.315	314.583	170.168	646.621	232.774	356.092	648.649	1047.44	578.541	520.946	531.093	327.739	518.464	634.808	514.731	688.725	296.768
17-hydroxy stearic acid	-0.450088					9.19_318.2998m/z	318.3	9.19185	pos	LMFA02000135	Lipids and lipid-like molecules	Fatty Acyls	Octadecanoids	M+NH4	C18H36O3	50.2	56.8	-1.56431	1.03059	0.0351838	0.184991	0.731998	415.388	567.472	449.194	273.03	404.914	352.309	634.299	330.812	384.144	494.404	476.058	458.419	557.83	457.867	583.76	817.904	377.103	415.758	626.158	431.64	734.847	872.319
PHODiA-PS	1.73634					3.55_712.3313m/z	712.331	3.55058	neg	LMGP20040007	Lipids and lipid-like molecules	Glycerophospholipids	Oxidized glycerophospholipids	M+FA-H	C30H54NO13P	36.3	6.1	-0.327009	1.07582	0.000202998	0.00816054	3.33188	128.144	38.4598	94.176	106.229	58.6343	125.582	133.282	150.192	143.214	213.84	28.2491	20.2268	44.5063	22.8724	18.6511	17.8618	0.732389	26.9199	28.8883	28.0624	70.3282	154.22
Allodesmosine	0.599008					12.35_636.3473m/z	636.347	12.3545	neg	HMDB0040704	Organic acids and derivatives	Carboxylic acids and derivatives	Pentacarboxylic acids and derivatives	M-H2O-H	C30H51N6O10+	38.9	8.98	-2.26959	1.79798	1.90699e-06	0.000348458	1.51467	683.225	451.071	657.212	776.382	716.482	639.329	732.405	697.262	662.915	583.814	525.909	492.508	405.863	489.539	550.769	384.073	373.573	490.193	538.862	495.17	298.191	368.199
2-Phenylacetamide	-0.498055	C02505	blue	rno00360	Phenylalanine metabolism	1.28_135.0690n	180.067	1.28272	neg	HMDB0010715	Benzenoids	Benzene and substituted derivatives	Phenylacetamides	M+FA-H, 2M-H	C8H9NO	46	36.1	4.23095	3.44318	0.000269605	0.00947942	0.708061	2309.55	3261.8	2851.25	2477.85	2821.35	2328.78	2088.02	2086.07	1975.28	1847.82	3235.02	3335.28	3393.02	4060.01	3502.58	3907.68	2281.03	2652.08	3113.33	2800.55	3629.1	3231.89
PE-Cer(d16:1(4E)/20:1(11Z)(2OH))	-0.449123					14.12_720.5678m/z	720.568	14.1151	pos	LMSP03020083	Lipids and lipid-like molecules	Sphingolipids	Phosphosphingolipids	M+NH4	C38H75N2O7P	36.8	2.32	3.9174	1.72019	0.000188918	0.00772321	0.732488	678.527	926.332	594.272	752.56	498.365	705.108	751.691	714.554	621.716	789.945	914.767	993.553	775.116	963.997	931.692	1099.41	634.784	838.215	944.646	1005.58	1048.76	965.455
PE-Cer(d16:1(4E)/24:0(2OH))	-1.97756					9.52_799.5693m/z	799.569	9.51915	pos	LMSP03020086	Lipids and lipid-like molecules	Sphingolipids	Phosphosphingolipids	M+K	C42H85N2O7P	41	27.1	-4.31669	1.85606	0.0394295	0.196062	0.253919	166.914	657.354	302.329	207.846	485.723	180.52	32.0877	70.4296	36.7406	19.6397	1027.9	353.116	1699.98	116.4	282.242	105.505	516.807	1830.37	482.65	1000.55	46.4947	426.229
PI-Cer(d20:0/16:0)	0.496979					11.87_809.5780n	832.578	11.8717	pos	LMSP03030024	Lipids and lipid-like molecules	Sphingolipids	Phosphosphingolipids	M+H-H2O, M+Na	C42H84NO11P	37.8	6.78	-0.289157	1.24249	0.0170757	0.129251	1.41125	574.457	407.054	314.148	456.994	417.605	571.908	634.776	855.519	624.028	720.682	240.456	315.648	303.326	453.608	477.265	492.636	443.756	345.776	424.864	484.543	276.188	626.586
Nefazodone	-0.610928	C07256	blue			13.97_508.1855m/z	508.185	13.9719	pos	HMDB0015280	Organoheterocyclic compounds	Diazinanes	Piperazines	M+K	C25H32ClN5O2	36.4	0.226	-4.51042	1.2533	0.0198255	0.138526	0.654776	304.932	465.705	82.4271	416.797	368.071	367.835	296.445	417.655	345.86	144.368	644.636	495.576	244.652	585.935	286.904	406.969	413.25	451.535	333.109	662.355	658.067	405.474
Deoxycytidine	-0.521276	C00881	blue	rno00240	Pyrimidine metabolism	1.55_227.0903n	455.189	1.54965	pos	3367	Nucleosides, nucleotides, and analogues	Pyrimidine nucleosides	Pyrimidine 2'-deoxyribonucleosides	M+H, 2M+H	C9H13N3O4	56.5	89.5	-1.17374	7.06736	0.00199316	0.0365868	0.696755	10310.7	14798.1	6329.67	6025.3	12717.2	9970.09	11650.7	10693.2	12856.2	12243.1	14909.1	13156.1	13717.8	18583.6	14578.1	14262.3	11803.4	18231.3	12744.4	10736	19329.8	15525.9
Cytosine	-0.45222	C00380	blue	rno00240	Pyrimidine metabolism	1.57_112.0501m/z	112.05	1.56665	pos	283	Organoheterocyclic compounds	Diazines	Pyrimidines and pyrimidine derivatives	M+H	C4H5N3O	51.8	66	-3.8844	2.42216	0.00090112	0.021999	0.730917	1357.27	1856.95	816.467	881.884	1424.47	1416.63	1566.46	1601.51	1614.14	1536.63	1898.75	1586.83	1618.25	2148.16	1733.52	1764.05	1778.25	2129.87	1589.69	1716.7	2311.88	2007.4
Ubiquinone-4	-5.32555					12.03_926.6491m/z	926.649	12.0345	pos	HMDB0006710	Lipids and lipid-like molecules	Prenol lipids	Quinone and hydroquinone lipids	2M+NH4	C29H42O4	36.2	2.85	-1.51472	1.96166	5.88023e-05	0.00358911	0.0249373	7.66612	307.416	1.21358e-08	45.5089	15.8201	1.21358e-08	1.21358e-08	1.21358e-08	1.21358e-08	1.21358e-08	316.927	311.127	613.62	265.758	192.818	291.001	265.745	401.239	237.925	584.638	101.618	106.571
1alpha,25-dihydroxy-24a-homo-22-thiavitamin D3	-1.67586					13.49_466.3342m/z	466.334	13.4853	pos	LMST03020263	Lipids and lipid-like molecules	Sterol Lipids	Secosteroids	M+NH4	C27H44O3S	43.2	47.9	-1.56795	2.05821	0.000900989	0.021999	0.31298	171.136	546.795	450.579	513.749	75.393	27.172	18.762	256.767	26.6684	1.21358e-08	685.712	577.812	722.968	643.432	1007.65	520.916	294.848	468.742	525.757	516.533	310.969	286.206
1alpha,25-dihydroxy-11-(4-hydroxymethylphenyl)-9,11-didehydrovitamin D3	0.565861					11.52_559.3196m/z	559.32	11.5172	pos	LMST03020535	Lipids and lipid-like molecules	Sterol Lipids	Secosteroids	M+K	C34H48O4	35.5	3	2.22521	1.59181	0.00161836	0.032207	1.48027	634.966	428.953	611.412	472.179	405.817	679.898	599.16	640.28	796.185	874.799	339.578	470.459	278.159	418.758	404.53	356.936	359.347	481.265	526.535	498.801	387.605	625.46
1alpha-fluoro-25-hydroxy-16,17,23,23,24,24-hexadehydrovitamin D3	-1.65678					7.58_412.2776n	430.294	7.58395	pos	LMST03020084	Lipids and lipid-like molecules	Sterol Lipids	Secosteroids	M+H, M+NH4	C27H37FO2	47.3	42.7	-0.466574	1.58539	0.0192913	0.136737	0.317146	124.251	391.777	262.05	200.711	14.3168	239.297	52.4238	27.1298	68.9715	129.105	531.273	735.47	372.454	702.741	796.825	646.897	15.8776	176.46	214.344	318.657	142.194	48.1329
23,23-difluoro-25-hydroxyvitamin D3	-0.841719					9.52_454.3499m/z	454.35	9.51915	pos	LMST03020140	Lipids and lipid-like molecules	Sterol Lipids	Secosteroids	M+NH4	C27H42F2O2	42.3	21.9	1.81904	1.03032	0.000650509	0.0174193	0.557978	126.407	226.544	157.288	135.831	174.355	172.597	88.5726	115.85	92.928	73.8308	263.56	222.447	284.672	158.6	199.545	170.04	199.343	311.914	224.006	323.611	129.173	231.615
Valerenic acid	0.437068	C09743	red			11.40_233.1546m/z	233.155	11.4031	neg	HMDB0030016	Lipids and lipid-like molecules	Prenol lipids	Sesquiterpenoids	M-H	C15H22O2	38.8	5.39	-0.324133	1.67309	2.2111e-05	0.00188634	1.35385	811.43	599.35	848.711	792.895	845.009	674.59	724.188	852.432	870.886	882.725	596.48	720.86	509.63	685.843	657.203	731.309	560.16	487.331	546.197	524.162	526.323	646.698
alpha-Micropteroxanthin B	-1.69396					11.65_397.3095m/z	397.31	11.6515	pos	HMDB0038504	Lipids and lipid-like molecules	Prenol lipids	Sesterterpenoids	M+H	C27H40O2	46.9	51.8	-1.40755	1.81289	0.0297569	0.1685	0.309078	158.541	512.949	173.55	235.889	250.593	95.3888	123.56	148.501	115.968	124.88	264.453	418.98	487.374	1337.56	876.298	1272.63	179.889	176.581	240.293	353.422	158.176	389.729
Taurolithocholic acid	-2.55092	C02592	blue			8.46_482.2932m/z	482.293	8.45678	neg	LMST05040003	Lipids and lipid-like molecules	Sterol Lipids	Steroid conjugates	M-H	C26H45NO5S	40.4	10.8	-2.81062	1.00668	0.0136782	0.115356	0.170646	22.2118	130.163	57.6081	20.6844	7.96507	43.7463	6.5829	3.0679	30.1228	7.9168	73.8008	66.0167	33.2074	236.948	356.05	231.293	23.4496	47.4884	69.627	171.274	224.159	28.6407
(3a,5b,7a)-23-Carboxy-7-hydroxy-24-norcholan-3-yl-b-D-Glucopyranosiduronic acid	-5.32653					8.07_567.3151m/z	567.315	8.07415	neg	HMDB0002430	Lipids and lipid-like molecules	Steroids and steroid derivatives	Steroidal glycosides	M-H	C30H48O10	41.4	15.5	-4.11633	2.21672	0.0288812	0.166098	0.0249204	17.5578	704.558	20.2947	49.8087	14.6017	12.7528	18.7692	7.46055	13.0616	3.71352	676.723	440.565	415.005	165.128	35.385	147.882	191.355	1102.76	1541.6	746.764	2846.68	144.853
Cholic acid glucuronide	-4.25748					7.79_565.3000m/z	565.3	7.78698	neg	HMDB0002577	Lipids and lipid-like molecules	Steroids and steroid derivatives	Steroidal glycosides	M-H2O-H	C30H48O11	45.7	39.2	-3.05484	3.24102	0.0176575	0.131172	0.0522841	71.9263	1375.68	171.562	90.7832	99.4526	92.69	44.4063	31.1473	17.2058	28.1636	2073.75	664.268	1192.38	254.406	139.482	251.812	332.639	2963.97	1433.94	2020.34	4764.76	416.426
Cucurbitacin S	-1.85055	C08806	blue			11.49_497.2917m/z	497.292	11.4851	neg	LMST01010116	Lipids and lipid-like molecules	Sterol Lipids	Sterols	M-H	C30H42O6	39.9	13.5	1.76392	1.73624	0.00372713	0.054221	0.277287	122.259	440.911	153.041	124.999	5.41548	128.501	66.136	75.0216	145.699	279.258	227.102	107.053	465.387	172.547	153.849	193.335	883.365	600.955	579.523	595.534	743.734	568.548
Proscillaridin A	-2.9816					9.90_511.2715m/z	511.271	9.89753	neg	LMST01130008	Lipids and lipid-like molecules	Sterol Lipids	Sterols	M-H2O-H	C30H42O8	34	2.48	2.58337	1.42104	0.00563283	0.0681363	0.126605	28.8352	227.758	51.4351	54.2243	42.0869	15.5435	30.4905	18.7726	8.12449	10.0042	367.808	84.9472	215.684	182.495	201.935	158.711	137.809	197.535	150.131	188.643	742.188	105.205
Glaucarubin	0.865153	C08760	red			3.01_496.2325n	497.24	3.0062	pos	HMDB0035626	Lipids and lipid-like molecules	Prenol lipids	Terpene lactones	M+H, 2M+H	C25H36O10	37.1	5.02	3.31524	1.44552	0.0136981	0.115443	1.82153	503.198	276.25	506.246	383.088	361.304	988.957	600.131	383.322	520.973	281.56	266.546	154.95	245.748	171.365	202.892	175.949	101.221	310.771	353.848	274.736	679.086	377.883
15-Hydroxyleptocarpin	1.13094					4.82_755.3286m/z	755.329	4.82078	neg	HMDB0036694	Lipids and lipid-like molecules	Prenol lipids	Terpene lactones	2M-H	C20H26O7	41.9	17.8	0.247303	8.91397	0.000153834	0.00664958	2.19001	10891.3	4973.19	6365.01	8059.33	10695.2	13290.6	6277.1	15944.7	12146.4	14352.5	3550.23	4106.6	7392.13	3392.66	3959.31	5507.58	3810.03	4353.92	4133.58	6119.05	3809.59	9543.58
Isodesmosine	-2.18475					7.30_525.2805m/z	525.281	7.30335	neg	HMDB0000739	Organic acids and derivatives	Carboxylic acids and derivatives	Tetracarboxylic acids and derivatives	M-H	C24H40N5O8+	37	3.68	0.218942	1.05624	0.0184869	0.133825	0.219951	35.5354	161.561	61.4983	44.8409	7.7776	75.608	11.1774	13.826	27.8128	41.7423	166.497	216.268	85.7159	168.529	192.389	157.238	8.86597	106.422	95.5859	141.189	546.009	54.018
Neochlorogenin	-1.91597					11.02_432.3222n	477.32	11.0156	neg	HMDB0030702	Lipids and lipid-like molecules	Prenol lipids	Triterpenoids	M-H, 2M-H, M+FA-H	C27H44O4	39.8	9.93	-4.17502	3.20902	0.0325116	0.176856	0.264994	403.868	1524.06	540.407	660.542	680.588	178.565	254.721	397.013	214.069	305.04	757.667	1263.55	1374.92	4257.54	2587.72	3944.36	619.443	469.457	698.777	891.322	236.73	1187.29
beta-Citraurin	-1.60032					8.51_432.3039n	450.32	8.50938	pos	HMDB0035091	Lipids and lipid-like molecules	Prenol lipids	Triterpenoids	M+H, M+NH4, M+H-H2O	C30H40O2	43	29	2.43407	1.84163	0.00447406	0.0593589	0.329805	192.255	582.934	139.434	157.653	23.9025	241.959	112.252	3.7341	274.55	584.553	886.132	737.163	331.61	577.32	630.972	546.601	155.023	422.873	1333.09	452.69	540.12	381.612
Lucidenic acid F	-1.85636					9.30_455.2457m/z	455.246	9.3019	neg	HMDB0036436	Lipids and lipid-like molecules	Prenol lipids	Triterpenoids	M-H	C27H36O6	37.2	0.00123	3.91403	1.24116	0.00509909	0.0643927	0.276172	63.4174	229.63	156.905	61.8016	55.3764	38.1753	28.2776	12.7261	42.3445	111.732	339.639	121.083	380.844	55.0957	152.574	34.6223	174.155	248.349	184.257	325.379	517.709	221.85
LysoPC(20:4(8Z,11Z,14Z,17Z))	0.708285	C04230	red	rno05231|rno00564	Choline metabolism in cancer|Glycerophospholipid metabolism	10.92_588.3305m/z	588.331	10.9206	neg	HMDB0010396	Unclassified	Unclassified	Unclassified	M+FA-H	C28H50NO7P	55.1	76.6	-0.336444	15.4934	8.17882e-08	2.9535e-05	1.63386	39471.4	24158.3	36398.6	34376.1	45338.6	32307.1	37011.6	41961.5	46792.2	41585.3	25139.5	23961.9	22224.8	22735	25962.1	21280.4	20457.2	22365.7	28893.1	27969.9	22433.9	26476.5
LysoPC(22:5(4Z,7Z,10Z,13Z,16Z))	0.823618	C04230	red	rno05231|rno00564	Choline metabolism in cancer|Glycerophospholipid metabolism	11.21_614.3451m/z	614.345	11.2065	neg	HMDB0010402	Unclassified	Unclassified	Unclassified	M+FA-H	C30H52NO7P	51.4	61.6	-2.14909	3.21911	0.00311435	0.0487147	1.76984	2271.35	1283.36	3864.5	2322.95	3499.15	1667.75	1540.26	1954.55	1783.99	1537.62	1405.33	1363.27	1130.22	2023.93	1509.69	1149.43	649.914	857.383	1468.36	1187.44	1585.15	1070.25
LysoPC(20:4(5Z,8Z,11Z,14Z))	0.878813	C04230	red	rno05231|rno00564	Choline metabolism in cancer|Glycerophospholipid metabolism	11.34_543.3312n	544.339	11.3409	pos	61705	Unclassified	Unclassified	Unclassified	M+H, M+K, M+Na	C28H50NO7P	49.9	55.3	-2.28343	10.8305	8.49758e-07	0.000186329	1.83886	16826.5	9150.48	20266.2	13262.3	17549.5	15977.9	16148.7	19645.4	16555	15206.9	8732.12	9102.74	7852.48	7862.65	9700.1	6742.3	5179.85	9317.52	10887.7	10436	14433	9559.33
PC(20:3(8Z,11Z,14Z)/18:1(11Z))	0.677886	C00157	red	rno00591|rno05231|rno00564|rno04723|rno00592|rno00590	Linoleic acid metabolism|Choline metabolism in cancer|Glycerophospholipid metabolism|Retrograde endocannabinoid signaling|alpha-Linolenic acid metabolism|Arachidonic acid metabolism	17.16_854.5894m/z	854.589	17.1582	neg	HMDB0008400	Unclassified	Unclassified	Unclassified	M+FA-H	C46H84NO8P	47.5	65	-2.73959	1.31027	0.00820385	0.0850718	1.59979	454.758	284.26	539.013	572.089	330.715	138.779	385.562	362.653	680.537	628.711	216.4	298.464	105.743	306.725	313.029	327.969	265.5	242.451	319.355	305.24	340.862	369.383
1-Pyrroline	-0.436757	C15668	blue			0.75_70.0651m/z	70.0651	0.7467	pos	HMDB0012497	Organoheterocyclic compounds	Pyrrolines	Unclassified	M+H	C4H7N	43.2	17.5	-0.971312	1.10633	0.038322	0.192809	0.738793	397.513	538.057	499.178	363.938	560.056	365.767	441.538	321.446	317.565	310.613	430.395	675.957	586.249	742.674	757.093	767.985	363.794	371.247	438.786	514.262	425.579	382.661
Benzofuran	-0.479458	C14512	blue			1.80_118.0413n	136.075	1.7973	pos	HMDB0032929	Organoheterocyclic compounds	Benzofurans	Unclassified	M+H, M+NH4	C8H6O	44.1	26.9	-4.73056	2.37006	2.55185e-06	0.00042158	0.717247	1010.89	1409.41	1086.51	834.237	1065.56	1263.6	968.501	1049.07	957.602	862.079	1443.5	1315	1453.15	1530.25	1422.68	1460.51	1242.26	1246.29	1365.66	1442.86	1679.81	1310.95
THTC	-0.614496	C11074	blue			1.27_132.0239n	150.058	1.269	pos	68817	Unclassified	Unclassified	Unclassified	M+H, M+NH4	C5H8O2S	50.7	60.7	-4.92429	2.4768	5.65153e-05	0.00351327	0.653158	927.001	1419.26	863.749	838.641	990.594	1225.06	978.825	923.694	885.621	709.826	1491.31	1135.66	1511.25	1327.45	1168.82	1191.6	1517.76	1265.55	1848.61	1552.31	1774.91	1245.9
enantio-PAF C-16	0.283798					13.46_523.3632n	524.37	13.4586	pos	43413	Unclassified	Unclassified	Unclassified	M+H, M+Na, M+H-H2O	C26H54NO7P	48.2	45.1	-1.16999	19.2264	0.0183189	0.133008	1.2174	227934	187231	230047	194401	219324	295381	279184	237083	194813	173242	183903	205177	158688	164374	183869	156373	136820	215551	209029	214330	225988	192673
Tetrahydropentoxyline	0.997114					2.39_366.1414n	367.149	2.39093	pos	HMDB0029992	Alkaloids and derivatives	Harmala alkaloids	Unclassified	M+H-H2O, M+H	C17H22N2O7	48.2	51.8	-3.67171	1.65229	3.85603e-05	0.00278465	1.996	423.806	212.327	411.008	388.006	345.25	302.311	623.815	567.705	339.272	413.078	178.266	250.551	284.86	244.25	203.936	201.544	55.1407	186.933	202.052	279.597	199.182	261.613
PE(18:0/0:0)	-1.38647					13.06_481.3157n	482.323	13.0641	pos	40775	Unclassified	Unclassified	Unclassified	M+H, 2M+H, M+Na, M+H-H2O	C23H48NO7P	48.6	48.6	-2.34079	6.07478	0.0316448	0.173736	0.382498	2823.58	7381.93	4410.27	2963.39	4197.41	2814.69	1863.23	3182.06	1944.45	1213.09	6539.44	6620.41	4764.78	8073.4	8118.89	7035.57	2581.29	6674	5560.06	3373.64	23699.3	5542.36
Pregnan-20-one, 17-(acetyloxy)-3-hydroxy-6-methyl-, (3b,5b,6a)-	-1.9662					10.02_390.2765n	391.284	10.0168	pos	1089	Unclassified	Unclassified	Unclassified	M+H, 2M+Na, M+Na	C24H38O4	54.9	79.9	-1.38068	3.05187	0.0233692	0.149672	0.255926	472.109	1844.71	769.043	499.082	390.853	384.698	481.57	244.628	389.694	617.306	813.248	1209.8	2847.24	589.464	819.156	477.911	1720.93	5535.9	3558.86	2523.18	324.217	1716.6
Pregnan-20-one, 17-(acetyloxy)-3-hydroxy-6-methyl-, (3a,5b,6a)-	-0.974552					10.45_390.2756n	391.283	10.4516	pos	1090	Unclassified	Unclassified	Unclassified	M+H, 2M+NH4, 2M+Na, M+NH4, M+Na	C24H38O4	40.6	43.9	-3.61786	2.91175	0.0120106	0.106526	0.508898	1140.86	2241.82	1400.37	1262.14	914.261	1498.93	1238.62	1083.12	790.154	939.279	1093.97	1646.66	2961.14	1477.01	1793.05	1532.88	1596.51	4657.83	2538.9	2476.16	1359.13	3768.64
PE(18:1(9Z)/0:0)	-1.64467					12.13_479.2994n	480.307	12.1302	pos	40778	Unclassified	Unclassified	Unclassified	M+H, M+Na	C23H46NO7P	53.3	78.3	-3.64504	2.75606	0.0389614	0.194726	0.319819	457.108	1429.27	810.384	561.492	700.533	362.341	277.798	441.879	313.135	189.302	918.264	1176.09	1035.72	1360.42	1860.12	1508.84	460.42	1306.67	875.238	788.197	5084.84	776.413
3,16-DIDEOXYMEXICANOLIDE-3beta-DIOL	-2.57429					8.76_471.2395m/z	471.239	8.75727	neg	43636	Unclassified	Unclassified	Unclassified	M-H	C27H36O7	39.8	10.2	1.34728	1.30401	0.0275735	0.163248	0.167904	46.4077	276.394	94.6596	39.7685	20.5713	123.951	48.888	18.4974	6.43214	18.4937	148.097	89.274	607.917	33.2723	69.8204	29.1699	213.5	923.52	173.855	282.417	430.867	315.023
Chrycorin	0.386048					1.12_201.0384m/z	201.038	1.1194	neg	HMDB0035149	Organoheterocyclic compounds	Oxanes	Unclassified	M-H2O-H	C12H12O2S	37.8	2.99	1.93915	2.00586	0.000358614	0.011626	1.30681	1478.64	1131.49	1296.85	1348.96	1465.51	1275.21	1445.3	1752.96	1689.15	1555.15	1305.54	1293.49	1196.79	1184.99	1349.1	1220.34	1181.69	1076.55	1084.26	1033.22	847.673	804.175
Aflatoxin ExB2	1.23519					6.54_358.1070n	376.141	6.54067	pos	HMDB0038805	Unclassified	Unclassified	Unclassified	M+H, M+NH4, M+H-H2O	C19H18O7	41.8	20.5	4.96832	1.20561	0.00877147	0.0886054	2.35412	278.249	118.197	267.254	285.715	169.396	546.714	406.556	441.46	48.5566	60.3412	82.2375	86.8075	97.4746	95.3073	95.5374	110.913	199.021	184.812	172.144	129.682	17.4931	146.929
1-(1,2,3,4,5-Pentahydroxypent-1-yl)-1,2,3,4-tetrahydro-beta-carboline-3-carboxylate	0.796176					2.26_365.1353m/z	365.135	2.25583	neg	HMDB0012492	Alkaloids and derivatives	Harmala alkaloids	Unclassified	M-H	C17H22N2O7	52	65	-0.280769	1.00449	6.23732e-05	0.0037321	1.73649	190.304	109.591	211.719	195.207	184.845	120.778	253.287	187.152	177.092	192.353	115.589	135.867	149.286	132.808	121.371	121.879	35.8189	72.4354	104.59	102.738	84.8406	137.87

## Sheet: 说明
说明
绿色背景为富集到通路的差异代谢物
蓝色背景为有KEGG ID，但没有富集到通路的差异代谢物
无背景色为没有KEGG ID的差异代谢物
