# Supplementary material for: Lactiplantibacillus plantarum AR113 Exhibit Accelerated Liver Regeneration by Regulating Gut Microbiota and Plasma Glycerophospholipid
Source: Front Microbiol. 2022 Jan 13;12:800470. doi: 10.3389/fmicb.2021.800470 (PMC8834300; doi:10.3389/fmicb.2021.800470)
Supplement: Supplementary file 8 [file Table_8.XLSX]

## Sheet: Group_SH3_Group_BH3
Metabolites	log2(FC)	KEGG	RED/BLUE	Freq	ID Annotation	Annotation	ID	m/z	Retention time (min)	Ion mode	Compound ID	Super Class	Class	Sub Class	Adducts	Formula	Score	Fragmentation Score	Mass Error (ppm)	VIP	P-value	adj.P-value	FC	average(Group_SH3)	average(Group_BH3)	SH3.1	SH3.2	SH3.3	SH3.4	SH3.5	SH3.6	SH3.7	BH3.1	BH3.2	BH3.3	BH3.4	BH3.5	BH3.6	BH3.7	BH3.8	BH3.9	BH3.10	BH3.11	BH3.12
Fluorescein	0.566079						1.08_313.0512m/z	313.051	1.07873	neg	HMDB0014831	Organoheterocyclic compounds	Benzopyrans	1-benzopyrans	M-H2O-H	C20H12O5	39.6	12.9	1.56449	1.19937	0.000419678	0.0392884	1.48049	185.655	125.4	226.359	175.121	220.585	194.003	147.278	153.197	183.04	156.873	140.311	142.142	138.567	169.83	143.062	122.049	117.892	106.521	104.768	85.9122	76.8786
Pranlukast	0.262385						15.54_520.1363m/z	520.136	15.5376	pos	HMDB0015481	Organoheterocyclic compounds	Benzopyrans	1-benzopyrans	M+K	C27H23N5O4	32.9	0	-3.81444	1.18225	0.00288978	0.135606	1.19946	498.486	415.592	535.494	468.493	566.069	388.387	543.037	502.514	485.41	388.571	386.287	351.598	447.965	357.031	437.816	408.823	380.899	422.757	483.577	439.356	482.424
Dimethylethanolamine	-0.502259	C04308	blue	1	rno00564	Glycerophospholipid metabolism	0.78_72.0804m/z	72.0804	0.776367	pos	HMDB0032231	Organonitrogen compounds	Amines	Alkanolamines	M+H-H2O	C4H11NO	47.2	42.6	-4.51204	1.05638	0.02688	0.433825	0.706001	158.956	225.15	131.049	147.539	109.894	140.995	229.358	203.852	150.006	156.253	181.681	199.625	163.661	171.706	167.492	242.3	236.081	254.638	369.788	286.889	271.688
L-Isoleucine	-0.376655	C00407	blue	9	rno04974|rno04978|rno05230|rno00970|rno02010|rno00290|rno01230|rno00280|rno01210	Protein digestion and absorption|Mineral absorption|Central carbon metabolism in cancer|Aminoacyl-tRNA biosynthesis|ABC transporters|Valine, leucine and isoleucine biosynthesis|Biosynthesis of amino acids|Valine, leucine and isoleucine degradation|2-Oxocarboxylic acid metabolism	1.84_131.0944n	132.102	1.83813	pos	23	Organic acids and derivatives	Carboxylic acids and derivatives	Amino acids, peptides, and analogues	M+H, 2M+H	C6H13NO2	57.7	90.4	-1.49223	3.09523	0.0082191	0.246676	0.770221	1710.31	2220.54	1469.13	1496.48	1404.68	1475.82	2234.49	2163.32	1728.24	1748.71	1896.3	2012.69	2020.11	2067.13	1972.25	2350.36	2035.62	2384.35	2964.24	2745.66	2449.07
L-Glutamine	0.444031	C00064	red	16	rno04974|rno04978|rno05230|rno00970|rno02010|rno01230|rno00240|rno04724|rno04727|rno00471|rno04964|rno00910|rno00220|rno00250|rno00630|rno00230	Protein digestion and absorption|Mineral absorption|Central carbon metabolism in cancer|Aminoacyl-tRNA biosynthesis|ABC transporters|Biosynthesis of amino acids|Pyrimidine metabolism|Glutamatergic synapse|GABAergic synapse|D-Glutamine and D-glutamate metabolism|Proximal tubule bicarbonate reclamation|Nitrogen metabolism|Arginine biosynthesis|Alanine, aspartate and glutamate metabolism|Glyoxylate …	0.65_145.0618m/z	145.062	0.6526	neg	HMDB0000641	Organic acids and derivatives	Carboxylic acids and derivatives	Amino acids, peptides, and analogues	M-H	C5H10N2O3	44.1	27.6	-0.203918	1.11917	0.0111371	0.285772	1.3604	302.853	222.62	438.203	385.929	364.79	228.644	188.328	215.383	298.694	239.286	253.394	221.382	205.537	242.509	218.051	222.173	202.564	216.2	198.54	199.942	251.867
L-Leucine	-0.461725	C00123	blue	10	rno04974|rno04978|rno05230|rno00970|rno02010|rno00290|rno01230|rno00280|rno04150|rno01210	Protein digestion and absorption|Mineral absorption|Central carbon metabolism in cancer|Aminoacyl-tRNA biosynthesis|ABC transporters|Valine, leucine and isoleucine biosynthesis|Biosynthesis of amino acids|Valine, leucine and isoleucine degradation|mTOR signaling pathway|2-Oxocarboxylic acid metabolism	1.45_131.0949n	130.088	1.44538	neg	HMDB0000687	Organic acids and derivatives	Carboxylic acids and derivatives	Amino acids, peptides, and analogues	M-H, 2M-H	C6H13NO2	40.3	4.54	2.24132	1.99123	0.00173373	0.0952771	0.726118	729.533	1004.7	956.681	875.253	713.855	711.931	562.045	630.666	656.301	833.29	1014.14	1151.48	1068.3	1291.73	1079.12	993.692	685.706	1025.75	1131.66	958.427	823.14
N2-gamma-Glutamylglutamine	0.602802	C05283	red				0.73_275.1123n	276.12	0.731367	pos	HMDB0011738	Organic acids and derivatives	Carboxylic acids and derivatives	Amino acids, peptides, and analogues	M+H, M+Na, M+K	C10H17N3O6	45.7	37.4	1.96644	1.1547	0.00281663	0.134875	1.51866	268.938	177.088	245.011	263.655	261.507	263.898	345.81	273.329	229.353	164.298	192.127	147.405	184.214	108.415	162.116	227.788	224.654	203.888	36.3013	186.204	287.65
Phenylalanyl-Glycine	-0.320504						2.39_222.1013n	203.083	2.38998	neg	HMDB0028995	Organic acids and derivatives	Carboxylic acids and derivatives	Amino acids, peptides, and analogues	M-H2O-H, M-H	C11H14N2O3	44.8	29.5	4.00405	3.94615	0.0216753	0.397865	0.80079	3922.57	4898.37	4656.88	4780.5	3549.07	3690.87	2813.8	4361.03	3605.82	4845.48	4537.77	5650.49	6057.26	4995.27	5927.05	5556.98	3790.1	4870.47	4930.47	3079.73	4539.42
2-amino-4-({1-[(carboxymethyl)-C-hydroxycarbonimidoyl]-2-{[5,10-dihydroxy-8,8-dimethyl-6-(2-methylpropanoyl)-2-oxo-4-phenyl-2H,8H,9H,10H-pyrano[2,3-h]chromen-9-yl]sulfanyl}ethyl}-C-hydroxycarbonimidoyl)butanoic acid	-0.757192						1.85_712.2194m/z	712.219	1.85168	neg	HMDB0126107	Organic acids and derivatives	Carboxylic acids and derivatives	Amino acids, peptides, and analogues	M-H	C34H39N3O12S	37	0	1.77216	1.0413	3.79554e-06	0.00233785	0.591647	63.298	106.986	65.768	63.4211	59.8423	47.3243	67.1513	81.1805	58.3983	107.357	76.7041	113.332	117.964	123.869	115.476	122.943	91.3822	87.3278	96.6152	116.594	114.268
N-Stearoyl phenylalanine	2.45589						7.27_885.6686m/z	885.669	7.26912	pos	HMDB0062342	Organic acids and derivatives	Carboxylic acids and derivatives	Amino acids, peptides, and analogues	2M+Na	C27H45NO3	35.2	0	-0.617616	1.2117	0.00338723	0.145374	5.4865	90.5406	16.5024	149.271	119.72	219.771	19.3315	31.1867	43.1574	51.3475	2.8242	44.5072	4.04683	1.21358e-08	12.3708	4.46134	17.4417	28.6975	18.263	30.6064	5.35081	29.4596
2-Methoxyacetaminophen sulfate	1.76513						3.14_242.0130m/z	242.013	3.14377	neg	HMDB0062550	Organic acids and derivatives	Organic sulfuric acids and derivatives	Arylsulfates	M-H2O-H	C9H11NO6S	47.4	39.6	0.519283	1.57557	0.0175667	0.365266	3.39904	166.947	49.1161	324.972	106.507	373.035	191.243	0.513627	5.79512	166.566	149.462	91.9535	92.2659	1.21358e-08	75.5166	1.21358e-08	16.0791	0.530534	66.4805	38.2134	1.07435	57.8168
Pyrocatechol sulfate	1.23762						2.27_188.9866m/z	188.987	2.26917	neg	HMDB0059724	Organic acids and derivatives	Organic sulfuric acids and derivatives	Arylsulfates	M-H	C6H6O5S	49.9	55.5	1.39283	1.52527	0.00301452	0.137709	2.35809	194.562	82.5084	328.8	256.043	211.97	242.991	67.5082	74.3622	180.262	79.0404	76.7411	31.5557	125.559	184.392	122.643	99.2137	73.7135	71.5799	20.3635	76.4317	28.8669
2-Benzoxazolol	0.435263						1.85_135.0315n	153.063	1.85163	pos	HMDB0032931	Organoheterocyclic compounds	Benzoxazoles	Benzoxazolones	M+H, M+NH4, 2M+H	C7H5NO2	42.9	19.9	-4.20815	1.50901	0.00438701	0.172337	1.35216	380.368	281.305	370.159	455.011	454.381	360.929	358.185	226.011	437.901	240.472	285.45	246.273	344.302	284.415	330.074	261.883	317.633	174.253	264.044	360.756	266.099
Cefadroxil	1.31954	C06878	red				2.48_363.0890n	364.097	2.47542	pos	HMDB0015271	Organoheterocyclic compounds	Lactams	Beta lactams	M+H-H2O, M+H	C16H17N3O5S	46.9	47.9	0.392643	2.28861	0.03732	0.502042	2.49586	640.137	256.48	1510.01	1350.03	624.56	516.584	139.228	84.0895	256.458	257.736	425.529	268.193	255.643	311.297	266.041	31.1865	222.455	237.976	121.559	155.153	524.989
[Gallocatechin(4alpha->8)]2catechin	-1.17636						7.87_881.1935m/z	881.193	7.8721	pos	HMDB0038373	Phenylpropanoids and polyketides	Flavonoids	Biflavonoids and polyflavonoids	M+H-H2O	C45H38O20	35.4	0	1.26528	1.49953	0.00087087	0.0607721	0.442468	86.7795	196.126	89.5154	53.6835	48.3642	51.5694	154.116	147.691	62.5171	159.899	195.938	319.33	189.467	128.964	120.921	237.444	98.9256	198.722	245.374	218.688	239.84
2-Phenylethanol glucuronide	1.46676	C03033	red	2	rno00040|rno04976	Pentose and glucuronate interconversions|Bile secretion	5.05_298.1053n	297.098	5.04782	neg	HMDB0010350	Organic oxygen compounds	Organooxygen compounds	Carbohydrates and carbohydrate conjugates	M-H, 2M-H	C14H18O7	49.5	49.7	0.164287	3.81449	0.000683154	0.0534989	2.764	872.081	315.514	1288.75	995.985	1259.62	1134.57	287.377	287.368	850.894	114.21	210.063	323.142	346.091	697.069	338.156	332.574	242.162	415.635	263.493	393.312	110.261
6-Hydroxy-5-methoxyindole glucuronide	1.44292						3.36_339.0946n	340.102	3.36453	pos	HMDB0010362	Organic oxygen compounds	Organooxygen compounds	Carbohydrates and carbohydrate conjugates	M+H, M+Na	C15H17NO8	49.7	53.7	-2.41607	2.35375	0.0188943	0.378686	2.7187	400.151	147.185	615.452	349.062	798.046	486.359	23.6836	33.7882	494.667	380.897	223.945	303.544	15.5626	206.685	22.6207	33.0917	18.5403	349.428	121.537	16.7718	73.5924
5-Hydroxy-6-methoxyindole glucuronide	1.76228						3.22_339.0952n	338.088	3.22377	neg	HMDB0010363	Organic oxygen compounds	Organooxygen compounds	Carbohydrates and carbohydrate conjugates	M-H, 2M-H	C15H17NO8	48.6	46.3	-0.493055	3.056	0.0140199	0.322116	3.39234	555.435	163.732	856.456	517.633	1254.77	726.693	5.25851	25.0089	502.225	484.684	231.608	385.264	3.57083	340.727	2.34846	19.7886	0.582654	298.959	114.37	0.392489	82.4909
6-[5-(2-carboxyeth-1-en-1-yl)-2,3-dihydroxyphenoxy]-3,4,5-trihydroxyoxane-2-carboxylic acid	0.270157						16.68_355.0678m/z	355.068	16.6774	pos	HMDB0127993	Organic oxygen compounds	Organooxygen compounds	Carbohydrates and carbohydrate conjugates	M+H-H2O	C15H16O11	37.9	0	4.93723	2.34927	0.00394701	0.161908	1.20594	1427.42	1183.65	1532.22	1658.09	1551.82	1232.74	1531.86	1206.59	1278.6	1127.43	1129.48	1032.63	1278.64	1296.93	1310.28	1112.26	937.58	1076.26	1342.04	1193.13	1367.21
3,4,5-trihydroxy-6-{2-hydroxy-5-[(1E)-3-oxo-3-[(3,4,5,6-tetrahydroxyoxan-2-yl)methoxy]prop-1-en-1-yl]phenoxy}oxane-2-carboxylic acid	0.223141						17.39_519.1359m/z	519.136	17.3893	pos	HMDB0125185	Organic oxygen compounds	Organooxygen compounds	Carbohydrates and carbohydrate conjugates	M+H	C21H26O15	38.3	0	2.90051	1.81177	0.0187508	0.378151	1.16727	1103.84	945.659	1184.35	1173.14	1251.68	930.168	1199.25	996.646	991.661	883.14	903.872	811.703	884.978	1163.5	976.497	880.338	764.531	863.405	1149.86	980.094	1085.98
Chrysophanol 1-tetraglucoside	3.49989						7.27_885.2663m/z	885.266	7.26912	pos	HMDB0034572	Organic oxygen compounds	Organooxygen compounds	Carbohydrates and carbohydrate conjugates	M+H-H2O	C39H50O24	31.3	0	0.450512	1.0108	0.00290825	0.135944	11.3129	54.5941	4.82584	88.0206	73.4833	144.686	6.3024	16.7647	23.6759	29.2254	1.21358e-08	15.9848	0.010133	1.21358e-08	1.47828	1.21358e-08	2.12969	16.5481	5.42151	13.6071	1.21358e-08	2.73053
1-[2,4-dihydroxy-5-(3-methylbut-2-en-1-yl)phenyl]-2-hydroxy-3-[4-hydroxy-3-methoxy-5-(3-methylbut-2-en-1-yl)phenyl]propan-1-one	-1.11775						7.87_881.4450m/z	881.445	7.8721	pos	HMDB0133250	Phenylpropanoids and polyketides	Linear 1,3-diarylpropanoids	Chalcones and dihydrochalcones	2M+H	C26H32O6	37.8	5.15	-2.38706	1.69786	0.000615979	0.0505355	0.460811	117.426	254.825	121.238	70.1441	71.8185	82.3708	195.879	193.144	87.3898	215.248	248.153	404.366	235.144	180.352	162.522	312.855	138.51	258.135	312.139	277.637	312.84
5S-HETE di-endoperoxide	5.02832						13.53_403.2322m/z	403.232	13.5319	pos	LMFA03000011	Lipids and lipid-like molecules	Fatty Acyls	Eicosanoids	M+H	C20H34O8	38.2	13	-1.22879	2.29776	2.76356e-07	0.000370317	32.6343	217.971	6.6792	220.623	223.058	257.49	158	373.078	218.617	74.9314	6.71066	3.23634	1.11565	0.908262	1.64723	6.70663	21.0981	7.1993	3.26099	0.67067	22.95	4.64655
4,8 Dimethylnonanoyl carnitine	0.947505						6.89_374.2541m/z	374.254	6.88522	neg	HMDB0006202	Lipids and lipid-like molecules	Fatty Acyls	Fatty acid esters	M+FA-H	C18H35NO4	39.5	3.63	-2.07825	1.18273	0.00929575	0.266287	1.92853	153.21	79.4438	284.183	168.806	175.319	196.093	98.3989	51.26	98.4107	105.127	55.1996	83.9575	27.3121	132.135	63.4839	114.577	79.379	109.13	84.2637	34.1666	64.5935
Mevalonic acid	-0.525016	C00418	blue	2	rno04216|rno00900	Ferroptosis|Terpenoid backbone biosynthesis	3.17_129.0558m/z	129.056	3.17043	neg	LMFA01050352	Lipids and lipid-like molecules	Fatty Acyls	Fatty Acids and Conjugates	M-H2O-H	C6H12O4	42.4	14.5	0.750742	1.35031	0.0255053	0.427213	0.694951	227.036	326.693	167.035	185.858	206.298	181.642	306.006	326.942	215.468	338.176	272.962	272.375	251.896	190.676	238.664	382.269	266.94	505.106	471.272	353.665	376.315
7-oxo-8-amino-nonanoic acid	1.48976	C01092	red	1	rno00780	Biotin metabolism	3.63_186.1138m/z	186.114	3.63158	neg	LMFA01060168	Lipids and lipid-like molecules	Fatty Acyls	Fatty Acids and Conjugates	M-H	C9H17NO3	46.9	40	0.987237	2.56758	0.00040085	0.038065	2.80842	571.284	203.419	842.056	1003.93	547.599	532.328	270.339	403.124	399.618	347.942	67.8378	138.371	155.493	172.849	290.372	122.45	412.91	127.506	209.406	255.353	140.535
(9S,10S)-10-hydroxy-9-(phosphonooxy)octadecanoate	0.288969	C15989	red				13.43_395.2193m/z	395.219	13.4267	neg	HMDB0059632	Lipids and lipid-like molecules	Fatty Acyls	Fatty acids and conjugates	M-H	C18H37O7P	39.1	0.849	-2.89044	1.01604	0.0194816	0.381066	1.22177	399.781	327.216	498.315	372.42	435.641	340.476	468.821	304.361	378.434	378.886	302.43	274.552	243.252	321.731	254.11	385.268	317.583	365.5	319.651	366.737	396.888
Ricinoleic acid	0.668603	C08365	red				12.61_297.2437m/z	297.244	12.6114	neg	HMDB0034297	Lipids and lipid-like molecules	Fatty Acyls	Fatty acids and conjugates	M-H	C18H34O3	40.6	19.5	0.52808	1.2782	0.0139753	0.322116	1.58953	277.765	174.746	146.77	203.744	189.694	265.973	446.259	390.765	301.146	193.978	185.184	238.555	224.635	201.556	188.431	122.55	92.2528	223.007	206.913	159.01	60.8814
5,7-octadienoic acid	0.542792						0.76_158.1170m/z	158.117	0.761867	pos	LMFA01030442	Lipids and lipid-like molecules	Fatty Acyls	Fatty Acids and Conjugates	M+NH4	C8H12O2	45.6	35.5	-3.75316	1.46861	0.0363682	0.49718	1.45679	498.12	341.93	449.418	257.303	504.089	445.643	838.683	465.403	526.299	120.256	278.585	345.594	257.799	233.282	261.813	413.3	458.737	579.984	480.025	361.71	312.072
Palmitic amide	0.756613						14.14_255.2555n	256.263	14.143	pos	HMDB0012273	Lipids and lipid-like molecules	Fatty Acyls	Fatty amides	M+H, 2M+H, M+Na	C16H33NO	42.9	19.6	-2.88741	4.2757	0.0263865	0.43061	1.68952	2636.79	1560.67	1846.67	2574.39	1751.81	2056.96	5628.05	1288.21	3311.44	1589.38	1366.69	1458.59	1008.19	2081.28	1194.06	1084.5	2189.65	1872.36	1219.69	1901.27	1762.43
PA(22:0/a-25:0)	-1.12178						7.87_881.6963m/z	881.696	7.8721	pos	HMDB0115667	Lipids and lipid-like molecules	Glycerophospholipids	Glycerophosphates	M+Na	C50H99O8P	31.7	0	-0.784699	1.60847	0.000509048	0.0447799	0.459528	103.734	225.741	105.546	63.433	64.658	69.0466	172.709	174.71	76.0391	196.686	231.277	354.607	215.359	160.886	147.216	271.436	118.505	231.731	271.561	234.196	275.438
LysoPC(15:0)	0.343764	C04230	red	2	rno00564|rno05231	Glycerophospholipid metabolism|Choline metabolism in cancer	10.72_526.3136m/z	526.314	10.716	neg	HMDB0010381	Lipids and lipid-like molecules	Glycerophospholipids	Glycerophosphocholines	M+FA-H	C23H48NO7P	49	56.4	-2.98843	4.5968	0.0493811	0.571531	1.26906	5380.88	4240.04	5094.58	6716.64	5609.96	5105.58	4560.09	5177.58	5401.74	3501.03	5211.68	4171.43	4675.68	7425.69	3945.7	3097.76	4912.03	4431.53	4275.36	2885.67	2346.94
LysoPE(0:0/18:4(6Z,9Z,12Z,15Z))	-0.58145						3.55_473.2565n	945.49	3.55058	neg	HMDB0011480	Lipids and lipid-like molecules	Glycerophospholipids	Glycerophosphoethanolamines	M-H, 2M-H	C23H40NO7P	43.5	35.8	4.76484	1.50679	0.00580761	0.200114	0.668292	232.149	347.377	178.673	152.939	218.813	221.228	313.126	325.443	214.823	310.758	221.231	480.536	373.421	181.768	364.403	316.248	427.756	355.073	350.998	405.864	380.472
1-(6-[3]-ladderane-hexanoyl)-2-(8-[3]-ladderane-octanyl)-sn-glycerophosphoethanolamine	0.898558						16.39_763.5365m/z	763.537	16.3939	pos	LMGP02080008	Lipids and lipid-like molecules	Glycerophospholipids	Glycerophosphoethanolamines	M+NH4	C43H72NO7P	30	0	-2.6153	1.74608	0.000142764	0.0175688	1.8642	291.839	156.549	224.004	320.906	364.122	264.699	403.614	309.709	155.816	151.62	146.706	143.773	174.374	122.851	150.331	211.879	123.309	189.877	106.231	130.816	226.819
PI(16:0/20:2(11Z,14Z))	-0.808052	C00626	blue				11.88_861.5463m/z	861.546	11.8804	neg	HMDB0009786	Lipids and lipid-like molecules	Glycerophospholipids	Glycerophosphoinositols	M-H	C45H83O13P	35.9	0	-4.17416	2.22673	0.00310599	0.139953	0.571153	432.933	757.998	578.836	534.754	519.948	332.201	350.015	316.088	398.687	897.32	1212.35	794.951	1081.33	726.172	923.38	567.054	450.007	655.58	663.13	486.673	638.024
1-Arachidonoylglycerophosphoinositol	0.613828						10.77_619.2872m/z	619.287	10.7706	neg	HMDB0061690	Lipids and lipid-like molecules	Glycerophospholipids	Glycerophosphoinositols	M-H	C29H49O12P	43	23.2	-2.66912	1.93878	0.000455807	0.0413311	1.53031	492.154	321.603	658.894	418.863	521.491	608.983	499.075	432.613	305.157	363.92	309.273	228.575	304.614	317.284	242.204	285.732	330.549	350.654	343.246	410.772	372.415
PI(18:0/18:2(9Z,12Z))	-0.866936						17.14_861.5472m/z	861.547	17.1442	neg	HMDB0009809	Lipids and lipid-like molecules	Glycerophospholipids	Glycerophosphoinositols	M-H	C45H83O13P	38.9	3.43	-3.07187	1.18202	4.02992e-05	0.00759387	0.54831	80.4372	146.7	95.7119	87.6921	77.2894	58.9683	68.9535	78.2691	96.1764	181.395	195.223	171.053	186.993	143.993	145.293	115.975	110.926	121.662	129.54	117.203	141.148
1-stearoyl-sn-glycero-3-phospho-1D-myo-inositol	0.665353						12.96_599.3182m/z	599.318	12.957	neg	HMDB0062777	Lipids and lipid-like molecules	Glycerophospholipids	Glycerophosphoinositols	M-H	C27H53O12P	40	12.2	-3.34586	1.77407	0.0196632	0.38372	1.58596	707.473	446.086	548.274	639.745	676.101	427.85	1198.78	845.46	616.094	414.246	301.98	324.809	293.523	393.745	251.014	417.233	840.612	670.126	535.444	253.81	656.487
PI(18:2(9Z,12Z)/18:0)	-0.999987						10.84_861.5465m/z	861.547	10.839	neg	LMGP06010846	Lipids and lipid-like molecules	Glycerophospholipids	Glycerophosphoinositols	M-H	C45H83O13P	35.4	0.0867	-3.8739	2.19286	0.000694561	0.0540413	0.500004	284.698	569.392	402.137	368.47	318.117	201.653	204.939	215.282	282.291	651.394	837.681	674.118	811.196	641.75	671.523	453.086	316.725	436.497	444.646	368.984	525.102
PI(20:3(5Z,8Z,11Z)/20:3(8Z,11Z,14Z))	-0.559374						12.10_909.5470m/z	909.547	12.0979	neg	HMDB0009885	Lipids and lipid-like molecules	Glycerophospholipids	Glycerophosphoinositols	M-H	C49H83O13P	33.9	0	-3.18297	1.97882	0.0184614	0.374192	0.678597	390.623	575.633	492.685	569.652	433.458	124.637	229.731	431.309	452.887	582.391	538.012	345.456	656.863	516.103	938.55	638.255	501.223	630.739	602.493	433.219	524.295
PS(O-18:0/18:3(6Z,9Z,12Z))	-0.43929						13.32_771.5388n	772.581	13.3214	pos	LMGP03020029	Lipids and lipid-like molecules	Glycerophospholipids	Glycerophosphoserines	M+H-H2O, M+H	C42H78NO9P	41	23.8	-3.42346	3.54323	0.02346	0.413505	0.737498	2922.06	3962.12	4106.67	3126.99	3254.99	2157.08	2578.55	2974.46	2255.65	4762.27	5790.9	4980.24	4394.22	4248.17	2358.27	2780.46	3345.75	3524.52	3950.7	3229.16	4180.83
Glucosylceramide (d18:1/18:0)	-0.303304	C01190	blue	1	rno00600	Sphingolipid metabolism	14.43_766.5628m/z	766.563	14.4282	pos	HMDB0004972	Lipids and lipid-like molecules	Sphingolipids	Glycosphingolipids	M+K	C42H81NO8	37.3	2.05	4.75409	2.30187	0.0424629	0.53234	0.810394	1401.28	1729.14	1621.76	1497.58	953.061	1091.28	1505.27	1514.01	1626.02	1157.12	1275.94	1558.27	1855.85	2046.6	1883.79	1521.44	2202.68	1585.63	2037.86	2086.52	1537.94
D-erythro-L-galacto-Nonulose	0.53197						1.05_269.0880m/z	269.088	1.05157	neg	HMDB0029955	Organooxygen compounds	Carbohydrates and carbohydrate conjugates	Glycosyl compounds	M-H	C9H18O9	41.9	21.1	0.795884	1.07737	0.0469768	0.555976	1.4459	165.925	114.755	202.771	181.598	235.99	175.088	105.571	90.3987	170.055	161.833	143.116	171.696	139.359	158.638	152.667	11.8352	78.0796	103.638	86.532	52.7836	116.883
Nilvadipine	0.909462						0.67_366.1085m/z	366.108	0.6706	neg	HMDB0015657	Organoheterocyclic compounds	Pyridines and derivatives	Hydropyridines	M-H2O-H	C19H19N3O6	39.7	22.3	-2.808	1.23798	0.0237167	0.413853	1.87834	195.303	103.976	398.357	223.404	293.751	154.276	80.0605	101.568	115.704	113.174	187.726	99.7364	151.152	110.532	129.375	25.0923	73.3341	84.9107	89.3853	62.2158	121.077
Panaxydol linoleate	-0.303044						14.57_540.4424m/z	540.442	14.5733	pos	HMDB0041205	Lipids and lipid-like molecules	Fatty Acyls	Lineolic acids and derivatives	M+NH4	C35H54O3	32	0.00696	2.38364	1.08743	0.0411078	0.524613	0.810541	261.57	322.71	275.19	318.433	290.798	160.148	273.069	300.604	212.744	242.31	292.807	267.717	230.434	319.382	277.323	382.871	395.167	394.189	358.075	340.402	371.843
Ergoloid	-0.480115						3.62_580.2800m/z	580.28	3.61808	neg	HMDB0240271	Alkaloids and derivatives	Ergoline and derivatives	Lysergic acids and derivatives	M+FA-H	C29H37N5O5	41.9	29.7	4.35316	3.84072	0.012613	0.308546	0.71692	2042.46	2848.93	1631.52	1371.77	1982.7	1781.71	2638.58	3024.79	1866.11	2850.6	1932.05	3139.5	2648.96	2295.96	2467.26	2342.83	3058.95	2947.51	2912.96	4397.03	3193.54
GlcCer(d18:1(8E)/21:0(2OH[R]))	0.497435						12.24_824.5990m/z	824.599	12.2418	pos	LMSP05010061	Lipids and lipid-like molecules	Sphingolipids	Neutral glycosphingolipids	M+K	C45H87NO9	38.4	15.9	-2.79192	1.02158	0.0463055	0.552915	1.4117	204.651	144.967	207.555	295.066	269.554	157.679	204.468	164.43	133.802	220.288	243.327	188.114	189.396	167.616	144.343	114.372	75.2047	82.2077	99.9296	72.5663	142.244
Labienoxime	-1.54147						9.57_254.1757m/z	254.176	9.57255	neg	HMDB0036031	Organic nitrogen compounds	Organonitrogen compounds	Oximes	M+FA-H	C13H23NO	39	0	-2.08459	1.28719	2.56579e-05	0.00618868	0.343534	39.7865	115.815	32.349	34.1921	36.3253	28.1455	61.3079	27.2055	58.9803	130.478	173.843	107.008	114.135	101.272	161.356	101.087	40.2626	121.588	123.601	109.729	105.425
PE-Cer(d16:1(4E)/20:1(11Z)(2OH))	-0.525117						14.12_720.5678m/z	720.568	14.1151	pos	LMSP03020083	Lipids and lipid-like molecules	Sphingolipids	Phosphosphingolipids	M+NH4	C38H75N2O7P	36.8	2.32	3.9174	2.2818	0.000428087	0.0397133	0.694903	643.711	926.332	781.769	843.612	766.426	436.296	597.961	523.551	556.36	914.767	993.553	775.116	963.997	931.692	1099.41	634.784	838.215	944.646	1005.58	1048.76	965.455
PI-Cer(d18:0/18:0)	-0.582206						14.12_792.5769m/z	792.577	14.1151	pos	LMSP03030007	Lipids and lipid-like molecules	Sphingolipids	Phosphosphingolipids	M+H-H2O	C42H84NO11P	39.5	16.9	2.42581	4.70364	0.00160075	0.0901102	0.667942	2077.81	3110.76	1810.96	2005.93	2227.07	1472.86	2244.88	2286.03	2496.9	2254.29	2738.38	2142.85	2820.02	3271.51	4377.92	2583.82	4075.42	3581.27	3152.05	3035.98	3295.6
PI-Cer(d20:1/16:0)	-0.450364						12.50_807.5623n	788.544	12.503	neg	LMSP03030154	Lipids and lipid-like molecules	Sphingolipids	Phosphosphingolipids	M-H2O-H, M-H	C42H82NO11P	36.4	0	-0.263318	2.19054	0.0343843	0.484433	0.731858	1021.96	1396.39	1332.44	985.556	1193.18	1025.53	819.665	1017.68	779.642	1173.61	1679.58	1090.26	1415.92	1338.37	2236.62	984.325	821.221	1635.59	1418.04	1121.69	1841.41
Campesteryl glucoside	1.19535						16.03_607.4241m/z	607.424	16.03	neg	LMST01031126	Lipids and lipid-like molecules	Sterol Lipids	Sterols	M+FA-H	C34H58O6	35.4	7.95	4.53158	1.39685	0.0175294	0.365266	2.29001	224.21	97.9079	446.775	294.487	245.212	255.415	91.2284	81.4753	154.876	324.404	141.613	95.1145	80.5142	129.521	106.837	71.234	59.1182	82.4588	70.3738	1.21358e-08	13.706
3-O-Methylniveusin A	-0.523591						2.39_408.1797n	407.172	2.38998	neg	HMDB0039084	Lipids and lipid-like molecules	Prenol lipids	Terpene lactones	M-H, 2M-H	C21H28O8	39.6	4.36	3.21514	2.57607	0.0175641	0.365266	0.695638	893.894	1285	1043.13	1135.36	652.006	872.985	577.473	1189.74	786.562	1343.51	1127.4	1808.83	1717.04	1148.16	1605.63	1464.77	916.195	1295.37	1377.62	607.386	1008.08
1-Propenyl 1-(1-propenylthio)propyl disulfide	1.32859						4.96_220.0410n	201.023	4.9645	neg	HMDB0038967	Organosulfur compounds	Thioethers	Thioenol ethers	M-H2O-H, 2M-H	C9H16S3	37.2	0.128	-2.08935	3.64677	0.0146802	0.327957	2.51157	1017.22	405.016	1997.16	921.455	1634.67	1185.39	174.967	188.033	1018.9	212.736	375.466	500.536	285.477	1264.23	289.775	587.188	209.539	408.035	443.016	44.0302	240.16
4-(Trimethylammonio)but-2-enoate	0.703835	C04114	red	1	rno02010	ABC transporters	0.73_143.0943n	144.102	0.731367	pos	66118	Unclassified	Unclassified	Unclassified	M+H, 2M+H, M+Na	C7H13NO2	45	29.6	-2.47409	3.42714	0.0169332	0.359533	1.62883	2069.81	1270.73	2357.81	1096.61	1996.28	1913.34	3116.83	1798.57	2209.2	328.117	720.807	757.648	1251.29	1369.55	1245.18	2077.62	1888.16	2397.28	1739.78	880.396	592.961
Uridine	-0.471383	C00299	blue	1	rno00240	Pyrimidine metabolism	1.24_244.0699n	243.063	1.24188	neg	HMDB0000296	Nucleosides, nucleotides, and analogues	Pyrimidine nucleosides	Unclassified	M-H, M+FA-H	C9H12N2O6	50.2	54.6	1.63782	1.68816	0.0393027	0.514074	0.721273	410.479	569.103	344.478	376.387	442.146	342.258	434.229	460.778	473.075	506.19	414.184	407.824	509.939	508.439	573.783	1007.21	666.954	399.446	766.444	415.371	653.451
3-(2-Hydroxyphenyl)propanoic acid	-0.464419	C01198	blue	1	rno00360	Phenylalanine metabolism	1.85_147.0456m/z	147.046	1.85168	neg	HMDB0033752	Phenylpropanoids and polyketides	Phenylpropanoic acids	Unclassified	M-H2O-H	C9H10O3	40.2	5.21	2.7167	1.4513	1.73986e-05	0.00484314	0.724763	231.436	319.326	268.889	249.717	222.674	222.491	205.169	226.348	224.763	320.276	273.865	328.579	340.886	333.454	333.88	387.16	265.416	290.322	286.503	358.308	313.27
Piperidine	-0.385801	C01746	blue	1	rno04974	Protein digestion and absorption	1.84_86.0962m/z	86.0962	1.83813	pos	HMDB0034301	Organoheterocyclic compounds	Piperidines	Unclassified	M+H	C5H11N	47.4	40.9	-2.48666	2.72613	0.00543137	0.194217	0.765354	1244.22	1625.69	1101.91	1102.92	1033.06	1085.99	1560.85	1564.93	1259.9	1298.91	1393.85	1481.83	1473.61	1510.3	1427.79	1705.59	1490.99	1750.88	2160.7	2016.77	1797.01
THTC	-0.233647	C11074	blue				1.27_132.0239n	150.058	1.269	pos	68817	Unclassified	Unclassified	Unclassified	M+H, M+NH4	C5H8O2S	50.7	60.7	-4.92429	1.78789	0.0442813	0.543707	0.850483	1207.06	1419.26	1304.88	966.257	1079.98	1244.42	1269.57	1242.92	1341.37	1491.31	1135.66	1511.25	1327.45	1168.82	1191.6	1517.76	1265.55	1848.61	1552.31	1774.91	1245.9
Levallorphan	2.83777	C07069	red				13.14_565.3825m/z	565.383	13.136	neg	HMDB0014647	Alkaloids and derivatives	Morphinans	Unclassified	2M-H	C19H25NO	38.5	2.37	4.54109	1.04015	1.59518e-05	0.00458045	7.14915	48.8993	6.83988	58.5012	66.6705	63.5119	39.2843	77.9054	27.7065	8.71559	7.63161	5.36825	4.92808	3.26529	13.655	3.16284	7.95038	11.4166	11.3444	5.18858	3.1536	5.01385
4-formyl Indole	-0.286819						2.56_146.0599m/z	146.06	2.55658	pos	96392	Unclassified	Unclassified	Unclassified	M+H	C9H7NO	54.8	77.4	-0.816973	1.38537	0.00740421	0.23812	0.819707	431.789	526.76	420.196	473.403	337.321	382.187	427.095	566.846	415.475	505.011	460.254	635.903	581.683	487.374	537.006	517.019	440.904	534.77	629.934	497.125	494.138
(R)-(+)-2-Pyrrolidone-5-carboxylic acid	0.322782						0.67_129.0425n	130.05	0.671533	pos	63632	Unclassified	Unclassified	Unclassified	M+H, M+Na	C5H7NO3	54.2	73.3	-1.09962	1.047	0.0147626	0.328482	1.25074	281.166	224.799	326.508	358.299	346.053	245.96	194.87	214.178	282.292	242.349	231.322	220.163	208.102	232.032	224.188	190.889	186.684	221.704	270.389	207.966	261.806
Pyrrolidine	-0.676545						1.11_72.0805m/z	72.0805	1.10567	pos	87832	Organoheterocyclic compounds	Pyrrolidines	Unclassified	M+H	C4H9N	50.7	60.7	-4.43005	2.04198	0.0114873	0.290434	0.625662	359.877	575.194	311.711	346.465	262.434	257.02	480.267	514.63	346.61	377.897	395.428	479.178	424.13	413.214	450.299	613.343	612.338	640.84	956.055	770.886	768.717
15-epi-PGA1	0.979725						8.80_335.2215m/z	335.222	8.79827	neg	36120	Unclassified	Unclassified	Unclassified	M-H	C20H32O4	44.2	31.1	-3.71245	1.1273	0.0174042	0.365266	1.97209	207.749	105.345	336.31	256.607	70.0208	120.633	355.352	83.6803	231.641	132.006	53.4589	95.1013	144.316	80.2795	171.719	118.98	148.613	145.296	139.454	13.1581	21.7539
PC(17:1(9Z)/0:0)	0.426818						11.68_507.3303n	508.338	11.6792	pos	76568	Unclassified	Unclassified	Unclassified	M+H, M+Na	C25H50NO7P	47.7	48.8	-4.39314	2.06021	0.0426777	0.53234	1.34427	1092.44	812.664	813.172	1495.1	937.725	993.337	1156.66	1074.02	1177.04	591.787	783.765	619.695	639.202	1261.3	563.171	508.59	1120.55	822.454	1109.4	1239.15	492.896
PC(14:0/O-1:0)	0.436235						11.31_481.3165n	482.324	11.3135	pos	76586	Unclassified	Unclassified	Unclassified	M+H, 2M+H, M+H-H2O	C23H48NO7P	44.8	27.9	-0.736313	6.52591	0.0238724	0.414246	1.35307	8814.79	6514.66	6880.41	10222.5	8310.9	8399.09	9106.2	9186.31	9598.08	5112.58	8256.74	6542.24	6728.72	11209.1	5677.41	3596.78	9302.48	6688.04	7060.79	4541.93	3459.12
Oxoglaucine	-1.60992						10.17_374.1015m/z	374.102	10.1709	pos	HMDB0029337	Alkaloids and derivatives	Aporphines	Unclassified	M+Na	C20H17NO5	36.3	0	4.58013	1.20311	8.9537e-06	0.0038407	0.327616	32.251	98.4415	21.0497	19.2289	23.555	23.5296	58.2132	30.6714	49.5093	94.0535	99.099	103.059	91.3347	92.4961	123.883	86.6877	33.9363	111.284	115.945	136.621	92.8994
Chrycorin	0.427086						1.12_201.0384m/z	201.038	1.1194	neg	HMDB0035149	Organoheterocyclic compounds	Oxanes	Unclassified	M-H2O-H	C12H12O2S	37.8	2.99	1.93915	2.97124	0.000730617	0.0554166	1.34452	1521.3	1131.49	1862.64	1479.46	1836.46	1483.86	1275.14	1261.82	1449.71	1305.54	1293.49	1196.79	1184.99	1349.1	1220.34	1181.69	1076.55	1084.26	1033.22	847.673	804.175

## Sheet: 说明
说明
本部分为富集到通路的差异代谢物
本部分为有KEGG ID，但没有富集到通路的差异代谢物
本部分为没有KEGG ID的差异代谢物
