# Supplementary material for: Lactiplantibacillus plantarum AR113 Exhibit Accelerated Liver Regeneration by Regulating Gut Microbiota and Plasma Glycerophospholipid
Source: Front Microbiol. 2022 Jan 13;12:800470. doi: 10.3389/fmicb.2021.800470 (PMC8834300; doi:10.3389/fmicb.2021.800470)
Supplement: Supplementary file 9 [file Table_9.XLSX]

## Sheet: Group_SH3_Group_ZL3
Metabolites	log2(FC)	KEGG	RED/BLUE	Freq	ID Annotation	Annotation	ID	m/z	Retention time (min)	Ion mode	Compound ID	Super Class	Class	Sub Class	Adducts	Formula	Score	Fragmentation Score	Mass Error (ppm)	VIP	P-value	adj.P-value	FC	average(Group_SH3)	average(Group_ZL3)	SH3.1	SH3.2	SH3.3	SH3.4	SH3.5	SH3.6	SH3.7	ZL3.1	ZL3.2	ZL3.3	ZL3.4	ZL3.5	ZL3.6	ZL3.7	ZL3.8	ZL3.9	ZL3.10	ZL3.11
Fluorescein	0.724235						1.08_313.0512m/z	313.051	1.07873	neg	HMDB0014831	Organoheterocyclic compounds	Benzopyrans	1-benzopyrans	M-H2O-H	C20H12O5	39.6	12.9	1.56449	1.30195	4.40937e-05	0.00425416	1.65202	185.655	112.38	226.359	175.121	220.585	194.003	147.278	153.197	183.04	124.075	145.922	91.681	125.156	96.9529	91.6747	125.74	110.394	157.13	83.6308	83.8237
Pranlukast	0.527586						15.54_520.1363m/z	520.136	15.5376	pos	HMDB0015481	Organoheterocyclic compounds	Benzopyrans	1-benzopyrans	M+K	C27H23N5O4	32.9	0	-3.81444	1.92086	9.79565e-06	0.00166388	1.44151	498.486	345.807	535.494	468.493	566.069	388.387	543.037	502.514	485.41	383.315	389.82	297.22	349.89	345.97	376.063	295.166	333.698	411.218	345.864	275.656
1-Cyano-2-hydroxy-3-butene	0.379953						0.75_80.0492m/z	80.0492	0.7467	pos	HMDB0031339	Organic oxygen compounds	Organooxygen compounds	Alcohols and polyols	M+H-H2O	C5H7NO	42	15.6	-2.85055	1.31868	0.0273379	0.197003	1.3013	509.968	391.892	486.566	579.554	557.77	390.577	552.044	486.208	517.061	506.288	610.554	286.824	472.661	298.798	323.263	266.952	431.952	480.635	384.316	248.567
Dimethylethanolamine	-0.564201	C04308	blue	1	rno00564	Glycerophospholipid metabolism	0.78_72.0804m/z	72.0804	0.776367	pos	HMDB0032231	Organonitrogen compounds	Amines	Alkanolamines	M+H-H2O	C4H11NO	47.2	42.6	-4.51204	1.14195	0.0111212	0.121267	0.67633	158.956	235.028	131.049	147.539	109.894	140.995	229.358	203.852	150.006	214.93	170.83	193.784	149.502	168.363	273.469	231.61	273.803	337.2	265.721	306.091
Sphinganine	-0.630283	C00836	blue	2	rno00600|rno04071	Sphingolipid metabolism|Sphingolipid signaling pathway	10.23_302.3040m/z	302.304	10.2256	pos	395	Organic nitrogen compounds	Organonitrogen compounds	Amines	M+H	C18H39NO2	50.7	61.3	-4.49735	1.35295	0.00808626	0.104077	0.64605	206.788	320.08	133.623	176.178	137.339	227.1	343.419	196.068	233.786	216.998	227.163	421.198	352.05	242.702	261.786	350.194	318.614	281.354	447.205	401.614
Timolol	-0.561348	C07141	blue				3.60_631.3061m/z	631.306	3.60458	neg	HMDB0014517	Organic nitrogen compounds	Organonitrogen compounds	Amines	2M-H	C13H24N4O3S	40.8	14.5	-0.707635	3.05173	0.0391216	0.23196	0.677669	1418.81	2093.67	1009.43	819.004	1337.52	1252.47	2146.97	2013.54	1352.74	1671.25	1794.52	3277.59	2834.69	1448.62	1992	2239.97	1414.01	1971.11	1309.56	3077.01
L-Isoleucine	-0.41781	C00407	blue	9	rno00290|rno00280|rno04974|rno04978|rno05230|rno00970|rno02010|rno01230|rno01210	Valine, leucine and isoleucine biosynthesis|Valine, leucine and isoleucine degradation|Protein digestion and absorption|Mineral absorption|Central carbon metabolism in cancer|Aminoacyl-tRNA biosynthesis|ABC transporters|Biosynthesis of amino acids|2-Oxocarboxylic acid metabolism	1.84_131.0944n	132.102	1.83813	pos	23	Organic acids and derivatives	Carboxylic acids and derivatives	Amino acids, peptides, and analogues	M+H, 2M+H	C6H13NO2	57.7	90.4	-1.49223	3.37923	0.00135518	0.0379199	0.74856	1710.31	2284.8	1469.13	1496.48	1404.68	1475.82	2234.49	2163.32	1728.24	2199.7	1902.7	2091.66	1920.1	2037.87	2467.1	2265.66	2564.91	2627.83	2674.3	2380.96
Pyroglutamic acid	0.522783	C01879	red	1	rno00480	Glutathione metabolism	1.68_130.0496m/z	130.05	1.68212	pos	3251	Organic acids and derivatives	Carboxylic acids and derivatives	Amino acids, peptides, and analogues	M+H	C5H7NO3	49	49.4	-2.18869	1.78913	0.00150443	0.0394422	1.43672	515.136	358.549	491.142	523.681	619.512	520.044	559.772	304.91	586.892	421.843	347.864	427.119	295.963	335.503	249.272	429.645	390.929	341.985	452.865	251.052
Creatine	-0.528942	C00300	blue	2	rno00260|rno00330	Glycine, serine and threonine metabolism|Arginine and proline metabolism	0.73_131.0694n	132.077	0.731367	pos	7	Organic acids and derivatives	Carboxylic acids and derivatives	Amino acids, peptides, and analogues	M+H, 2M+Na, 2M+H, M+Na, M+H-H2O	C4H9N3O2	53.3	67.1	-0.285216	3.30915	0.0354938	0.223542	0.693063	1632.83	2355.96	1389.27	1500.47	910.88	1232.39	1544.64	3541.5	1310.65	1913.14	1457.47	1689.12	2200.38	2944.74	2549.5	2576.18	2559.1	2592.32	2792.33	2641.3
L-Leucine	-0.504454	C00123	blue	10	rno00290|rno00280|rno04974|rno04978|rno05230|rno04150|rno00970|rno02010|rno01230|rno01210	Valine, leucine and isoleucine biosynthesis|Valine, leucine and isoleucine degradation|Protein digestion and absorption|Mineral absorption|Central carbon metabolism in cancer|mTOR signaling pathway|Aminoacyl-tRNA biosynthesis|ABC transporters|Biosynthesis of amino acids|2-Oxocarboxylic acid metabolism	1.45_131.0949n	130.088	1.44538	neg	HMDB0000687	Organic acids and derivatives	Carboxylic acids and derivatives	Amino acids, peptides, and analogues	M-H, 2M-H	C6H13NO2	40.3	4.54	2.24132	2.28323	0.00831585	0.105567	0.704927	729.533	1034.91	956.681	875.253	713.855	711.931	562.045	630.666	656.301	1254.82	1413.19	1306.91	1227.45	722.447	1130.36	722.949	929.14	881.919	829.518	965.259
Endomorphin-2	-0.731917	C15891	blue	1	rno04080	Neuroactive ligand-receptor interaction	3.46_554.2780m/z	554.278	3.46253	pos	HMDB0005774	Organic acids and derivatives	Carboxylic acids and derivatives	Amino acids, peptides, and analogues	M+H-H2O	C32H37N5O5	33.8	0	3.23595	1.08646	0.0454939	0.248937	0.602103	135.58	225.177	69.4382	172.797	124.153	117.924	222.206	123.727	118.813	154.808	275.949	193.124	482.012	136.488	152.124	183.758	152.755	197.512	239.54	308.877
Thyrotropin releasing hormone	0.675485	C03958	red	1	rno04080	Neuroactive ligand-receptor interaction	9.18_362.1695n	407.168	9.1794	neg	HMDB0060080	Organic acids and derivatives	Carboxylic acids and derivatives	Amino acids, peptides, and analogues	M-H, M+FA-H	C16H22N6O4	42.2	15	-2.00996	2.27046	8.64132e-05	0.00679895	1.59713	627.902	393.143	740.673	707.223	596.629	596.939	652.654	536.51	564.689	553.869	537.233	361.487	479.582	415.827	393.973	317.778	412.39	356.847	245.139	250.449
O-Phosphotyrosine	0.818544	C06501	red				18.05_262.0486m/z	262.049	18.054	pos	HMDB0006049	Organic acids and derivatives	Carboxylic acids and derivatives	Amino acids, peptides, and analogues	M+H	C9H12NO6P	36.8	0	4.21179	1.03199	9.8296e-08	9.87875e-05	1.76363	95.1953	53.9771	101.79	91.0409	106.331	78.8082	103.553	95.4842	89.3597	67.1913	61.0618	40.9977	59.5998	49.8374	62.709	52.475	55.4471	56.2712	51.7852	36.3723
N2-gamma-Glutamylglutamine	0.612405	C05283	red				0.73_275.1123n	276.12	0.731367	pos	HMDB0011738	Organic acids and derivatives	Carboxylic acids and derivatives	Amino acids, peptides, and analogues	M+H, M+Na, M+K	C10H17N3O6	45.7	37.4	1.96644	1.45637	2.96677e-05	0.00322336	1.52881	268.938	175.913	245.011	263.655	261.507	263.898	345.81	273.329	229.353	180.733	171.994	112.42	188.884	193.593	179.122	172.635	142.115	232.509	200.01	161.034
gamma-Glutamylisoleucine	-0.55045						2.54_260.1375n	259.13	2.53865	neg	HMDB0011170	Organic acids and derivatives	Carboxylic acids and derivatives	Amino acids, peptides, and analogues	M-H2O-H, M-H	C11H20N2O5	45.9	33.5	1.07235	1.10041	0.00373048	0.0671487	0.682807	138.868	203.378	147.462	119.393	106.244	121.433	164.329	188.34	124.875	177.142	157.473	167.231	134.89	190.801	277.736	200.382	232.271	205.208	230.842	263.182
Phenylalanyl-Glycine	-0.325232						2.39_222.1013n	203.083	2.38998	neg	HMDB0028995	Organic acids and derivatives	Carboxylic acids and derivatives	Amino acids, peptides, and analogues	M-H2O-H, M-H	C11H14N2O3	44.8	29.5	4.00405	3.82194	0.0274503	0.197034	0.79817	3922.57	4914.45	4656.88	4780.5	3549.07	3690.87	2813.8	4361.03	3605.82	5250.58	4512.02	6217.08	4251.83	4194.28	3947.54	3611.14	6407.93	5560.97	4736.81	5368.78
Palmitoylglycine	1.1456						11.65_627.5306m/z	627.531	11.6515	pos	HMDB0013034	Organic acids and derivatives	Carboxylic acids and derivatives	Amino acids, peptides, and analogues	2M+H	C18H35NO3	39.2	0.01	-0.173928	1.58281	7.01102e-05	0.00596674	2.21238	202.871	91.6979	251.389	232.801	205.381	139.866	176.326	162.654	251.677	151.146	154.522	51.4788	144.072	62.24	61.208	76.0334	125.776	69.5066	58.4239	54.2694
Vignatic acid A	1.67012						11.69_552.2711m/z	552.271	11.6894	neg	HMDB0033599	Organic acids and derivatives	Carboxylic acids and derivatives	Amino acids, peptides, and analogues	M-H	C30H39N3O7	38.1	3.51	-0.837291	3.58124	4.9291e-06	0.00113643	3.1824	740.006	232.531	929.841	409.958	944.863	669.792	808.02	730.325	687.239	178.734	185.672	194.042	413.05	323.546	379.496	242.974	434.38	88.2498	55.71	61.9812
Deoxyhypusine	0.594233						14.61_452.3913m/z	452.391	14.6112	pos	HMDB0011150	Organic acids and derivatives	Carboxylic acids and derivatives	Amino acids, peptides, and analogues	2M+NH4	C10H23N3O2	39.2	1.39	-1.27975	1.18295	0.0129059	0.131479	1.50967	253.153	167.688	288.814	313.926	340.261	183.305	223.699	199.406	222.66	205.949	318.602	116.879	238.619	145.919	155.775	116.499	142.421	165.162	145.435	93.3045
2-amino-4-({1-[(carboxymethyl)-C-hydroxycarbonimidoyl]-2-{[5,10-dihydroxy-8,8-dimethyl-6-(2-methylpropanoyl)-2-oxo-4-phenyl-2H,8H,9H,10H-pyrano[2,3-h]chromen-9-yl]sulfanyl}ethyl}-C-hydroxycarbonimidoyl)butanoic acid	-0.884134						1.85_712.2194m/z	712.219	1.85168	neg	HMDB0126107	Organic acids and derivatives	Carboxylic acids and derivatives	Amino acids, peptides, and analogues	M-H	C34H39N3O12S	37	0	1.77216	1.07828	0.000175374	0.0105225	0.541813	63.298	116.826	65.768	63.4211	59.8423	47.3243	67.1513	81.1805	58.3983	102.16	116.571	119.738	152.205	68.8031	84.4155	104.031	115.971	166.452	125.766	128.976
Terbutaline	-0.704863	C07129	blue				12.41_468.3057m/z	468.306	12.406	pos	HMDB0015009	Benzenoids	Phenols	Benzenediols	2M+NH4	C12H19NO3	36.9	1.79	-2.41789	1.10697	0.0419995	0.239852	0.613501	144.298	235.204	120.033	165.668	133.706	141.422	202.679	118.285	128.293	83.7161	133.668	247.143	172.516	182.45	198.176	387.876	173.132	308.14	420.395	280.037
N-Undecylbenzenesulfonic acid	0.638207						11.26_311.1681m/z	311.168	11.2611	neg	HMDB0032549	Benzenoids	Benzene and substituted derivatives	Benzenesulfonic acids and derivatives	M-H	C17H28O3S	41.3	18.1	-1.79472	2.8888	0.0118855	0.126068	1.55639	1358.76	873.018	1113.17	1857.05	2210.7	1160.87	671.416	1092.34	1405.77	889.366	1239.87	1071.49	857.32	700.384	663.496	610.417	1068.22	733.706	960.988	807.952
Monoethylhexyl phthalic acid	0.357886	C03343	red				0.97_301.1404m/z	301.14	0.96885	pos	HMDB0013248	Benzenoids	Benzene and substituted derivatives	Benzoic acids and derivatives	M+Na	C16H22O4	39.6	3.97	-2.19559	1.72312	0.0406604	0.235752	1.28155	1072.95	837.23	846.331	1552.5	663.602	1256.1	1202.34	949.829	1039.94	972.327	818.154	704.009	852.193	705.976	838.748	815.18	991.851	1141.17	816.215	553.705
2-Benzoxazolol	0.410282						1.85_135.0315n	153.063	1.85163	pos	HMDB0032931	Organoheterocyclic compounds	Benzoxazoles	Benzoxazolones	M+H, M+NH4, 2M+H	C7H5NO2	42.9	19.9	-4.20815	1.17995	0.049602	0.259332	1.32895	380.368	286.218	370.159	455.011	454.381	360.929	358.185	226.011	437.901	295.472	313.209	433.86	332.194	355.858	293.633	227.972	362.688	69.7787	274.816	188.917
Cefotetan	1.00622	C06886	red				7.46_597.9915m/z	597.991	7.46062	pos	HMDB0015425	Organoheterocyclic compounds	Lactams	Beta lactams	M+Na	C17H17N7O8S4	35.1	0	0.229927	2.30521	0.0389793	0.231572	2.00864	727.616	362.242	1679.57	386.305	492.209	407.226	333.035	680.188	1114.77	361.75	822.956	149.348	458.747	322.083	314.053	255.553	414.354	179.579	349.153	357.088
7alpha,12alpha-dihydroxy-3-oxocholest-4-en-27-oic acid	-1.03892						9.78_446.3013n	445.294	9.77603	neg	LMST04030150	Lipids and lipid-like molecules	Sterol Lipids	Bile acids and derivatives	M-H, M+FA-H	C27H42O5	40.4	21.7	-4.38811	1.57979	0.00983975	0.114765	0.486691	136.437	280.336	65.9239	127.635	121.631	85.8279	232.804	190.372	130.864	200.087	188.343	173.429	318.447	474.92	203.107	466.812	133.261	320.781	387.643	216.863
(6E,8E)-4,6,8-Megastigmatriene	0.81123						9.18_221.1544m/z	221.154	9.1794	neg	HMDB0035180	Hydrocarbons	Unsaturated hydrocarbons	Branched unsaturated hydrocarbons	M+FA-H	C13H20	41.4	9.33	-1.47151	1.47034	0.000212289	0.0121337	1.75471	238.007	135.639	295.901	283.624	214.33	204.683	264.94	202.636	199.938	192.143	201.846	105.828	195.812	139.932	131.072	101.586	157.413	103.613	66.6519	96.1369
3,4,5-trihydroxy-6-{2-hydroxy-5-[(1E)-3-oxo-3-[(3,4,5,6-tetrahydroxyoxan-2-yl)methoxy]prop-1-en-1-yl]phenoxy}oxane-2-carboxylic acid	0.514556						17.39_519.1359m/z	519.136	17.3893	pos	HMDB0125185	Organic oxygen compounds	Organooxygen compounds	Carbohydrates and carbohydrate conjugates	M+H	C21H26O15	38.3	0	2.90051	2.52697	0.00189274	0.0456528	1.42855	1103.84	772.698	1184.35	1173.14	1251.68	930.168	1199.25	996.646	991.661	976.372	1207.15	558.862	935.4	633.776	779.707	644.46	672.397	770.104	854.086	467.368
3-Furanmethanol glucoside	1.00164						15.08_519.1709m/z	519.171	15.0784	neg	HMDB0032924	Organic oxygen compounds	Organooxygen compounds	Carbohydrates and carbohydrate conjugates	2M-H	C11H16O7	37.3	0	-1.92064	1.13711	0.00396694	0.0702515	2.00227	141.886	70.8625	188.129	178.157	187.022	72.7773	100.658	121.243	145.215	102.601	101.741	61.2942	163.419	68.3409	34.7078	17.086	52.0572	98.9477	28.9609	50.3324
6-[5-(2-carboxyeth-1-en-1-yl)-2,3-dihydroxyphenoxy]-3,4,5-trihydroxyoxane-2-carboxylic acid	0.835948						16.68_355.0678m/z	355.068	16.6774	pos	HMDB0127993	Organic oxygen compounds	Organooxygen compounds	Carbohydrates and carbohydrate conjugates	M+H-H2O	C15H16O11	37.9	0	4.93723	3.87453	8.11446e-06	0.00152379	1.78503	1427.42	799.659	1532.22	1658.09	1551.82	1232.74	1531.86	1206.59	1278.6	1059.47	1229.62	592.84	942.916	708.702	705.76	609.22	755.355	829.527	840.11	522.727
N-Desmethylzopiclone	0.731414						2.91_419.0877m/z	419.088	2.91295	neg	HMDB0060541	Organoheterocyclic compounds	Pyrrolopyrazines	Cyclopyrrolones	M+FA-H	C16H15ClN6O3	37.5	13.3	0.232433	1.10718	0.0007139	0.0259533	1.66027	150.985	90.9403	182.567	176.423	174.913	123.893	132.504	131.421	135.173	121.624	152.324	84.1691	139.248	63.1979	74.2416	71.8837	86.9375	77.804	72.6803	56.2335
5S-HETE di-endoperoxide	4.41224						13.53_403.2322m/z	403.232	13.5319	pos	LMFA03000011	Lipids and lipid-like molecules	Fatty Acyls	Eicosanoids	M+H	C20H34O8	38.2	13	-1.22879	2.27508	1.00927e-06	0.00048126	21.2919	217.971	10.2373	220.623	223.058	257.49	158	373.078	218.617	74.9314	1.90125	6.82715	1.26043	1.79926	13.2665	31.1889	10.304	1.98292	6.61547	23.0992	14.3647
19-Norandrosterone	0.448563						14.06_570.4519m/z	570.452	14.0554	pos	HMDB0002697	Lipids and lipid-like molecules	Steroids and steroid derivatives	Estrane steroids	2M+NH4	C18H28O2	38.6	0.0192	0.448455	1.21833	0.000851975	0.0288619	1.36468	270.591	198.281	249.598	293.201	317.851	222.632	290.438	255.478	264.936	218.767	269.354	132.809	238.904	182.472	188.061	167.222	210.717	208.923	211.181	152.685
4,8 Dimethylnonanoyl carnitine	1.2084						6.89_374.2541m/z	374.254	6.88522	neg	HMDB0006202	Lipids and lipid-like molecules	Fatty Acyls	Fatty acid esters	M+FA-H	C18H35NO4	39.5	3.63	-2.07825	1.18767	0.0162168	0.149407	2.31081	153.21	66.3013	284.183	168.806	175.319	196.093	98.3989	51.26	98.4107	62.2868	230.983	29.8501	110.985	46.1365	58.2371	38.637	54.3607	37.4825	19.5335	40.8224
2,6 Dimethylheptanoyl carnitine	0.292624						0.33_324.2158m/z	324.216	0.329567	pos	HMDB0006320	Lipids and lipid-like molecules	Fatty Acyls	Fatty acid esters	M+Na	C16H31NO4	35.6	0.0267	4.25525	2.43892	0.00974344	0.114232	1.22487	1927.45	1573.6	1965.05	2052.9	2051.17	1549.27	2022.61	1866.27	1984.92	1852.11	2084.43	1265.12	1818.23	1377	1478.89	1371.46	1608.18	1695.79	1634.9	1123.53
Isopropyl tetradecanoate	0.608295						1.16_271.2618m/z	271.262	1.16035	pos	HMDB0040392	Lipids and lipid-like molecules	Fatty Acyls	Fatty acid esters	M+H	C17H34O2	37	4.08	-4.90209	1.72142	0.00102443	0.0326843	1.52446	416.933	273.496	516.869	423.294	491.907	313.748	377.969	385.244	409.5	320.866	424.188	211.012	339.811	208.668	231.422	190.596	274.548	285.983	339.42	181.944
Glutarate semialdehyde	-0.55128	C03273	blue	1	rno00310	Lysine degradation	1.43_161.0457m/z	161.046	1.43172	neg	HMDB0012233	Lipids and lipid-like molecules	Fatty Acyls	Fatty acids and conjugates	M+FA-H	C5H8O3	47.7	39.9	0.952908	1.03055	0.002015	0.0469916	0.682414	120.866	177.115	126.932	121.956	103.931	98.5955	129.805	147.272	117.568	154.642	157.16	145.245	140.667	187.666	230.038	183.247	223.066	131.006	236.955	158.571
3S-methyl-2-oxo-pentanoic acid	-0.792179	C00671	blue	4	rno00290|rno00280|rno01230|rno01210	Valine, leucine and isoleucine biosynthesis|Valine, leucine and isoleucine degradation|Biosynthesis of amino acids|2-Oxocarboxylic acid metabolism	2.90_129.0558m/z	129.056	2.89947	neg	LMFA01020275	Lipids and lipid-like molecules	Fatty Acyls	Fatty Acids and Conjugates	M-H	C6H10O3	39.9	0	0.315094	1.47148	0.0445296	0.246521	0.577471	212.018	367.149	149.057	143.904	157.004	143.961	334.046	364.094	192.06	280.786	194.801	174.121	133.513	715.946	455.309	355.75	494.166	353.045	384.957	496.244
Mevalonic acid	-0.849313	C00418	blue	2	rno00900|rno04216	Terpenoid backbone biosynthesis|Ferroptosis	3.17_129.0558m/z	129.056	3.17043	neg	LMFA01050352	Lipids and lipid-like molecules	Fatty Acyls	Fatty Acids and Conjugates	M-H2O-H	C6H12O4	42.4	14.5	0.750742	1.86569	0.00349985	0.0643973	0.555049	227.036	409.037	167.035	185.858	206.298	181.642	306.006	326.942	215.468	408.332	260.27	271.507	169.481	462.407	444.851	389.762	475.042	484.967	507.321	625.469
7-oxo-8-amino-nonanoic acid	1.72538	C01092	red	1	rno00780	Biotin metabolism	3.63_186.1138m/z	186.114	3.63158	neg	LMFA01060168	Lipids and lipid-like molecules	Fatty Acyls	Fatty Acids and Conjugates	M-H	C9H17NO3	46.9	40	0.987237	2.85263	0.000259263	0.0133751	3.30668	571.284	172.767	842.056	1003.93	547.599	532.328	270.339	403.124	399.618	370.196	276.194	120.452	113.627	83.5589	120.132	78.9865	210.912	237.84	89.2476	199.288
Juniperic acid	1.49097						9.22_290.2685m/z	290.268	9.21885	pos	LMFA01050051	Lipids and lipid-like molecules	Fatty Acyls	Fatty Acids and Conjugates	M+NH4	C16H32O3	50.1	55.9	-1.90928	2.22691	0.000348119	0.0158427	2.81077	371.415	132.14	376.998	423.944	380.447	178.949	651.887	318.716	268.963	184.494	49.9725	116.648	24.0524	165.576	262.273	169.296	234.47	108.876	65.9514	71.9288
9,12-dioxo-dodecanoic acid	-0.447132						3.09_228.1352n	246.169	3.08722	pos	LMFA01060092	Lipids and lipid-like molecules	Fatty Acyls	Fatty Acids and Conjugates	M+NH4, 2M+Na	C12H20O4	41.2	15.2	-4.32749	1.00031	0.0105666	0.117667	0.733499	152.531	207.95	230.542	129.735	98.5607	182.35	150.786	135.845	139.9	244.819	197.855	203.82	165.044	195.712	159.598	236.358	172.862	239.527	192.115	279.738
(Z)-4-Dodecenal	-1.18102						10.81_241.1806m/z	241.181	10.8116	neg	HMDB0032247	Lipids and lipid-like molecules	Fatty Acyls	Fatty aldehydes	M+FA-H	C13H24O	39.6	1.3	-1.43528	1.14116	0.0224956	0.178485	0.441041	71.425	161.946	52.8584	41.9126	71.204	49.9331	115.913	104.579	63.5749	69.1688	50.1079	81.3754	66.083	179.135	275.349	157.06	235.554	166.937	328.055	172.586
Oleamide	1.09438	C19670	red				14.40_281.2713n	282.279	14.4009	pos	HMDB0002117	Lipids and lipid-like molecules	Fatty Acyls	Fatty amides	M+H, 2M+H, 2M+Na, M+Na	C18H35NO	51.1	58.8	-2.02145	10.5785	0.0448226	0.24718	2.13522	14875.8	6966.86	9023.45	15044.7	8092.83	11161.2	36732.9	4031.81	20043.5	4217.08	18508.5	9398.34	7855.39	4121.31	8036.81	5912.49	5011.97	4958.63	2351.85	6263.16
dodecanamide	0.69553	C13831	red				11.44_200.2000m/z	200.2	11.436	pos	LMFA08010001	Lipids and lipid-like molecules	Fatty Acyls	Fatty amides	M+H	C12H25NO	45.7	37.1	-4.63475	1.61772	0.011287	0.122763	1.61948	402.21	248.358	420.469	437.901	332.383	299.284	622.875	217.637	484.922	183.668	447.576	113	386.146	171.539	257.948	244.46	226.026	276.208	217.565	207.798
Palmitic amide	0.774441						14.14_255.2555n	256.263	14.143	pos	HMDB0012273	Lipids and lipid-like molecules	Fatty Acyls	Fatty amides	M+H, 2M+H, M+Na	C16H33NO	42.9	19.6	-2.88741	4.00004	0.0373363	0.228103	1.71053	2636.79	1541.51	1846.67	2574.39	1751.81	2056.96	5628.05	1288.21	3311.44	1049.53	2874.44	1683.05	1824.67	944.312	1835.46	1406.12	1299.44	1570.12	981.159	1488.26
N-oleyl-Ala-His	-1.08257						8.16_981.7106m/z	981.711	8.16123	pos	LMFA08020220	Lipids and lipid-like molecules	Fatty Acyls	Fatty amides	2M+H	C27H46N4O4	34.4	0	-0.504272	1.09464	0.00344223	0.0637726	0.472187	59.6923	126.417	52.4151	31.1015	38.0239	47.3742	90.3017	97.2621	61.3674	132.76	89.142	177.805	68.1369	190.021	75.6292	69.5197	123.4	126.241	192.558	145.37
2-(9R-(5Z,9Z-tetracosadienoyloxy)-3-methyl-2Z-decenoyloxy)-ethanesulfonic acid	0.346062						13.78_654.4506n	672.484	13.7782	pos	LMFA07020003	Lipids and lipid-like molecules	Fatty Acyls	Fatty esters	M+NH4, M+Na	C37H66O7S	36.6	0	-3.52785	1.04523	0.00258161	0.054602	1.27109	277.341	218.192	264.627	311.938	281.246	235.333	279.928	267.765	300.549	260.644	276.217	167.424	251.627	198.151	221.513	189.957	215.354	253.447	207.834	157.944
14,14,14-Trifluoro-11Z-tetradecenyl acetate	0.486165						0.86_309.2028m/z	309.203	0.85935	pos	LMFA07010328	Lipids and lipid-like molecules	Fatty Acyls	Fatty esters	M+H	C16H27F3O2	39.4	4.4	-2.48896	2.49088	0.00746527	0.0996647	1.40072	1354.49	966.999	1140.27	1915.77	860.593	1553.55	1559.41	1206.62	1245.24	1174.95	1018.02	813.296	986.725	811.833	899.367	907.43	1075.36	1366.16	937.07	646.782
Australone A	-0.866279						11.68_419.1515m/z	419.152	11.6759	neg	LMPK12110926	Lipids and lipid-like molecules	Polyketides	Flavonoids	M-H	C25H24O6	38.8	11	3.61188	1.41474	0.00281802	0.0567367	0.54856	126.765	231.087	149.42	149.919	124.466	118.065	125.825	85.2159	134.445	232.292	178.208	163.009	197.409	143.75	249.132	383.191	350.172	197.267	255.254	192.277
2-Phenyl-1,3-dioxolane-4-methanol	0.267425						8.51_163.0747m/z	163.075	8.50938	pos	HMDB0031240	Lipids and lipid-like molecules	Glycerolipids	Glycerol ethers	M+H-H2O	C10H12O3	50.5	58.3	-3.68011	1.03407	0.00770168	0.101289	1.20366	350.65	291.32	344.153	347.726	374.785	294.489	370.3	342.365	380.729	317.017	352.744	244.759	350.373	275.88	268.403	246.24	317.011	315.707	305.549	210.838
PA(0:0/16:0)	0.405842	C00416	red	11	rno00564|rno05231|rno05212|rno04912|rno04666|rno04072|rno04975|rno04070|rno05200|rno00561|rno04024	Glycerophospholipid metabolism|Choline metabolism in cancer|Pancreatic cancer|GnRH signaling pathway|Fc gamma R-mediated phagocytosis|Phospholipase D signaling pathway|Fat digestion and absorption|Phosphatidylinositol signaling system|Pathways in cancer|Glycerolipid metabolism|cAMP signaling pathway	12.48_409.2343m/z	409.234	12.476	neg	LMGP10050042	Lipids and lipid-like molecules	Glycerophospholipids	Glycerophosphates	M-H	C19H39O7P	43.6	33.1	-4.34538	1.01837	0.00742388	0.0993696	1.32486	248.13	187.287	307.281	250.239	258.595	234.781	304.859	204.169	176.984	216.488	217.849	173.18	194.356	133.415	158.236	218.006	194.312	216.329	217.49	120.5
LysoPC(18:1(11Z))	-0.393933	C04230	blue	2	rno00564|rno05231	Glycerophospholipid metabolism|Choline metabolism in cancer	12.32_522.3545m/z	522.355	12.3241	pos	61695	Lipids and lipid-like molecules	Glycerophospholipids	Glycerophosphocholines	M+H	C26H52NO7P	52.7	67.3	-1.70923	17.8773	0.0217568	0.175275	0.761052	70467.1	92591.7	63795.8	58640.6	66120.9	71039	81834.3	74996.7	76842.7	64077	59897.7	97988.7	73281.7	87067.7	103112	114015	91425.9	118299	126503	82842.3
PC(18:1(11Z)/18:0)	0.642556	C00157	red	6	rno00564|rno05231|rno04723|rno00591|rno00592|rno00590	Glycerophospholipid metabolism|Choline metabolism in cancer|Retrograde endocannabinoid signaling|Linoleic acid metabolism|alpha-Linolenic acid metabolism|Arachidonic acid metabolism	11.44_810.5986m/z	810.599	11.436	pos	HMDB0008069	Lipids and lipid-like molecules	Glycerophospholipids	Glycerophosphocholines	M+Na	C44H86NO8P	39	0	0.397733	11.9831	0.000927993	0.0305781	1.56109	19069.5	12215.5	12264.3	16880.2	21813.6	16284.3	21386	21733.1	23124.8	9130.25	13601	9886.5	15988.1	14639.4	12906.8	11275.1	17031.3	11648.9	5984.43	12278.4
PC(20:4(8Z,11Z,14Z,17Z)/0:0)	-0.252601						10.74_588.3302m/z	588.33	10.7433	neg	LMGP01050140	Lipids and lipid-like molecules	Glycerophospholipids	Glycerophosphocholines	M+FA-H	C28H50NO7P	53.3	67.7	-0.848137	3.44521	0.0299994	0.205448	0.839382	4776.77	5690.83	5748.36	3695.8	4935.12	4966.39	4385.04	5139.93	4566.77	5401.92	5527.15	6822.78	5027.33	4436.46	6235.09	5485.66	7475.82	5270.44	5885.2	5031.23
LysoPC(20:1(11Z))	-0.391917						12.86_594.3762m/z	594.376	12.8625	neg	HMDB0010391	Lipids and lipid-like molecules	Glycerophospholipids	Glycerophosphocholines	M+FA-H	C28H56NO7P	53.3	73.4	-2.71395	2.81785	0.00108455	0.0335797	0.762116	1284.5	1685.44	1426.2	1092.67	1706.01	1489.25	975.1	1076.94	1225.34	1798.01	1702.34	1776.48	1606.63	1593.38	1822.59	2013.93	1540.22	1706.18	1580.93	1399.13
LysoPC(20:5(5Z,8Z,11Z,14Z,17Z))	-0.44057						10.33_586.3138m/z	586.314	10.3333	neg	HMDB0010397	Lipids and lipid-like molecules	Glycerophospholipids	Glycerophosphocholines	M+FA-H	C28H48NO7P	51.6	67.2	-2.24919	2.44061	0.0401907	0.234786	0.736843	1341.02	1819.95	1012.42	1378.29	1595.39	1495.54	1168.62	1482.05	1254.83	1100.29	1016.79	2329.02	1806.29	1582.78	2184.56	1503.19	1646.81	2067.94	2859.15	1922.66
LysoPC(18:3(6Z,9Z,12Z))	-0.488085						10.39_562.3134m/z	562.313	10.388	neg	HMDB0010387	Lipids and lipid-like molecules	Glycerophospholipids	Glycerophosphocholines	M+FA-H	C26H48NO7P	51.2	67.2	-3.18913	2.89229	0.0035276	0.0645567	0.712971	1204.56	1689.49	1093.12	1304.38	1087.19	1121.34	1190.87	1498.69	1136.31	1366.33	1324.8	1768.96	1591.58	1894.47	1810.27	1327.38	2364.31	1640.77	2158.9	1336.63
PC(O-18:1(11Z)/0:0)	-0.366795						12.04_552.3652m/z	552.365	12.0437	neg	LMGP01060034	Lipids and lipid-like molecules	Glycerophospholipids	Glycerophosphocholines	M+FA-H	C26H54NO6P	50.6	64.5	-3.75381	2.13608	0.0171938	0.153826	0.775504	1070.87	1380.88	1111.69	944.087	1017.28	1199.42	1081.49	1092.43	1049.72	960.84	880.084	1586.46	1052.87	1285.65	1580.73	1556.91	1503.63	1497.72	1830.04	1454.69
PC(O-16:0/0:0)	-0.310191						11.73_526.3499m/z	526.35	11.7301	neg	LMGP01060010	Lipids and lipid-like molecules	Glycerophospholipids	Glycerophosphocholines	M+FA-H	C24H52NO6P	49.9	59.3	-3.17548	2.14641	0.00588495	0.0878373	0.806535	1194.27	1480.74	1376.6	1061.21	1191.91	1221.49	1109.38	1222.12	1177.19	1182.72	1196.62	1600.89	1386.1	1443.57	1534.54	1361.06	1576.21	1760.46	1904.11	1341.88
PC(22:5(4Z,7Z,10Z,13Z,16Z)/22:5(7Z,10Z,13Z,16Z,19Z))	0.81934						17.45_904.5862m/z	904.586	17.4483	pos	HMDB0008681	Lipids and lipid-like molecules	Glycerophospholipids	Glycerophosphocholines	M+Na	C52H84NO8P	37.1	0.11	4.03385	1.42134	4.35186e-06	0.00109341	1.7646	192.157	108.895	223.054	193.711	179.005	133.974	204.934	189.182	221.236	142.517	141.7	82.2471	109.334	97.8952	100.738	96.759	98.3868	116.703	131.473	80.0963
PC(17:1(10Z)/0:0)	-0.17295						11.64_506.3230m/z	506.323	11.6352	neg	LMGP01050002	Lipids and lipid-like molecules	Glycerophospholipids	Glycerophosphocholines	M-H	C25H50NO7P	44.2	34.9	-4.40638	1.32564	0.0279521	0.198763	0.887027	1046.54	1179.83	1193.68	979.981	1146.57	1119.02	915.91	965.637	1005.01	1035.15	1097.61	1420.94	1174.02	1037.71	1220.56	1184.16	1123.88	1325.38	1247.97	1110.78
PC(24:0/22:0)	0.481955						0.57_929.7838n	912.781	0.57455	pos	HMDB0008775	Lipids and lipid-like molecules	Glycerophospholipids	Glycerophosphocholines	M+H-H2O, M+H	C54H108NO8P	34.5	0	2.78665	1.03123	0.00252482	0.0537026	1.39664	195.048	139.655	232.719	199.855	216.405	138.953	184.801	184.525	208.077	154.575	227.659	116.482	149.228	119.643	109.445	119.819	130.501	147.714	144.306	116.838
LysoPC(18:3(9Z,12Z,15Z))	-0.519598						10.97_517.3148n	518.322	10.9716	pos	61698	Lipids and lipid-like molecules	Glycerophospholipids	Glycerophosphocholines	M+H, M+Na	C26H48NO7P	42.6	27.1	-4.03135	3.48709	0.0364359	0.225236	0.697566	2172.7	3114.69	1414.79	1965.64	1644.61	1946.15	2922.65	2986.77	2328.3	1638.07	1785.5	3089.52	2481.07	3678.43	3276.22	3064.05	4037.53	3504.82	5007.4	2698.99
PC(22:5(7Z,10Z,13Z,16Z,19Z)/22:5(4Z,7Z,10Z,13Z,16Z))	0.854272						9.44_904.5858m/z	904.586	9.43683	pos	HMDB0008713	Lipids and lipid-like molecules	Glycerophospholipids	Glycerophosphocholines	M+Na	C52H84NO8P	33.4	0	3.57223	1.187	0.00187006	0.0453782	1.80785	164.845	91.1829	242.959	191.65	202.553	98.831	130.727	134.778	152.414	136.009	168.653	61.5819	108.778	61.7982	81.3296	64.8693	96.8914	85.2285	77.1954	60.6773
PC(22:5(4Z,7Z,10Z,13Z,16Z)/22:5(4Z,7Z,10Z,13Z,16Z))	0.836456						11.26_904.5846m/z	904.585	11.2589	pos	HMDB0008680	Lipids and lipid-like molecules	Glycerophospholipids	Glycerophosphocholines	M+Na	C52H84NO8P	35.3	0.00169	2.16412	3.26364	0.000615758	0.0235747	1.78566	1194.39	668.878	1660.88	1461.45	1309.95	746.591	982.972	1037.37	1161.49	994.841	1088.39	455.947	810.561	517.564	578.552	450.679	752.866	636.31	586.956	484.985
PC(22:6(4Z,7Z,10Z,13Z,16Z,19Z)/22:4(7Z,10Z,13Z,16Z))	0.990417						12.57_904.5837m/z	904.584	12.574	pos	HMDB0008745	Lipids and lipid-like molecules	Glycerophospholipids	Glycerophosphocholines	M+Na	C52H84NO8P	40.1	15.6	1.18204	3.27627	0.00037682	0.0165253	1.98676	1029.82	518.341	1593.35	1157.77	1217.25	659.045	789.492	813.198	978.618	784.416	830.835	357.424	607.519	384.949	400.852	447.446	588.811	469.164	484.617	345.713
PC(22:4(7Z,10Z,13Z,16Z)/22:6(4Z,7Z,10Z,13Z,16Z,19Z))	0.95613						13.82_904.5835m/z	904.584	13.8197	pos	HMDB0008649	Lipids and lipid-like molecules	Glycerophospholipids	Glycerophosphocholines	M+Na	C52H84NO8P	36	3.78	0.937249	1.83449	1.31561e-05	0.00200839	1.9401	294.461	151.776	367.054	348.34	338.216	218.673	256.953	258.615	273.377	188.952	244.122	107.4	148.896	100.717	134.404	138.905	144.551	172.609	175.619	113.364
PE(20:1(11Z)/20:3(8Z,11Z,14Z))	-0.45418	C00350	blue	6	rno00564|rno04723|rno00563|rno04136|rno04140|rno05167	Glycerophospholipid metabolism|Retrograde endocannabinoid signaling|Glycosylphosphatidylinositol (GPI)-anchor biosynthesis|Autophagy - other|Autophagy - animal|Kaposi sarcoma-associated herpesvirus infection	11.66_840.5754m/z	840.575	11.6623	neg	LMGP02010862	Lipids and lipid-like molecules	Glycerophospholipids	Glycerophosphoethanolamines	M+FA-H	C45H82NO8P	43.3	20.9	-0.748482	4.37122	0.0264887	0.193387	0.729925	3355.13	4596.54	3432.27	4054.79	2744.69	3301.6	3727.46	2764.64	3460.45	4214.6	2358.97	5101.81	3241.71	3609.21	5527.36	6953.76	5491	4151.57	5398.7	4513.26
LysoPE(0:0/20:4(5Z,8Z,11Z,14Z))	-0.484097						10.65_500.2764m/z	500.276	10.6477	neg	HMDB0011487	Lipids and lipid-like molecules	Glycerophospholipids	Glycerophosphoethanolamines	M-H	C25H44NO7P	39.1	15.5	-3.62503	1.47916	0.0211335	0.172676	0.714944	378.217	529.015	361.016	314.299	353.198	393.159	512.675	361.156	352.013	309.844	379.616	591.822	458.925	644.398	477.055	592.57	397.072	481.369	783.017	703.482
LysoPE(18:2(9Z,12Z)/0:0)	-0.57306						11.37_477.2847n	478.292	11.3679	pos	62292	Lipids and lipid-like molecules	Glycerophospholipids	Glycerophosphoethanolamines	M+H, 2M+H, M+Na, M+H-H2O	C23H44NO7P	48.6	50.8	-1.79867	2.9322	0.0433201	0.243277	0.67219	1471.52	2189.15	1070.14	1127.47	1219.4	2038.23	1994.1	1230.74	1620.56	1293.64	1971.07	3365.26	2894.88	1672.05	1719.32	2104.01	1325.77	2058.17	3695.98	1980.45
LysoPE(20:4(5Z,8Z,11Z,14Z)/0:0)	-0.539264						10.81_500.2770m/z	500.277	10.8116	neg	HMDB0011517	Lipids and lipid-like molecules	Glycerophospholipids	Glycerophosphoethanolamines	M-H	C25H44NO7P	47.9	44.1	-2.52122	3.29506	0.027598	0.19741	0.688122	1825.66	2653.1	1887.44	1111.45	1923.6	2108.49	2352.74	1568.62	1827.26	1473.52	1953.38	4111.6	2444.69	2387.49	2479.45	3121.54	1926.23	2372.14	4073.39	2840.69
PE(P-16:0/0:0)	-0.969562						12.16_437.2889n	438.296	12.1582	pos	LMGP02070001	Lipids and lipid-like molecules	Glycerophospholipids	Glycerophosphoethanolamines	M+H, M+Na	C21H44NO6P	42.9	25.9	-3.91641	2.83398	0.0199527	0.168284	0.510661	548.419	1073.94	444.07	482.654	416.009	559.089	903.815	430.155	603.14	608.176	525.606	779.502	642.35	733.232	1229.04	1807.24	962.244	1153.92	2142.52	1229.5
1-(2-methoxy-6Z-octadecenyl)-sn-glycero-3-phosphoethanolamine	-0.256869						11.08_540.3297m/z	540.33	11.0839	neg	LMGP02060020	Lipids and lipid-like molecules	Glycerophospholipids	Glycerophosphoethanolamines	M+FA-H	C24H50NO7P	41.5	9.89	-1.98712	7.5102	0.0043496	0.0744059	0.836902	17359.6	20742.7	18661.6	15840.8	17350.1	17173.7	17104	18119.4	17267.3	16757.6	17624.7	23551.6	19460.9	18877.3	21818.4	22814.1	23436.2	20571.3	24230.7	19026.3
LysoPE(18:0/0:0)	-0.586463						11.81_462.2973m/z	462.297	11.8121	neg	HMDB0011130	Lipids and lipid-like molecules	Glycerophospholipids	Glycerophosphoethanolamines	M-H2O-H	C23H48NO7P	33.9	16.8	-3.44775	2.68723	0.0259212	0.19097	0.665974	991.16	1488.29	725.422	1046.71	998.802	1010.87	1211.68	779.476	1165.16	914.486	959.408	1380.01	1184.72	1204	1520.95	2356.05	1386.33	1274.19	2461.33	1729.7
1-(6-[3]-ladderane-hexanoyl)-2-(8-[3]-ladderane-octanyl)-sn-glycerophosphoethanolamine	0.550923						16.39_763.5365m/z	763.537	16.3939	pos	LMGP02080008	Lipids and lipid-like molecules	Glycerophospholipids	Glycerophosphoethanolamines	M+NH4	C43H72NO7P	30	0	-2.6153	1.20353	0.00960683	0.113839	1.46502	291.839	199.204	224.004	320.906	364.122	264.699	403.614	309.709	155.816	228.788	221.533	104.552	184.049	277.387	255.68	197.329	154.903	166.585	166.114	234.328
PI(20:3(5Z,8Z,11Z)/20:3(5Z,8Z,11Z))	0.898857	C00626	red				12.79_909.5473m/z	909.547	12.7879	neg	HMDB0009884	Lipids and lipid-like molecules	Glycerophospholipids	Glycerophosphoinositols	M-H	C49H83O13P	34.9	0	-2.83305	1.11755	0.0062831	0.092174	1.86459	158.801	85.1669	167.941	241.702	187.914	39.2537	123.865	194.899	156.033	38.6989	87.6458	37.3975	33.7696	71.8131	87.3904	117.221	137.528	120.706	106.816	97.8486
PI(20:1(11Z)/16:0)	0.781994						17.48_887.5595m/z	887.56	17.4777	pos	LMGP06010502	Lipids and lipid-like molecules	Glycerophospholipids	Glycerophosphoinositols	M+Na	C45H85O13P	46.1	43.9	-2.85608	1.22656	7.69931e-06	0.0015046	1.71951	149.038	86.6752	177.724	146.23	143.174	109.194	161.899	145.481	159.567	100.344	118.269	59.6311	111.344	74.7194	73.8057	74.1874	74.8381	97.8425	97.3776	71.0677
PI(16:0/18:2(9Z,12Z))	1.12929						8.29_879.5238m/z	879.524	8.29262	neg	LMGP06010959	Lipids and lipid-like molecules	Glycerophospholipids	Glycerophosphoinositols	M+FA-H	C43H79O13P	44.6	40.8	-0.289962	1.06939	0.0261021	0.191652	2.18752	137.434	62.8265	16.3219	65.3851	115.519	169.691	204.915	175.807	214.399	10.2328	14.7982	103.415	0.804597	111.795	4.47246	115.23	0.0332855	99.9856	123.9	106.425
PI(22:6(4Z,7Z,10Z,13Z,16Z,19Z)/22:0)	-0.98288						11.14_947.6060m/z	947.606	11.1381	neg	LMGP06010811	Lipids and lipid-like molecules	Glycerophospholipids	Glycerophosphoinositols	M-H2O-H	C53H91O13P	35.5	1.97	4.25843	1.14678	0.0206462	0.170544	0.505969	94.7759	187.316	93.6587	63.1392	73.5185	111.506	131.468	80.0015	110.139	70.6826	97.4906	347.259	129.875	202.34	169.357	278.437	128.086	139.589	328.172	169.186
PI(20:4(5Z,8Z,11Z,14Z)/18:1(9Z))	0.743441						11.88_883.5338m/z	883.534	11.8804	neg	HMDB0009896	Lipids and lipid-like molecules	Glycerophospholipids	Glycerophosphoinositols	M-H	C47H81O13P	36.6	0	-0.436171	1.83024	0.000551778	0.0218178	1.67416	383.279	228.937	373.589	366.459	379.685	384.551	316.581	431.395	430.693	221.081	379.554	204.379	398.512	147.129	167.196	117.23	246.874	228.44	236.797	171.118
PI(20:4(5Z,8Z,11Z,14Z)/18:0)	0.707311						11.87_885.5481m/z	885.548	11.8667	neg	LMGP06010598	Lipids and lipid-like molecules	Glycerophospholipids	Glycerophosphoinositols	M-H	C47H83O13P	37.4	8.8	-1.92464	7.30088	0.0162969	0.149802	1.63276	8705.05	5331.5	12892.7	12155	12858.4	6468.97	5134.41	4497.34	6928.63	7122.08	7163.04	3401.51	5540.8	4002.35	3861.46	3736.44	6592.98	6799.75	6274.94	4151.16
PI(20:3(5Z,8Z,11Z)/20:3(8Z,11Z,14Z))	0.544856						12.10_909.5470m/z	909.547	12.0979	neg	HMDB0009885	Lipids and lipid-like molecules	Glycerophospholipids	Glycerophosphoinositols	M-H	C49H83O13P	33.9	0	-3.18297	1.2868	0.0389406	0.231572	1.45887	390.623	267.756	492.685	569.652	433.458	124.637	229.731	431.309	452.887	213.267	308.812	166.712	166.674	186.016	264.438	306.714	400.063	329.075	323.194	280.353
PI(18:1(9Z)/20:3(8Z,11Z,14Z))	0.689216						11.25_885.5489m/z	885.549	11.2475	neg	LMGP06010303	Lipids and lipid-like molecules	Glycerophospholipids	Glycerophosphoinositols	M-H	C47H83O13P	33.4	6.96	-1.1119	2.60512	0.0168594	0.152532	1.61241	1164.55	722.245	1654.96	1760.15	1577.06	883.23	705.698	613.115	957.667	1039.34	1058.46	490.313	724.69	518.306	500.304	480.708	841.54	922.549	739.788	628.698
1-Oleoylglycerophosphoserine	1.2762						11.76_504.2718m/z	504.272	11.7574	neg	HMDB0061694	Lipids and lipid-like molecules	Glycerophospholipids	Glycerophosphoserines	M-H2O-H	C24H46NO9P	40.7	14.3	-2.71087	4.20045	4.63762e-05	0.00440392	2.42201	1279.99	528.485	1328.44	975.745	1168.96	1350.63	1371.33	1568.04	1196.81	472.778	468.493	634.955	1227.34	511.984	886.238	401.209	690.332	193.909	141.713	184.386
1-(2-methoxy-6Z-heptadecenyl)-sn-glycero-3-phosphoserine	1.44769						13.08_506.2868m/z	506.287	13.082	neg	LMGP03060015	Lipids and lipid-like molecules	Glycerophospholipids	Glycerophosphoserines	M-H2O-H	C24H48NO9P	37.7	6.28	-3.82863	3.0752	5.80079e-06	0.00124924	2.72772	611.597	224.215	662.826	596.191	583.403	536.609	722.235	613.01	566.903	226.564	230.485	160.186	536.148	199.478	404.381	209.3	288.72	84.0494	58.1558	68.9031
PS(21:0/22:6(4Z,7Z,10Z,13Z,16Z,19Z))	1.02392						14.05_877.5789n	922.576	14.0489	neg	LMGP03010004	Lipids and lipid-like molecules	Glycerophospholipids	Glycerophosphoserines	M-H, M+FA-H	C49H84NO10P	39.6	23.6	-4.93921	3.6226	0.0124622	0.129564	2.03343	1604.42	789.021	2481.64	2481.36	2231.65	833.358	406.029	1006.68	1790.21	1201.48	1666.48	627.435	465.692	345.346	837.253	567.89	937.239	737.534	702.118	590.76
D-erythro-L-galacto-Nonulose	0.670266						1.05_269.0880m/z	269.088	1.05157	neg	HMDB0029955	Organooxygen compounds	Carbohydrates and carbohydrate conjugates	Glycosyl compounds	M-H	C9H18O9	41.9	21.1	0.795884	1.02378	0.0144423	0.140803	1.59137	165.925	104.265	202.771	181.598	235.99	175.088	105.571	90.3987	170.055	105.655	214.269	137.665	122.517	104.857	76.567	77.8201	67.1968	97.9996	72.8739	69.4995
4-Phosphopantothenoylcysteine	0.47023	C04352	red	1	rno00770	Pantothenate and CoA biosynthesis	6.01_401.0770m/z	401.077	6.00777	neg	HMDB0001117	Organic acids and derivatives	Peptidomimetics	Hybrid peptides	M-H	C12H23N2O9PS	41.6	22.9	-4.74078	2.24004	0.0463242	0.251249	1.38533	1379.74	995.968	1710.99	1862.55	1686.31	1043.46	1012.66	1176.65	1165.59	1363.06	1908.15	793.144	1241.24	770.82	862.133	692.794	982.353	887.581	774.96	679.403
Dolasetron	-0.697926	C07866	blue				4.67_649.3014m/z	649.301	4.6693	pos	HMDB0014895	Organoheterocyclic compounds	Indoles and derivatives	Indolecarboxylic acids and derivatives	2M+H	C19H20N2O3	37.2	0	-1.08753	1.38006	0.0405538	0.235752	0.616458	222.303	360.613	225.051	102.278	185.174	119.088	327.373	398.17	198.986	203.968	211.761	313.008	217.496	320.901	425.166	327.867	318.284	644.948	464.433	518.915
Astaxanthin diglucoside/ Astaxanthin beta-D-diglucoside	0.769344						17.46_943.4805m/z	943.481	17.463	pos	LMPR01070100	Lipids and lipid-like molecules	Prenol lipids	Isoprenoids	M+Na	C52H72O14	36.2	10.1	-1.00591	1.02705	1.18181e-05	0.00185099	1.70449	107.99	63.3559	124.312	109.134	107.193	77.8573	109.439	105.845	122.148	83.7825	88.4073	47.8776	69.6777	57.9249	63.4713	56.6565	44.9118	63.4857	73.8076	46.9122
Ergoloid	-0.674507						3.62_580.2800m/z	580.28	3.61808	neg	HMDB0240271	Alkaloids and derivatives	Ergoline and derivatives	Lysergic acids and derivatives	M+FA-H	C29H37N5O5	41.9	29.7	4.35316	4.80941	0.00214891	0.0487619	0.626546	2042.46	3259.86	1631.52	1371.77	1982.7	1781.71	2638.58	3024.79	1866.11	2534.07	2847.19	4441.78	3602.65	2645.54	3060.36	3195.55	3019.83	3559.43	2316.33	4635.76
3-Oxododecanoic acid	-1.13855	C02367	blue				9.22_213.1492m/z	213.149	9.2204	neg	HMDB0010727	Organic acids and derivatives	Keto acids and derivatives	Medium-chain keto acids and derivatives	M-H	C12H22O3	48.4	46.5	-1.83022	1.22715	0.0302939	0.206526	0.454216	90.87	200.059	66.8711	47.6091	78.3724	67.7232	149.134	139.998	86.383	73.8742	48.7004	87.4744	74.2786	235.508	333.127	155.264	306.294	242.882	369.197	274.05
1-Octylglycerol	-1.11559						10.36_447.3079m/z	447.308	10.3559	pos	LMGL01020027	Lipids and lipid-like molecules	Glycerolipids	Monoradylglycerols	2M+K	C11H24O3	44.9	35.5	-0.791829	1.24312	0.0232065	0.181852	0.461502	85.5003	185.265	51.879	108.853	102.953	41.2362	128.664	95.9538	68.9642	116.987	106.502	87.5023	211.628	354.062	128.962	313.119	79.9271	234.768	298.935	105.528
(3S,6E)-Nerolidol	-1.30158	C09704	blue				10.09_239.1650m/z	239.165	10.0893	neg	HMDB0041629	Lipids and lipid-like molecules	Prenol lipids	Monoterpenoids	M+FA-H	C13H22O	39.8	1.39	-1.56857	1.77239	0.0280197	0.199126	0.405681	152.951	377.024	119.369	78.425	126.764	96.2499	259.35	258.092	132.41	114.797	76.1009	142.031	129.175	409.555	671.068	402.571	642.469	425.302	719.14	415.054
Furohyperforin	0.506824						13.25_570.4171m/z	570.417	13.2476	pos	HMDB0033632	Lipids and lipid-like molecules	Prenol lipids	Monoterpenoids	M+NH4	C35H52O5	38.2	4.29	3.16869	1.04138	0.000183008	0.0108112	1.42092	165.786	116.675	180.81	175.963	167.056	135.713	150.055	145.447	205.455	134.864	142.64	82.7806	126.199	116.966	114.305	101.833	126.207	130.101	119.855	87.6736
GlcCer(d18:1(8E)/21:0(2OH[R]))	1.03063						12.24_824.5990m/z	824.599	12.2418	pos	LMSP05010061	Lipids and lipid-like molecules	Sphingolipids	Neutral glycosphingolipids	M+K	C45H87NO9	38.4	15.9	-2.79192	1.41956	0.00129836	0.0366702	2.04292	204.651	100.176	207.555	295.066	269.554	157.679	204.468	164.43	133.802	161.083	203.247	81.2884	168.755	104.437	56.0789	48.8884	72.5778	81.2383	69.6428	54.6952
GlcCer(d18:1(8Z)/21:0(2OH[R]))	1.1063						11.87_824.5979m/z	824.598	11.8717	pos	LMSP05010071	Lipids and lipid-like molecules	Sphingolipids	Neutral glycosphingolipids	M+K	C45H87NO9	37.1	9.69	-4.24295	1.08673	0.000833634	0.0285302	2.15293	113.309	52.6303	123.047	176.21	133.528	90.9052	114.14	91.1086	64.227	88.7868	96.5778	47.5711	85.9826	63.7124	26.4036	23.7558	33.4313	43.0151	35.2045	34.4924
Sulfate	0.513192	C00059	red	4	rno02010|rno00920|rno00270|rno00230	ABC transporters|Sulfur metabolism|Cysteine and methionine metabolism|Purine metabolism	17.60_96.9600m/z	96.96	17.5958	neg	HMDB0001448	Homogeneous non-metal compounds	Non-metal oxoanionic compounds	Non-metal sulfates	M-H	H2O4S	50.6	60.4	-1.05891	2.45154	0.00358849	0.0653734	1.4272	1112.03	779.17	1440.43	1282.87	1241.94	903.228	978.736	1031.88	905.152	971.365	1225.5	700.234	982.555	657.187	660.058	640.923	729.351	760.539	663.358	579.795
OHOOA-PS	1.21815						11.43_658.3338m/z	658.334	11.4304	neg	LMGP20040031	Lipids and lipid-like molecules	Glycerophospholipids	Oxidized glycerophospholipids	M-H2O-H	C32H56NO12P	43.8	48.6	-3.4911	1.28284	0.0022928	0.0506432	2.32648	153.791	66.1045	220.729	246.623	231.103	143.929	80.5758	55.0008	98.5742	93.4162	72.4595	93.4455	67.7535	63.5533	57.1312	43.3413	48.3459	54.7062	56.5659	76.4309
Sphinganine 1-phosphate	-0.865646	C01120	blue	2	rno00600|rno04080	Sphingolipid metabolism|Neuroactive ligand-receptor interaction	10.21_380.2559m/z	380.256	10.2107	neg	HMDB0001383	Lipids and lipid-like molecules	Sphingolipids	Phosphosphingolipids	M-H	C18H40NO5P	39.6	4.36	-3.27501	2.53199	0.0277027	0.198041	0.548801	572.105	1042.46	484.797	347.76	469.086	511.457	753.606	843.177	594.851	336.249	459.982	669.113	893.105	988.936	1351.13	1060.15	1440.59	830.857	2024.77	1412.22
PI-Cer(d20:0/16:0)	0.564593						11.87_809.5780n	832.578	11.8717	pos	LMSP03030024	Lipids and lipid-like molecules	Sphingolipids	Phosphosphingolipids	M+H-H2O, M+Na	C42H84NO11P	37.8	6.78	-0.289157	1.77109	0.000585598	0.0226356	1.47897	453.39	306.558	342.197	473.932	502.853	375.006	496.611	494.069	489.061	240.544	367.709	229.417	393.182	354.625	296.786	277.04	435.977	322.435	214.559	239.862
di-trans,poly-cis-undecaprenyl diphosphate	-1.00342	C04574	blue	1	rno00900	Terpenoid backbone biosynthesis	11.76_949.6215m/z	949.622	11.7612	pos	LMPR03030008	Lipids and lipid-like molecules	Prenol lipids	Polyprenols	M+Na	C55H92O7P2	33.4	0	0.520993	1.19833	0.033259	0.216813	0.498817	108.294	217.101	119.806	53.2978	86.9453	128.466	154.411	99.4203	115.709	46.0251	72.9119	255.684	162.409	197.532	226.412	349.229	191.263	199.105	480.708	206.836
alpha-Tocopherol succinate	0.321539						15.36_531.4051m/z	531.405	15.36	pos	HMDB0033685	Lipids and lipid-like molecules	Prenol lipids	Quinone and hydroquinone lipids	M+H	C33H54O5	40.8	15.9	1.23989	1.56253	0.0179194	0.158205	1.24966	788.654	631.094	855.164	715.321	967.261	674.24	767.21	778.022	763.362	881.468	798.796	553.894	789.548	539.96	525.108	497.913	555.701	704.262	593.208	502.171
1alpha,25-dihydroxy-24a-homo-22-thiavitamin D3 / 1alpha,25-dihydroxy-24a-homo-22-thiacholecalciferol	-0.712665						13.49_466.3342m/z	466.334	13.4853	pos	LMST03020263	Lipids and lipid-like molecules	Sterol Lipids	Secosteroids	M+NH4	C27H44O3S	43.2	47.9	-1.56795	2.22964	0.0200062	0.168284	0.610192	512.318	839.602	638.85	468.747	486.142	699.163	582.892	157.778	552.654	979.437	613.17	671.062	618.802	470.29	760.571	930.808	734.583	1030.34	1592.18	834.374
Valerenic acid	0.438043	C09743	red				11.40_233.1546m/z	233.155	11.4031	neg	HMDB0030016	Lipids and lipid-like molecules	Prenol lipids	Sesquiterpenoids	M-H	C15H22O2	38.8	5.39	-0.324133	1.591	0.0327799	0.215085	1.35476	680.723	502.466	899.458	861.328	773.322	617.366	532.997	517.866	562.723	645.713	782.294	510.67	746.99	440.669	439.617	401.369	454.91	414.279	403.828	286.782
Deterrol stearate	0.680472						14.59_478.3830n	496.417	14.5942	pos	HMDB0034578	Lipids and lipid-like molecules	Prenol lipids	Sesquiterpenoids	M+NH4, M+Na	C33H50O2	38.1	11	4.06497	1.60238	0.0021719	0.0490428	1.60266	359.478	224.3	418.406	478.354	448.021	253.269	309.744	299.045	309.508	271.226	381.773	166.324	289.62	203.982	199.377	163.793	220.796	227.374	214.9	128.14
(alpha-keto-dimethyl-delta-N,N-Dimethylguanidynol) valeric acid	-0.683528						1.82_201.1108n	403.229	1.82463	pos	HMDB0240212	Organic acids and derivatives	Keto acids and derivatives	Short-chain keto acids and derivatives	2M+H, 2M+K, M+H	C8H15N3O3	41	12.9	-2.71496	1.54867	0.0207406	0.170738	0.622641	257.336	413.298	147.76	195.474	166.854	218.23	482.293	338.333	252.41	220.577	277.223	321.043	390.159	426.658	305.345	588.901	438.518	405.646	551.416	620.794
Schidigerasaponin D1	0.942583						7.11_917.4755m/z	917.475	7.1147	neg	HMDB0036246	Lipids and lipid-like molecules	Steroids and steroid derivatives	Steroidal glycosides	M+FA-H	C44H72O17	41.3	17.4	0.355761	1.01878	0.0157817	0.147084	1.92197	129.36	67.3062	250.64	71.4507	107.501	103.928	53.2153	127.192	191.595	71.448	105.467	29.0322	106.809	50.8706	75.647	37.9645	95.2261	39.3689	61.0473	67.4879
Sambutoxin	-0.764661						7.16_498.2877m/z	498.288	7.15537	neg	HMDB0041085	Lipids and lipid-like molecules	Prenol lipids	Terpene glycosides	M+FA-H	C28H39NO4	38.8	2.22	3.58971	4.9902	0.0338712	0.218152	0.588592	2409.31	4093.34	2238.58	4090.75	1824.77	2525.41	972.9	3032.13	2180.6	3047.8	748.06	4941.35	2450.63	4683.7	7171.33	3675.26	5417.66	4246.32	3147.44	5497.21
Glaucarubin	-0.950781	C08760	blue				3.01_496.2325n	497.24	3.0062	pos	HMDB0035626	Lipids and lipid-like molecules	Prenol lipids	Terpene lactones	M+H, 2M+H	C25H36O10	37.1	5.02	3.31524	1.63786	0.0185632	0.161998	0.517352	176.71	341.565	113.586	122.816	143.395	171.433	309.626	220.818	155.294	252.085	262.695	338.675	416.733	246.658	374.239	439.046	177.794	229.378	278.373	741.546
15-Hydroxyleptocarpin	-0.653114						4.82_755.3286m/z	755.329	4.82078	neg	HMDB0036694	Lipids and lipid-like molecules	Prenol lipids	Terpene lactones	2M-H	C20H26O7	41.9	17.8	0.247303	5.71161	0.0199004	0.168284	0.635906	3686.26	5796.86	4382.72	3614.79	4771.85	2387.46	4478.64	3525.83	2642.53	6418.56	6983.52	7578.73	7966.6	3249.14	5317.69	3345.24	5363.3	6562.75	2563.85	8416.09
3-O-Methylniveusin A	-0.688535						2.39_408.1797n	407.172	2.38998	neg	HMDB0039084	Lipids and lipid-like molecules	Prenol lipids	Terpene lactones	M-H, 2M-H	C21H28O8	39.6	4.36	3.21514	2.95109	0.0139181	0.137923	0.620484	893.894	1440.64	1043.13	1135.36	652.006	872.985	577.473	1189.74	786.562	1258.95	829.371	2111.21	871.061	1261.7	1120.06	1001.38	2114.66	1788.73	1549.69	1940.23
Uridine	-0.433736	C00299	blue	1	rno00240	Pyrimidine metabolism	1.24_244.0699n	243.063	1.24188	neg	HMDB0000296	Nucleosides, nucleotides, and analogues	Pyrimidine nucleosides	Unclassified	M-H, M+FA-H	C9H12N2O6	50.2	54.6	1.63782	1.63368	0.00260483	0.0547187	0.740342	410.479	554.445	344.478	376.387	442.146	342.258	434.229	460.778	473.075	436.376	374.473	565.675	452.256	597.125	702.8	645.138	615.947	562.37	564.375	582.355
3-(2-Hydroxyphenyl)propanoic acid	-0.534686	C01198	blue	1	rno00360	Phenylalanine metabolism	1.85_147.0456m/z	147.046	1.85168	neg	HMDB0033752	Phenylpropanoids and polyketides	Phenylpropanoic acids	Unclassified	M-H2O-H	C9H10O3	40.2	5.21	2.7167	1.62755	3.26856e-07	0.000246368	0.690309	231.436	335.264	268.889	249.717	222.674	222.491	205.169	226.348	224.763	335.138	343.412	392.322	355.704	316.801	312.283	297.409	312.644	364.791	313.412	343.992
Piperidine	-0.439107	C01746	blue	1	rno04974	Protein digestion and absorption	1.84_86.0962m/z	86.0962	1.83813	pos	HMDB0034301	Organoheterocyclic compounds	Piperidines	Unclassified	M+H	C5H11N	47.4	40.9	-2.48666	3.0365	0.000559063	0.0219619	0.737591	1244.22	1686.88	1101.91	1102.92	1033.06	1085.99	1560.85	1564.93	1259.9	1608.53	1400.78	1555.55	1406.64	1546.04	1814.81	1673.91	1918.47	1914.66	1981.12	1735.12
Paederoside	1.1231	C09795	red				4.55_447.0960m/z	447.096	4.55422	pos	67939	Unclassified	Unclassified	Unclassified	M+H	C18H22O11S	39.2	5.88	1.06431	1.17627	0.0106724	0.11819	2.17815	145.966	67.0139	143.792	75.1526	121.76	251.113	134.004	134.933	161.008	44.8775	199.983	110.571	128.239	22.3379	18.8863	78.3648	5.36482	47.6358	33.2	47.6923
THTC	-0.489939	C11074	blue				1.27_132.0239n	150.058	1.269	pos	68817	Unclassified	Unclassified	Unclassified	M+H, M+NH4	C5H8O2S	50.7	60.7	-4.92429	3.09322	0.000811214	0.0281938	0.712055	1207.06	1695.17	1304.88	966.257	1079.98	1244.42	1269.57	1242.92	1341.37	1668.07	1055.93	1600.65	1697.36	1986.11	1740.64	1438.12	1821.9	1747.44	2209.74	1680.93
Spiroxamine	0.32893	C11124	red				8.91_298.2731m/z	298.273	8.90687	pos	68865	Unclassified	Unclassified	Unclassified	M+H	C18H35NO2	45.1	34.4	-3.08345	1.10143	0.0218169	0.1755	1.25608	392.592	312.553	449.703	432.142	435.352	314.46	355.878	384.777	375.831	391.928	450.495	259.499	388.711	249.171	287.469	238.332	311.534	330.062	313.612	217.268
Tris(butoxyethyl)phosphate	0.460584	C14446	red				12.48_399.2491m/z	399.249	12.476	pos	70068	Unclassified	Unclassified	Unclassified	M+H	C18H39O7P	44.3	29.6	-3.80466	1.4782	0.00344245	0.0637726	1.3761	429.434	312.066	523.186	439.659	468.787	358.372	414.076	388.911	413.049	397.946	473.011	240.191	374.214	292.151	265.161	235.008	324.174	323.005	302.299	205.569
Levallorphan	3.35704	C07069	red				13.14_565.3825m/z	565.383	13.136	neg	HMDB0014647	Alkaloids and derivatives	Morphinans	Unclassified	2M-H	C19H25NO	38.5	2.37	4.54109	1.01334	1.89875e-05	0.00246225	10.2464	48.8993	4.77236	58.5012	66.6705	63.5119	39.2843	77.9054	27.7065	8.71559	4.87035	12.17	2.30408	8.39015	3.84792	5.2712	3.69904	2.2388	1.85411	2.1138	5.73647
Cytarabine	-0.966055	C02961	blue				1.26_487.1767m/z	487.177	1.2555	pos	HMDB0015122	Nucleosides, nucleotides, and analogues	Pyrimidine nucleosides	Unclassified	2M+H	C9H13N3O5	55.1	81.8	-3.33004	1.50223	0.0395456	0.233068	0.511904	169.706	331.519	128.707	51.4326	124.36	43.9942	311.419	383.079	144.951	204.087	114.284	167.439	108.096	451.93	401.774	273.184	435.006	491.837	476.678	522.4
Triphenylphosphine oxide	0.332059						9.15_278.0865n	279.094	9.15118	pos	64889	Unclassified	Unclassified	Unclassified	M+H, 2M+H, 2M+Na, M+Na	C18H15OP	57	89.9	1.60056	3.3935	0.0157569	0.146967	1.25881	3510.34	2788.62	3748.54	3713.76	3951.67	2850.51	3469.7	3442.9	3395.32	3378.75	4090.72	2309.3	3428.34	2429.22	2524.68	2161.04	2653.81	3078.24	2701.64	1919.12
4-formyl Indole	-0.337201						2.56_146.0599m/z	146.06	2.55658	pos	96392	Unclassified	Unclassified	Unclassified	M+H	C9H7NO	54.8	77.4	-0.816973	1.2869	0.0286278	0.200992	0.791576	431.789	545.481	420.196	473.403	337.321	382.187	427.095	566.846	415.475	481.53	386.055	586.842	383.649	560.144	526.759	453.129	694.882	676.732	659.775	590.788
(R)-(+)-2-Pyrrolidone-5-carboxylic acid	0.42732						0.67_129.0425n	130.05	0.671533	pos	63632	Unclassified	Unclassified	Unclassified	M+H, M+Na	C5H7NO3	54.2	73.3	-1.09962	1.00195	0.035746	0.224268	1.34473	281.166	209.087	326.508	358.299	346.053	245.96	194.87	214.178	282.292	288.155	323.601	180.992	286.648	149.784	168.559	158.443	169.254	238.452	203.646	132.418
PE(18:1(9Z)/0:0)	-0.721567						12.13_479.2994n	480.307	12.1302	pos	40778	Unclassified	Unclassified	Unclassified	M+H, M+Na	C23H46NO7P	53.3	78.3	-3.64504	3.10653	0.014278	0.140255	0.606438	997.713	1645.2	714.183	812.743	879.845	1252.03	1465.87	738.748	1120.57	945.276	1397.71	1926.2	1886.17	1298.52	1341.72	2110.85	1085.05	1623.9	3003.38	1478.45
Pyrrolidine	-0.75335						1.11_72.0805m/z	72.0805	1.10567	pos	87832	Organoheterocyclic compounds	Pyrrolidines	Unclassified	M+H	C4H9N	50.7	60.7	-4.43005	2.23725	0.000835088	0.0285302	0.593224	359.877	606.645	311.711	346.465	262.434	257.02	480.267	514.63	346.61	480.326	428.525	540.371	475.189	477.278	748.673	558.776	786.351	688.497	721.531	767.578
Bis(2-ethylhexyl) phthalate	0.347569						16.07_390.2764n	391.284	16.0726	pos	263643	Unclassified	Unclassified	Unclassified	M+H, 2M+NH4, 2M+Na, M+NH4, M+Na	C24H38O4	50.4	58.3	-1.46658	5.30221	0.00403023	0.0704414	1.27241	7210.54	5666.82	6675.65	7536.13	7643.32	6126.29	7701.69	6758.08	8032.66	6809.75	7270.83	4363.49	5863.15	4886.87	5299.23	4874.02	5161.48	7039.37	6463.09	4303.74
Decarbamoylsaxitoxin	0.29565						8.51_239.1263m/z	239.126	8.50938	pos	HMDB0038319	Phenylpropanoids and polyketides	Saxitoxins, gonyautoxins, and derivatives	Unclassified	M+H-H2O	C9H16N6O3	43.8	27.2	4.50216	1.09318	0.00196969	0.0465774	1.22744	329.522	268.464	322.829	330.706	354.542	275.185	357.257	323.967	342.17	302.888	314.826	229.427	299.429	262.51	256.648	236.024	270.571	303.284	283.99	193.504
Lyso-PAF C-16	-0.541506						12.43_482.3594m/z	482.359	12.434	pos	24070	Unclassified	Unclassified	Unclassified	M+H	C24H52NO6P	45.8	35.5	-2.33119	4.41866	0.0205592	0.17031	0.687053	2950.97	4295.11	2930	2214.08	2449.06	2904.79	3594.39	3487.75	3076.7	2599.73	2387.19	3951.09	3158.48	3984.49	4768.3	4835.41	4883.4	6062.36	6563.05	4052.67
Chrycorin	0.506849						1.12_201.0384m/z	201.038	1.1194	neg	HMDB0035149	Organoheterocyclic compounds	Oxanes	Unclassified	M-H2O-H	C12H12O2S	37.8	2.99	1.93915	3.04568	0.00071447	0.0259533	1.42094	1521.3	1070.63	1862.64	1479.46	1836.46	1483.86	1275.14	1261.82	1449.71	1177.91	1424.51	820.955	1146.39	898.421	962.53	1165.89	1087.92	1377.28	907.525	807.565
Methyl diacetoxy-8-gingerdiol	-0.811336						12.14_422.2671n	440.311	12.1442	pos	263550	Unclassified	Unclassified	Unclassified	M+H-H2O, M+NH4	C24H38O6	42.6	18.7	0.669235	1.28584	0.0410989	0.237053	0.569854	153.487	269.344	118.04	154.178	122.676	179.94	231.16	118.442	149.97	163.392	138.083	186.198	190.407	203.307	274.085	564.976	229.39	223.354	455.724	333.866
PC(20:1(11Z)/18:3(6Z,9Z,12Z))	0.402701						14.13_832.5799m/z	832.58	14.129	pos	HMDB0008304	Unclassified	Unclassified	Unclassified	M+Na	C46H84NO8P	38.3	10.9	-3.42683	3.48698	0.0328734	0.215113	1.32198	3151.74	2384.1	2162.79	2724.97	4271.46	2916.85	4216.26	2619.17	3150.68	1386.66	2609.39	2411.67	2206.9	2156.8	2854.19	3223.78	2170.34	1757.5	3350.15	2097.74
Armillatin	0.316923						13.79_610.4253n	628.459	13.7921	pos	HMDB0038743	Unclassified	Unclassified	Unclassified	M+NH4, M+Na	C38H58O6	37.1	0.173	3.23895	1.08716	0.00446909	0.0754601	1.24567	335.297	269.17	346.37	366.062	353.276	287.482	336.076	317.177	340.637	315.747	338.486	209.57	300.207	226.26	232.18	232.286	280.911	332.805	278.286	214.13
Lymecycline	-0.877449						4.61_620.2899m/z	620.29	4.60847	pos	HMDB0014401	Phenylpropanoids and polyketides	Tetracyclines	Unclassified	M+NH4	C29H38N4O10	35.8	0	-4.49037	2.74547	0.00839739	0.106045	0.544329	537.6	987.638	459.95	302.76	481.263	395.139	831.321	888.921	403.846	576.633	579.531	1028.35	865.189	647.68	1187.39	989.235	752.883	1642.32	1438.85	1155.95

## Sheet: 说明
说明
本部分为富集到通路的差异代谢物
本部分为有KEGG ID，但没有富集到通路的差异代谢物
本部分为没有KEGG ID的差异代谢物
